# Supplementary material for: Characterization and genomic analysis of kraft lignin biodegradation by the beta-proteobacterium Cupriavidus basilensis B-8
Source: Biotechnol Biofuels. 2013 Jan 8;6:1. doi: 10.1186/1754-6834-6-1 (PMC3560178; doi:10.1186/1754-6834-6-1)
Supplement: Additional file 1 — Open reading frames in Cupriavidus basilensis B-8genome. [file 1754-6834-6-1-S1.doc]

>B8_trim45_op.faGL000001  locus=Scaffold1:22:1455:+
TTGACCTTGGCGGATCTGGTCGCGCTCTGCAACCAGCGGGGCAGCAGCTG
GTGGCGGCACGTGCCGCGCGTCGGCCCCCTGGCCGCCGGGTGTATTGTTC
AGGTCCTGTGCCAGCACAGTGCGTTCATCGGGCAACTTGGAGTCCACGTA
ACCGGCACCACAATCTCAACGCCAACGGCGGCCGCGCCGCTGCAGGTCGG
ATCAGGCAAGGCGGTGCCGCTCGAAGCGATGCGGTTGTCGCGCACGCTCG
ACGGTGTCGACGGCATCAATCGCGCGACGCGGGATCTCTGCATGATCGCT
GCAGAGGACGACTATCAGGCGATCCAGACCTGGTTGTCGCTTTGGCCGGC
GAACTCCCAGACCTACCGGGCCTATCGTAAGGAAGCCGAGCGATTTCTGG
CCTGGACAATCCTCGAGCGGGGCAAGGCTTTTTCCAGTGTACTAGCAGAG
GATTGCATCGCCTTTCGCGCTTTCCTGGCCGATCCGCAGCCCGCGGCGAG
CTGGTGTGGACCGCGCTCCGCGCGCACGATCCATGTCGCCGGTACCGCTA
TAAGTAACCCGGCGTGGCGCCCTTTCACGGGACCGCTGGCGCCGCGTAGC
CGGGCCTACAGCGAAACCGTCGTGGCGTCGCTGTGCGCCTGGTTAACCGA
CCGCCACTACCTGGTGGCAAATCCCTGGGGAGGCGTGCCCACCCAGCGAG
CGACCAAGCCCGCCCTGCAGGTGGAACGGGCCGTTCCCGTGCGTATCTGG
GAAGCCATGAGCCCGTGGCTTGACGCAGAGGCAGCCCGCACCCCGCGCGG
CCGCCTACTGCGCGCCGCTGTGCTGCTGTTGCGCGAGACAGGCATGCGTT
GCGCGGAGGCTGCACACGCGACACGGTCCAACCTGGTACCGCTGCATGGC
GGCGGCTCGCCGGCAGAACTGCGCGCCGTTTGGGGTGAGCTGCGCGTGCT
CGGGAAGGGAGATAGGGAACGTCTGGTGCCGATCAGCCAGCGTCTGGTGG
CCGCGCTGGAGGCGCACCGGCAGGACCGGAATGCAATCGATCCGGCGCAA
TCGGAGGAGCCGTTGATTGCGCCGCTCGTCGTTCTCAACACACCGCGTGC
CAAGTCAAAGCAGAGGCAGCGTCGGCACGGCTACAGCGACCGTGGCCTGC
GCCAACTGGTCGACGAAGCGGCGAAAAGATTTGGCGCCCACCTGGCACAG
GAGAACCCCGAGCTCCAGGGGGAGATGGGACGAATTTACCCGCACGCCTT
CCGGCATGCGTTCGGCTCGCACGGCCTTGCTGCGGGCATGGCCCTCAACG
TCATGCAAGGTTACTTGGGGCATACCTCGATCGCGACGACAACGCTGTAC
AGCACAGCGGATCGCGGCAAGCGCTTGCAGGACGTTGAGAAATTCTACCG
TGGCGGCAATCTTGCAGGAAAAGCACAGATATGA
>B8_trim45_op.faGL000002  locus=Scaffold1:1568:1726:+
GTGGTGATTCTCAACGGCGCAAGCGACGAGGTTTCCTTCCCGCAGGTATC
GGTCCTGTTCACTGCTCTTCNNNNNNNNNNNNNNNNNNNTACTCGCGTCG
AGCTGACGCACGGTACGCATGCGAAGACTGGTGGAATGGTGTTCCTTCCG
AACGGCTAA
>B8_trim45_op.faGL000003  locus=Scaffold1:2015:3247:+
GTGCTCGGAAGCCGGTATTGCCTCCAACCCCAAGCAATGAGGCGAGTACA
TCCCCCAGAGGACGGTGCCGAGGCCTGTCGCGTGTGTGGCTGCACTTGGA
GCAACGTGTTTCACGTCACCGACGCCGGCCGTGCCTATGCGCTGGAGAGC
CTGCCGCCCGCACCGAAACCCGGGAAGTTGACCGGCTACGCAGACTTCCG
CCGCATCGGCGAGTGCTACGAAGACTTCGCGTCATATCTGGGCATCCAGA
TCCCCGCCTATGAGGAATGGCGGCAGCCTTTGCAGCACTCTGCTGGCTAT
CGCATGTACCGCGGTAGCAAGTGGTCCGAATGGGGGCGCGACGTCCAAGG
CGAGTGGGCCCCGACCAAAACGGAGGCCAAGGCGAGCTACAAGGCCGTGT
TGCCGCAGCGCAGCGCCACCGGCTGTTTCTGCGGCGCAGAACTGGCCGTA
AGCATGTCTTTTGCATGCCCGCCTTGTGCCGGCGTTGCCAAGCTCTTGCT
TTCTCGCAGCTGGATGGGAGCGATGCGGATTAGCCAAAGGCGGCCTGCTG
ATCTTCGAGCGCGCAGCAATCGCCAAAGGAGAGACGAAGTGAACCAGAAG
CAAGCGGACGGGAAACCGAGCTTAGTCGCGATCGTCGCGCCCCCTATCGC
GCCGATCACCCTGGTCGCCACCTCGGTCCCTTCGACCCCGCCCCTCGTGA
TCTCCGTCATGGTCCCCGCGATCGCGTCCGCCGTAGTATCCGCCGCGGCC
GTACCCATCGTAAGGAGCAACAACACAGCCGCTCAGCAGTGCAGCGGCAG
CAATCGACAACACGAGAACGTATTTCATAAGACTTTTCCCCTCCGGGTAT
TGGATGTGTCGGAAGAATACCGACTGCGCAGGACTGCACATGTAAGCAAT
CGTATCAAGTTCCGAGTGGGTGAAAGCGTGATCCGTTACCCGCTCCTACT
TGACATCGCAGCTGCGCTGATCGGCAGCGTTACTTTCACAGTCCCAAGGA
CTCCAGCCAGCACCCTCACCACCGGGGCTGAGCTCATCACCATAAAGAGA
GGAAGCGCAGAACCAGAACAGTGCGACATAAGCAACAAGGATCAAGGCGC
ACGCCAAAACAACGGCAAGAAGGATTGTCATAAGTCGGCTACCCGATGGC
CATCTTGGGCTCCTGCAGATTACCCATCCGGCCTGATGCCGATTGCAAAC
AATTGTCAAAACACAGCCGAGGTGCGCGCATGA
>B8_trim45_op.faGL000004  locus=Scaffold1:3244:3363:+
ATGATCCGCCCCAAATACAAGACGTTCGGCATGTGCTGCGGACTCGGCGG
CGGCGCCAAGGGCCTCAAGTACGCCACCTCCCAGGTAAGCAACAGAGGGA
CGGCGAGGCAGCGGTGCTGA
>B8_trim45_op.faGL000005  locus=Scaffold1:4031:5467:-
ATGCTGAAAAGTCATACTGCTATCCTCCGGATGGCAGCCATGTGCTGTGC
ATTCTCGTCAATGCCGGGAGATGTTAAGGCAGAGGCGCCTGGGAGCGCAA
ACAGCGGTTGCGACGGGTTGAGAGCAGAACGGGTTAGTCTTCAATTGGCA
TTGTCAGCTTCTTTGGAGCGGCAACCGCAGTATCTTATCGCGCAGCAGGA
AGTGGAAAAAGCGCGGGCCGGGGTTGTCCGCGCATACAGTTCCTTTCTGC
CGAGTGTGTCGGCGACGTTTGAGAACGATCATTTTGTACCAGCTAACACG
CAAGGGCGGGTCGCAATCGTGGGCAATGCAGTTGTCGGCGGCCAAAGTGA
AACCTACACGAGTTACGGCTCCTTGAGCGCCAATCTAAACCTCTATAACG
GCGGAAGGGATGGCGCTGCATATCGCGCGAGCAAGGCGACACATCGGGCT
AGCGAGGCAGCTATGCTCAGCAAACTCGCGGACACGCTCGAAGGCGTTGT
GGTCGCATACGGGGATTTGTACAAGGCGATGGCAGGCGTCACGGAGCTCG
GTCGCGTAGTAGCGAGTTGGCGAGTAATGCAGGTCAATGCGATTGAACGC
TACAAACAGGGGCACGGCACGACCCTTGCTATTGGCCAGGTACGCAATCA
GTTGCTGGATGCGGAGCGGGAACTCTATCAGGCGTGTCACGGATGGCGCG
ATAAATCGGATAGCCTAGTCAAGGCGATTGGGTTGCCGTCAGCGCCGGGT
GGGCTGCTAGCAGCAACTGGCCCAGTGCCGCCGACGGCCGTCGTTGGGCG
CGCGACGGAGCAGTTGGAAGCGATTGTTCGCGCTGATCCGGCGGTAATGG
CAGCGCAAGAGCAGCTCACGGCAGCCTATGCGAAGATCGATCAAGCCAAG
GGCGCTTTTCTGCCTGTGGTTTCCCTTTTTGGCAAGAAGGACTTCCTAGG
CCAGAGCGTCTCCGGGATTCGCCCCGCCAATGGCGCTCTTGGATACGACA
GCTACCGGGTTGGTATTGTCCTGCAGCAGCCGCTCGGTCCGTTCACGACC
GAATATGCAGAGTTGGCATCGGCTAAAGCGGACGCCGCCAAACAGGAAGC
TGTATATCAGCAAACGCTAATTGATGCTAGGACAAAGCTCAGCACCGCAC
TCAGCGCGTACTTGGAGGCAGACGACGCCGCAAAGTCCGCTGCGGAAAGC
GTGAGCGAAGCTGAGCAGCTTCTCAGCTTGACGCAGTCTCAATTCAAAGC
GGGGCGAGTCGCGCGTGATAGCGTCGAGCAGGCACAGGTCGGCTTGGCGA
AAGCCAGGCGCAGCTCAGCTGAAATAGCTTCAGATCTGAGCGTTGCCTCC
TGGCGCTTCAATCGAAGCGTCCAACAGACGGCGTTTCCGCAACAGGTGTT
CGAGACGGTCAATATCACTCCAGATCAGGCTCCTTGA
>B8_trim45_op.faGL000006  locus=Scaffold1:5604:9065:-
GTGTTTGAATTATGTGCAAATCTCTGGCGAGAAAAAGCTAAATTAAATAG
AGAGGAAAATATGCCGACTATCACAGGAACGGAAAAGATGTTTGATGGTC
TTGCTGGGAAGATTACGTCCAGCATGCTTGATATGATTAATGCTTCGCCA
ACCCTAGTTTCTCAGCTTAACGAATACAATAAGGCAGTTGAGACTGGTCA
GGCCGCACCGATGTCCCTAGGGAACACTACGGCCTTAACCACTGCCAGTG
GACTGCCTTCAATTACATTTAATGCCTCTGAATTTACAAATAATAATGCA
AGCTATTACGATGGCAACTACAATTTTCATCCAGTCTCGGCAGATGCTTA
CTGGGTGGGAACGCTTGCCCACGAGTTAGGCCACTACGACGCCATCGCCG
CCGATCTTCAGCTGCGGAGGGAGATGTTATCAGATGCGTCACCAGGAGAA
GTGACTACGATTTCGACATTTGCCGATGTCTATCGCGAAGGGCGAGCTAT
TTATAATAACTGGATCGCACAAAGGGAAATTATTGATAATCGGGCAGGCG
AGATTTCCCTTAGCGGTTCTAATTTGCAGTACGGAAATACTCCCACCAAT
AATTCATGGTCAAATATTCAGGTGGGGCTAGATAAGCTGGCGAGTGCTGG
GGCGGCAGCTGGGTTGAGTGCAGAGCAGGTCAAGAATAGCATGATCGACT
ATGCTGCATCGCAGGCCGCTACGTTGCAGCCAAATGGAACGTCAACTGGC
ACTACATACTGGTCTGATTTAATAAACAGGAATGGTGGCGGAACAGACTC
AACGGCAGCGAGAGCGATCGGGTCCGTTGATTTAAAAAACTCATTGGAGT
CGTCAGGAGCGATCAGCATCCATCTTGTTTATGATGACGGCAGTCAATTG
AGCAATATTTTTAACACCGATGGATCAAGTAGCGGTAAATCGATAGATGT
GGATGGCCGCACCGCTAGTTATGAGGATGATGGGCACGGGAATCGAACCA
CGACGTATTCCGACGAGAATGGCAACAAAACTGGGAAAAGCGTCACTGCA
GCCGATGGTTCTGGCAACGTAACAACTTCAAACTACGATGCTACCGGGAC
CTTGACTGGCGATACCTGGTCGCATCCGGATGGATCGCACGGCTCAAACT
CCTATAATGCTGACGGTTCTTCAACATCTACGACCATTGGGGCCGATGGC
ACCAAGCAGGTTCACCAGGACGATGGATCGGGAAATTCCCAGACACAAAA
CTATGACAAAAACGGTGTTCTGACCAACGACCATTGGCAGAGAAATGACG
GTGCTTCCGGAACGAATGCATATCTGCCAGATGGCACCATTGCGTCGGAC
ACCTGGCGTGACAGTGAAGGTAACTCCGGCACCGACACATTTGCAGTCGA
CGGCAGTTGGACCTCCACCTCCAGCAAAACTAACGGAGATTCCTCAACGG
TCCACGGCGACGGATCCGGCACTTCAACCACGGAGTGGGAGCGTGCCGAT
GGCTCACACGGTACCGACGTTCAAGGTCCCAACTATGGGCGCACCGGGGT
CGAATATAACAGCGATGGAAGCCGTAGCGAATACGCGCTCGATGGCTATG
GCCTCGGTAATTCCATTCACTATGACACTGACGGGAAGGAGATAGGCTAC
AGCACCATTGGACGTGATGACAGTGGAGGCCACTCCACAGTTGCGAACTA
TGATGTCGATGGCAATCTCCTTTCCCGTACTGTTTATAACGCGGATGACA
GCGGCAATCGATACACGACAACCTACTCTACTACCTACGACAATGAAGGG
GGCCGCACTGTCGCTGCAATCACCGAGTCGATCTCGGGAGACGGGTACCT
GGCAGGCCTCGGCCCTGGTTACGACCTTTCGGGAAACGACGCTTCGGGAG
CAAGTGCCACAGTCGCGACTAGCACGACCACGTATCGATTGGATGGCTCA
TCGACGGAAACGTCCGTTGAATATCGTGGTGGCGAGACCAAAACGCGTCA
AGAAGACCATTCGCCGGACGGTAGTTATAGAGTCGATTATCAGGATTCTA
GTGGCTATCGTGAGCAAACCAACTACGACGCCACTACCGGTGAGAAAGAC
ACAATACGGACTCAGGCCGATGGGTCCCGTGTTTCAGATTCGGAGCGTAA
TGACGGCCGCACAACTGAGTACTATGACGGAAACGGTAATCTCACCGTCA
GAGTGTCGGAAACCACAACCCCGAGCGGTTCGGATACCATTCGAGAAACC
TATGGTATCGGCGGGACATATCAAAGGGACGAACTCGATAGCGCCGGAAA
TCATACTGTACAGACATCGGACTCAAATGGCTCCACATTGAATGCCACTT
ATGCGGATGGTAGCTCACTCTCGGAAAACCGCAACGCCGACGGACTGGTG
ACATACAGGCATTCCTCTGGATGGGAGGATGGTTCCTGGGTTAATCGCAC
GGAATCCGTAACTGATGATGGAGTACATGTTACTAGTGTAGGGCAAAGCA
ACCCCGACCATAGCTGGAGTGATACTACTGACACCGTGTATCTCGATGGT
TCCCATTCCGTCTCTTCGAGCGTTGGCACGGACGCTACCCGGGAATCGAG
AACAGAGAATTACGATTCTTCCAACAGACTGATCAGCGATCATTGGGAAA
ACTATTCGGATAAATGGGGATATAACGAAACGGCATACGGCAATGATTCG
TTTAACACCGATGGATCAGGTGCCGGATATTCTCACTATGGGGCAGGCAA
TGATAATTATCTTTCCTACGATGGTCACGGCGAAATAGATACAACTCACT
ATAACAATGATGTTCTAACAAGCATGGAGCGTAATTGGGATTACGGCAAC
GGGAATCACGGAATGATGTCGTACTTCCTTCGGGATGGCATCGAAATTGG
GAGTGATAAGACTGAGTATTCCAGCGATGGAACATATTACAATGTCTCCA
ATTGGATGGGCTTTTCCATGACCAAGATTAATTGGGGTGACGGTGCTAAA
TATGGAGAAACCGATCAAGCAGACGGCTCGGTGCAGAAGGGGTGGGTGTC
TTCAGACGGATCCTATCAGTCGGAAGAATTCAAAGCCGGAAGTCCGCTCG
ATGCAAGCACCTTCTTCACAAAAATTGGGGCCGACTCTATTGAATTGACC
AACTCACATGATATGGCCGGCTTGCTTTCTCAAGATTTTACCTATCGCTT
CGCTGACGAAGCGACTTTTCACGTAAGAACGGAATTTTCCGCTGATGGTT
CCAGACGCGATATTTACTACGAAAATATTAATGGAAATAGTCAAGGCGTT
GATTATGACGTTTTTGTGTCTGATTTCACTGAGGCGAGCGGAGGAAAAAG
CTACGTTCCGGGATACGGCACGGAAGATATACGCGACCTTTCATCGGAAA
TGCCGACAGACTTGCCCGCGCATTTCAGAGAGCCCAGTCCTACGCCGCAT
GCTCACCCATGA
>B8_trim45_op.faGL000007  locus=Scaffold1:9756:11237:-
ATGCCGCTGCTTAGACTGCTTAAGCTGGAACGCGGCAAGGCAGCGTCGCG
AGAGGCCTCCGAGAGAGTCCGTGGGGCGCGTAGTCGCGAGCGCTCTTCCA
TGGGCGCGTTGACCCCCCTCGAACGGCAGTTTCTTCCCCACATCCTCGAA
ATTGAGGAAACTCCCCCGTCCCCTGCTTATCGCAAATTGCTGTGGACACT
GATCCTTCTCGTACTCGTGTTGATTGCTTGGTCGTGTGTAGGCAAGATTT
CGGTGGTTGCGACGGCACCCGGCAAGTTCATTCCGGATGGGCGAATCAAG
CAGATTCAGCCGCTGGAGTCGGCGATCGTGAAAGCCATTCATGTCAAGGA
GGGCCAGCACGTCAAAGCAGGCGACTTACTACTGGAACTTGACCCAGCCA
TCAGTGGCGCCGCCCTTCAGGCAAACAGCGACAAGTATGTTTACAACCAT
CTTGAGCAGACGCGACTGGCCGCGGAACTCACCCACACCATGCCGGCGTA
CCCGGAGGCCGATCCCGTCTGGGTGTCGCTGCAGGAGAGTACCCGGCAGG
CACGCGACGCCGCCTACGCGGCCAAGTTGGCCGAGGCGCGTGCTCAATTG
GAGGAGAAGGCTCACGGCCTCGCCTCGGCGCAAGCAATGCAGCAAAAATA
CCGCGAAACGACCGAGATTGCGGAGGAACGTGAGGCTAGCGCGCGCCCGT
TGGTCGAAACCGGGGCGATCTCACGAGTGGACTACTTGCAGCTCAAGCAG
GATTTGGCGTCCAACCGCAATGACCTCGCTGCGCAAATGAAGAAAGTGGA
GCAGCAACGGGCGTCACAAACCGAGGCACAAAAGCACCTCGCGCAAGTCG
TGCACGACCACCAGGCTGAAATCTATAGTCAACTCGGTGAAAAGGTGGCC
AACGCGCCCGGTCTCAAGGGCGATATGAATAAGAGTCGCGAGTTGCACGA
ACTCAAATGGCTGCGGTCTCCAGTCGACGGCTGGATCCAGAAGATCAACG
TCACCACTATTGGTGGGGTGGTCAATCCGGCCCAGAACCTGATCGCGATC
GTACCGGAAGGCACGCCTTTAATAGTCGAAGCGACCTTGTCGAACGATGA
CATTGGTTATGTGCGCGAGGGACAGACCGTCGAGCTCAAGGTAGACACGT
TTCCCTTTCAGAAGTATGGCACGCTCAAAGGCATGCTGGTCTGGGTAAGT
CCCGATGCGGAGGAGAAGAGTGCTGTAGCAAGCGGCGAGGATAACGGTAG
ATCAGGAACCGCCGAGCGGGAAATCCAGAATGTGAAGTCAGTGAAGGATG
GATATATATATAAGGTTCATATCCGCCCACGGGAGAATTATCTTATTAGC
GAAGAGAAGCAACTCCATTTACAGGTCGGCATGACTGTTCGAGCCGATAT
CATCACCGATCAACGTAGGGTAATTGATTTCTTCTTGTACCCCATTACAA
CCTATCTGAGCAACGGAATGACCGCGAGATAG
>B8_trim45_op.faGL000008  locus=Scaffold1:11224:13020:-
GTGTGGGGAGGACAGCTCTGCCTCGTCAAGACGCGGCTGCGGCTGGACAA
TCCCAATCGACCATTCGATATTGGTTGGTTCGTGCCGGCCATCTGGAAGT
ATCGCCGCATCCTAGGCGAAATCTTCGCTGCAGCCTTCGTGATTCAGCTC
TTTGGCCTGGCAACCCCACTTTTTACCCAAGTCATCATCGATAAGGTGCT
GATGCACAAAAGCCTGGCCACGCTGCATGTACTCGCAGCCGGCATGCTAA
TCATGATCGTATTCGAGGCGATCCTGAGCGTGCTCAAGGCCCGGCTGATG
GCCCACACTTCGAATCGGATCGATGTCGGGCTAGGAGCAAGGCTATTTCG
CCATTTGCTGCATATCCCGCTGCGCTATTTCGAGGTACGCCGGGTCGGCG
ACACCGTCTCTCGGGTACGCGAGTTGGACGGCATTCGGCAGTTCATCACT
GGATCGTCGATCAGTGTGGTGATGGACCTGATCTTCGTTGTTCTGTTCGT
CGCCGTCATGGTGTTGTACAGCCCGCTTCTGACCGGTGTGGTGCTGGCCT
TCATTCCGCTGTTTGTCGGACTGTCGCTGGTTATGCGTCCCCTGATGCGG
GCAAGGCTAGAGGAGAAATTCGACCGCGGCGCCGAAAGCCAGTCCTATTT
GGTTGAAACGGTGACGGGCATCCAGACAGTAAAGGCCATGGCGTTGGAGC
CGATGATGTACAAGCGTTGGGAGGAGATACTGGCGCGGTACGTCACGGCT
TCCTTTCGCACCTCGGAGCTGTCGGGCATCAGCGGAGCACTCGGCCAGTC
GATCCAGAAGCTCTCAACCCTGGCGATCCTATGGGCGGGGACCTACCTCG
TGATGGAGAATACCCTGACGGTTGGCCAACTGATTGCCTTCCAGATGCTA
TCGGGTCGCGTGCTCTCGCCGATTCTGCGCGTCGTGCAAACCTGGCAAGA
TTTCCAGCAAGTGGGATTGTCCATCGAGCGGTTAGGCGACGTCCTGAACA
CCAAGGCGGAACCGTCGATGAATCCCAACAAGGCGAGTCTGCCGGCGATT
CATGGGGCAGTCAGGCTAGAGAGCATACGATTTCGCTACCGTCACGATGG
CCCGGAGATCTTGCGAAACCTGTCATTCTCGGTTGGGCCCGGAACCACCG
TCGGCATCGTGGGGCGCAGCGGCTCAGGCAAGAGCACCTTGACCCGCCTG
TTGCAGAGGCTCTATGTGCCAGAGTCGGGGCGTGTCCTGATCGACGGAGT
GGACTTGCAGCAGGCGGATCCGATGTGGCTGCGCCGCCAGATCGGTGTGG
TGCTGCAGGAGAATTTCCTGTTCAACGGCAGCATTCGCGAAAACATTGCC
ATTCATGTGCCCGGGGTCTCGATGCAGCGCATCGTGGAAGTGGCCAATTT
GGCGGGCGCGCATGAGTTTATCCTCGAACTACCGGAGGCATATGACACAC
AGGTAGGCGAGCGTGGCACCGCGCTGTCTGGCGGTCAGCGCCAGCGTATT
GCCATTGCCCGGGCCTTGCTCGCCAACCCCCGAATTCTGATCTTCGATGA
GGCTACCAGCGCGCTGGACTACGAGTCGGAACGGATTATCCAGGACAACC
TGAGCCGGATTTGCAAGGGACGCACGGTATTCATCATTGCACATCGTTTG
TCCACCATACGGCACGCTGACACAATCTTGGTAATGGAAAAAGGCGAATT
GGCCGAACGTGGATCACACGCTGAGCTTCTGGCGCGCGGCGGCGTCTATG
CGCATTTGTTCTCGCAACAGGCCAAACCTGAATATGCCGCTGCTTAG
>B8_trim45_op.faGL000009  locus=Scaffold1:14511:14693:-
ATGACGAAGACCAAATCGCTCTATCACGGCCACCGGTTTCCGGCGGCGGT
CATCAGCCACGCGGTGCGTTGGTATTTTCGCTTCAACCTGAGCTTGCGCG
ACATCGAGGAGTTCCTGTTTGAGTGCGGGGTCGTTACAAGAAATCGGAGC
CGGGAAATCTTCCGGGTTGGACATTGTTGGTGA
>B8_trim45_op.faGL000010  locus=Scaffold1:14799:17816:-
ATGAGCGATCGCGTGCGTTGGATTCCCGTCGGGCCTGCACCCCAGGATCC
CGGCATCAATGGCGTGTCGGGACGGCCGTGGACGATAGCAATCTCGCCGG
ACTTCGATCAAGCGGGCACGCCGGCGATGTTCATCGGCGTCGCAGGCGGC
GGTGTTTGGCGGAGCACCGATTTCATGCAAGCGACGCCGACGTGGACGCC
GCTCACAGATCATTTCCCGGCGACCTTTCCACTACAAAAACAGGTCGGAT
TGCAGGACATCGGAGCGCTCGCCGTCGACCCGAACAGCCCTTGGATCGTA
TACGCGGGGACCGGTGATCCGGGCGGTGATCGAAGCGTCAACGCCTACGG
CCAAGGGATATTGAAGTCGACGGACGGTGGCAACACTTGGGAGCTACTCA
GCGTCCCATTCGGCTTCACGGCGGGGTTCAGCCGCATCTTCGTCGATCCA
CGCGATTCGTCAGTCGTGTACGCGACCGGAGCTCAGATCTCGAACGCCCC
GCCCACCGTCACCGCGCGCGGCATCTTCAGGAGCGCTGACGGCGGCCTCA
GTTGGCCCCTGATTCAGGGAAACCTTCCCATTGTTGCTGTCTCGGACCTC
GACTACACAATGGACGTTGGTGGCAATCTGCGTCTGCTCGCAGCGGTCAA
TGACGCAACGGGGACCAATCCATCGGCCAATGGAGTCTGGCAAAGCCTCG
ACGACGGCGCGAGTTGGACTCAAATGTCGATTGCACCGCTCAGCGACTTG
AGCAGCGGCGGCACCGTCGATTCGAATGCGATTGGCTCGCTTCGATTGGC
CGCGGATCGGATGCCGGGTACGCCGAATGGAGCCTACTTGATCATCAGCA
ACGGTCTTCGCTTGATGAATGTCTTCAAGTTGAACGGAGCCACTTGGGTA
CCCTCGGGCGGAATCGGACTACCTTCGATCAATACGCGAAGCGCGCAGTC
GATCGGCCTCGCTCCAAACGGGTTCGTGTACGTGGGGGGCGTTAACGATT
CGAGCCAACCAGGGCTGTTCGAGTCGCGGGATGGAGGCACAAGTTGGACG
TCGATAGACGTGGGTTGGAACGGTGTGCGACCTCACACCGATCAACATGC
GTGGGCCTTCTTCGGTAGCGCCGTTTACAACGGGAATGACGGCGGGGTCT
ATCGTTTCGTTCCGTGGGGGGGGATTATCCCGCTGCCGCTGCCTCTCGCG
GGGGGGACGTGGGTGAGCTTGAATACGAGCTCCTTGCAGACCATTCTTAT
CGAATACATTGGCACGCATCCGAACTATCCGAACGTGATGTTGCAGGGAA
GTCAAGACCAGTCTCTGGCGCGGCGAACGCGCGGGCAATGGAACAGCGTC
AATTTGGGCGAATCAACGCGCCCGAGATTCGATCCATTCGACGGCCAGTT
TGCCTACGCGACGACGCAGGCCTACACCGACAACAACGGTGTCATCAAAG
GCGTCTTCTTCCGCTCGGTCGACGGCGGCGCGAGCTTCGCAGACACAAAC
ATCGACGTGAGTGGAGCGACAGCGGTTCCGGACTCTGCACCCTTCGCGTT
CCACCCCGATCAGCCGGGGCGCATTGCGCTGGGGCTTGATTCCGTATTCG
AAACGCGAGACGGTGGCACTACGTGGGTACAAGTAAGCGGCCCGCGCGCA
GGCGCAAAGATGGTCATGAACGCGCTGGCGTATGGCGATGGCGACGTCAT
CTACGTCGCGTACGGCGGGCGGTTGTTCAAGACCTCCAACGACGGCGGAA
ACGCCGCCGACGCCAACTGGCCAGAACTCAACACGAGAAGTGATTGGCAT
GGGAGCATCGTCTCTATCGTCGTCGACCGAAATAATCCAGATCACGTCTA
CCTCGCGACAGACGGCGGCGCGATCTGGCGTAGCGTGGACGCTGGCGCGC
AGTGGAGCGAAATCACCAATGACTTCCCGCGCGGGACCCTCACTATTTCG
GCCCTGGATTTGCGTTCGTATCAACAGGGCACGGAGGCCACGCTGTTCGT
TGCGACCTCTGTCGGTGTTTATATCGCTTCACACACGCATAGTTGGAGCC
GCCTAGGCGCCGGATTTCCGGACGTGAACGTCACCGACATTCGATTCAAT
CAGACCAACAAGTACCTCGTTGCGGGCACGTATGGACGCGGCCTGTTCGC
TGCATATCTGCATTTCTTCACCAACGTAGGTTCGGGCGCCTGCTCAGTGA
ACGATGTGGTCTTCTGCTTCGCAAGAGACTTCGATGGGCGCATTTGCGTC
AATCAAGCGCAATTCGGTTATGCGTTCAGTGGTTGGTTCGAGCTTCAAGG
TGGCGGTCGCACGGACGCTGCCCCGGCCGCTACGTCCATATTGAGCAGCG
TGTTTTGTTTCATCAAGGGACTGGACGGAAAGATCTACCTCAATCAAGCG
GAGTTCGGACACCCATTCAGCGGGTGGTTCGAGGTGCAAGGCGATGGCCG
GACGAACACCAGTCCAGCCGCCGCGACCATCGGAAGTCACGTCTTTGTGT
TTGCGAAAGGCCTCGACAATCGCGTCTTCGTCAATCAAGCCGACTTCGGC
CACGCGTTCGGGGATTGGTTTGAGCTCCAGGGTGAAGGACGCACGGATGT
GGCTCCGACCGCAGCGACGCTCAGTAACAGCGTGTTTGTCTTCATCAAAG
GGTTAGATCAACGAGTCTATCTCAACCAGGCCGAGCTCGGTCATGCCTTT
AGCGGCTGGTTCGAGGTGCAAGGTGGCGCACTCACGGACGCATCCCCGGC
GACCGCATCGATTAAGGATCATCTATTCGTCGTCATCAAAGGACTCGATA
ACAAGATCTACGTCAATCAAGCGCGCTTCGGACAGGCATTCGAAGGCTGG
GTCGAGCTTGAAGGCGGCGGGCTCACCGACACCGCGCCAACTGCGGTGGC
GATCCGTAACAGCCTTTTCGTCTTCGTTCGAGGTTTGGATGGACGCATCT
ATCTCAACCAAGCCGAGCTCGATCAAGCCTTCAGCGGTTGGTTCGAAGTG
GGCGGCGGAATTCAGTGA
>B8_trim45_op.faGL000011  locus=Scaffold1:19053:20051:+
GTGCAGGTTCTTGAGGCATGCGTGTTTGTCGCCAGTGACGAGCGTGCCGA
TGTCCGTCGCCGGGCTTGCGAATGGGTCATCCGGGGAGGAGATGACGGCG
AGGCAGCAGGTGTGTGTCGCGGTCGAGGCGGTGAAAGTGAAATCCCAACT
GACGATCACGGGTCTGTTCGGATACAGCATCGGGATCGTCTGCGCAGACC
CGACAGGCGTCCAGACGGCGGCGCTCGTGAGGTCGAAGTTAGGTGGTACG
AGCGCGTTAGGGAGGGCTGGCAACCCTGCCGAGGCATCGGCCACGAATGC
TCGTACGGAGACGTTGGCGGTCGGCTGCCAGCCGCGATTGTGCACCTGCA
CGTAGATCCGATTTGCCTCCGTCCGATGCGGATCCTGGTGGATGACGCTG
GTATCGAAGTCGACCCCGTCGAAGACAGTGCCTGCAGGCGTATAGAACGG
CGAGTGGTTGACCTTGATATCCGGGCTTGTCCACCAGTCGGCGGTCGCCG
GCGAGGGGACAAGCGGGTCGGGCAGTCCAGAGGGAGAGGGGAGGAGCGTG
CCGGTGTCGAGGTCGTCATCGCGAAGGTACAGGTCGACCTGCGGCTTCAT
TACCCCGGGTGTGATGTCGAGGCGATACGCGCCGCGGCCGAAAGTACCCG
CGTAGAGTATCTTGCGCGACCAATCGACGATCAGGTCGGCAATCGGGACA
TTGGGGATCCCGTTGTCGAACGGCGCCCAGTTGATGCCGTCGTTGGTGGT
TCGGTAGACGCCGCCGTCGGTGGCGAGATAGTACGTTGTCGCGCTGCTTG
GGTCACCGACGACCGCGTTCGCGCAGACTGTCGGGAGGACTCCGCTGATG
TTTGTCCAGCTGTTGCCGCCGTTGGTGCTGCGAAACACGGACTGCGTACC
AGGCCCACCGGGGGAGCCTGTCGTGAGCAGGCCACCGAGGCTGATCACTA
TCTTGTCGTGATCGCCCGGATCGATCCAGATCCCGCTGATGGGCCGTGA
>B8_trim45_op.faGL000012  locus=Scaffold1:20115:21860:+
ATGGCCGCCGGTCGTGCCGACGTAGACGCGGTTCGAGTCCGACGGCGCAA
CCGCGATCGTGCTTACTCCACCAGAGAGCACCTGGCTCACCGCCGCCCAA
GGCGTCGCGCAGCCGTCGAGTGTGCGCAGGACACGGTCGGTACCGTAGTA
CAGCCGCAGATGGTTGTTCGGATCCATCGTCAAGACTGCCTCCCACGGCG
TCGTCCCGGTGATCCCGGCCGTGATCGGTGTCCAGGTCGCGCCGCCGTTA
GAACTCTTGGCCAGGTTCGCATTTTGACCTTCCGCGTACATCGTGCGGGG
GTCGGTCGGGTCGATCACAAACCAGCCGCCATCGTTCTTCCACACGGGCA
ACCAGGTGAGTCCGCTGGTCGTGTATTGAGTAGCGTTGTCCTGGCTGCCA
CCACCGACGACGTTGCTGAGCGGCTGCCAGCAGCCGATGTTGTAGAACTG
CGTGATTACGAGGCCGTTGCTGACCTTGCGTACGGTCGCGCCCTTGTCAT
TAGAGCGCCAGACACCACCGTCGTTCGCGAAGTAGACGACGCTCGAGTTC
GAAGGCGCAAAAACCGCCGCGTGTTGGTCCGCGTGCACAGGCAAGCTCGA
CCAGCTAGCGCCACCGTCGGTCGACCGTTCAAGGCCGACACCGCCATAGA
ACAGGAGCGATTCGTCGTCTGGCGCGCAAGCGATCACGTCGCCCCAGCCG
AAATAGCCGCTGTGGCCGCTCGAGACCGTGGTGAAGGTCGTACCACCGTT
GATACTTGTCGCGACCGTACCGCCGGTCTTGATCCCGATGAAGTTGTGCC
CGTGCGCGCCCGACACGCCGATTGCAAGCTGCGGGAACGTGACGCCAGCG
CCGGTTGGCGAGCCAGGCAACAACGAAAAACTGGTCCCTGTGTCGGTCGA
CTTGTAAAAGCCGCTGCCTGCCACGGCGATAAAAACCGTCGATGCGCTCG
TCGGATCGAGCGCGATGTCAGTGACCTCGTCCGAGCGAAGCTGCGTCCAG
GTTGTGCCGCCATCTGTCGTCCGCTCGAGCCCCGCGTCGCCGCAGATCCA
GACCCGCTGCGCGTTGGTTGGATCAACCACCAGCTTGCCAATCTTCCGGC
AGAGGCAGCCATTGCGCAGCGACCATGTCGCACCGCCGTCGGCGGAGACG
TAGACGCCAGCGCCAGGATAACCGCCGCCGAAGCCGGGCACCCACTCGCC
ACTCCCAGCGTAGACCGTTTGCGGGCTCGATGCTGCGATCCCGAGCGCCC
CGATTGCAAGCGACTCCTGCATGTCGAACAGTGGATCCCAGGTCTGCCCG
CCGTCGGTGCTCTTCCAGACCCCCCCGCTTGCCGCGCCGGCGTAAACGGT
GTCCGGCTGCGTAGGATGGACAGCGAGCGCCTTCACGCGCCCGTTGACGT
TGCGAGGCCCGATCGAGAACCAAGGCGACCCGGCTCCAGCCGGATCGTAG
CCAGCGATCGCTCCCGACTTGGGGCCGACGCGCTCGATCAACTCCCGCTT
GTGCGCGAAGGCAACCTCCATGCTTTTACCCAGGAGTGCTTCATCGTCCG
AACGAGACAACAGGAACCAACGGCGGCGCCACTCGAACGCTGCACTTCGC
TGCGCGAATGGCACACTCGCAAGCCGGTCCAGCTCATCGGCTTTCCGCTT
GCCGGGCTTCTTGGGTCTCGCAGAAGTCGCCGGCAACTTGGTCTCTTGAT
TCATGGCGCACCCTTTTTTTCTTGGGACGAGTGGTACTGTGCTTGA
>B8_trim45_op.faGL000013  locus=Scaffold1:18153:19022:-
ATGACGCTGGTTGGGATCGACTTCCACAACCCCGGAAAGACCGATGCGTT
GGCAGAGATCCTCATCCGCCCGTCGCTGTTCGAGCGCGGCACCATCGCGC
TGCTGCTGCCCAAGATCGAGCTTGCCGCCGGCGAACGCGGACTTCGAGGC
GTCGAACGGCAACCACTCTCGCCCGATGACCCGGTCGGCAAGTGGTACCA
ACGCGGCAAGAAGGCGAACGAGAACGAGCTGAGCAAGCGCTGGGCTGGGC
TTGACCACAGCGGCATCTGGGTCTTCAACCCCGTTCAGGTCTGCAGCCTC
TCCGAGATTCGTATGAGACCGGGCGAGACTCTGCGTGGGGTGCTCGTCAT
CTCGCACAGCCGCGACGTGCCAACCGCAGTTGCGCCGCGGATCTCGATCG
AGCAGCGGATCGGCGCCGTCTCGGTCGGTGGCAGTACCTTTCAGGTCGGC
TACGACGGAGAAAGCAGCCCCGCCCAGCTCAACATCCGCCGGCTGCGCAT
CGCCGCCAACCTGCTTGAGTGGCGCGAAGAGCATCGGAACGCTCGCGAGA
CGCTCTGGGCGCAAACGACGATTGACGATGACCCAGATCGTGCCTCGCTC
CGCGAGCTCGGCAAGCATGCCCCGCTCCACGCGGTAGGCGCATGCCTCTA
CGACGGCTACGTCGCCGACGGTGAATCGCTCACCCTCGAAGTGTTCGAGG
GCGACCGGGAAGGCACCAACCGAGACAGCGAGCGTCTCTTCCGCCACCGC
TTCGATGGCCCGATCGACGGCTGGCTCAAGACCTACAAGGGCACCCACCG
AAAAGGAGAACTCAAGCTCCAGTTCACCGTTACCGATCTCACCGGCACGC
AAGCAGACGGCGCCGACTGA
>B8_trim45_op.faGL000014  locus=Scaffold1:22571:22834:-
GTGCACCAGCATGCCTTCCTGTGGGAGCTTGTCATTGCAAGTGAAAGCCT
CAGGCGCCTTGGCGTCACCACGCTGGCGCGCCTGATCATACCGGTCAGCA
ATTTCCCCGGCCAAGGTTGGCCACGCTCTCCCTTACCCAGCGGACGCGGC
AGTCGCCCGGAACTCGGATTCCAGCCACAGGCGGGAAAAACGGCGATGAG
GACGCGCGAGAGCCATATCCCCCAAGCGCTCAACTGCCTTCTTCTCTCGC
ATTACGAAAGCTGA
>B8_trim45_op.faGL000015  locus=Scaffold1:24471:24593:-
ATGGACGGCAGCCGCAGCTACACCAACAAGAACAACACCTCCAACAATGA
TCCATCCCATTTCGATGCCTCCAAAAGTTATGCAGCATGGACGAGAGAGG
AAAAGGTCGCAGCCCGTTGCTAG
>B8_trim45_op.faGL000016  locus=Scaffold1:25296:25487:-
GTGAGCGTCGAGATTCCGGTCAACCAGCGTAATACTGTGGCGATGCTGAT
CAAGCAGGTGCGCATCCTGCTCAGTGTGCTGGTTCAAGAAGGGGGGGAGG
GCTACTTGACCTTCACCCGATTGGATTTGATCGAGCAGTGCAGCCGCATT
ATCGCGAAGCATCGCCCCAACGCGATCGCGGCCGGGTCGTGA
>B8_trim45_op.faGL000017  locus=Scaffold1:25660:26376:-
ATGGCCCGCAAAGCTGCCGACGGGAGGCTCGATCCCTTTCAGAAGGAGTT
CGTCTCGCTCTTGCGGGACAACGCCAGGCGTCATCGCGTACATGAGGTCT
TCCGGGACTTTTGCGAGATCACTGCGATCACGTTCAGCAACAGCATGGAC
CGCTCGCGCTACAAGACGCGGGAGGCCCGCCATCTCGCCGTCATCAAGCG
CTACAGCCGGGACGAGGTGACACGCTTCGCGCTGATGTTGGCCAAGCTCA
CGATGTCGCTCGAGGCCGGCATGAGCGATTGCCTTGGGCAGATCTTCATG
GCTCTGGAGCTCGGTGATCATTGGAAGGGCCAGTATTTCACGCCCTACGA
GATCTCACTTCTCATGGTACGCATTACTGTCGTCGACATTGAGGCGAAGC
TCAAGCAAGAGCAGTTCGTCACGGTCAACGAGCCCGCGGTCGGAGCTGGC
GGCATGGTGATTGCGCTGGCCGACGCGTTGCAGGTCGCTGGCATCAACTA
TCAGGAGTCCATGCATGTGACTGCCCAGGACATCGATTCGACGGCGGTGC
ATATGGCCTATATCCAGCTATCGCTCTTGGGGGTGCCTGCGGTAGTCATC
CATGGCAATTCGCTTACGGCGAAATCGTGGGATCACTGGCTTACGCCGAT
GCACGTAATCGGTGGCTGGGGGCCCAAGCTGAAGCGGCGTACCCGATGGA
AGGAGGAAGCTGCGTAA
>B8_trim45_op.faGL000018  locus=Scaffold1:26926:27348:-
ATGGTGTTGGAGATGTCACCGATGGAAAACAAGCTGCATACGCAGTTGCT
TCAAAAGATGGCGGACTATCCGCTCGGCTCGCAATCCGAGGCGAACGATC
CGCTTGTTGTGGCCAAGCTCTTTGACGTTGCAGGGTCCGCGACCTGGTGG
TTGACGGAGTATGACCGCAAGGACAGGATCGGCTTTGGCTACGTCACCGG
CATGGCCTACGACGAGTGGGGAACGGTCTCGATCGACGAGCTGTTCCAAT
TGTGGATGACCTTCGCCACAGATCCGCGGCGCAATGTTTGGCGCGTGCAA
ACCACGAAGCCAGGCACTGGTACGCCGCGCATCGAGCTGGATCGGTCGTT
CGAACCGAGGCGGTTTAGTGAGGTGAAGGAGATGGTGGCGAAGTATGCAC
TGAGAGCTAACAACGCCGTCTGA
>B8_trim45_op.faGL000019  locus=Scaffold1:27425:27973:-
ATGCCGGAACCCGCATTCTCAAGGAGTCTTGAAATGCAATTCCTGCGCAA
TCTGTCCGCCGGTTTCAGTCGTCAACCCGCCCAAAACGGCCACGTGCCGT
TCTGGCAAGGGATGAACCGGAACTACCCAAAGTTCCTGGTCATGCTGGAG
CTGGGCTATGTGCAACGTCTTACAGTGGGTGTCACCGCGCCTCATGAAGA
TGCGGCGACATCGATCGTGCGTCGCGCGCTGGACGCCGGCACACTCTGGA
AAGACAGCGAAAGCATGCCGATCCTGCAGCATGGGTTCGAGCCTGCCAGA
GCGGAGCGCCTCATCCAGGGCATGTCCGTCCATGAGGTGGATGATATGCC
CGCGGCGGATCCGTCGGTGGCGATGATGCGGTGCTATGACGCCTCGTTGA
CGCTATTGACGTTCGCACGGCAAGTGCTGGAGGAGTGCGAACGCCACCAG
GACCTCGATGATCCGGTCTCCGACACGTTCACCGTCGAGCTGGCCACCGA
TGACATTCACAAACTGGCGAAGTTGGTGAAGACGCTCGACGACTGCTGA
>B8_trim45_op.faGL000020  locus=Scaffold1:28081:28230:-
TTGTTCTGGCAGCGCTGGAACCACTGGCTCTCTCAAGCTTCCGAGCAGGA
CCTGGAAGCACTGGAGCGCTATCTGCGGCATGCCGCAAATCGCAATGGAA
ACGCGAGTGTCGCCGAGGACAACCTGGTGCACCTGTGGATCCGCTGCTGA
>B8_trim45_op.faGL000021  locus=Scaffold1:28330:28515:-
GTGGAGTTTCAGAGAAAAGGCAAATGGGACGTGACCTATTTCAAGACGAT
GTTGGGAGTCACGACATTCATCGAAGCGAACTTCCGCTACCACGGGGAAG
GATTCAAGGTCGATGGCATCGTCTTTCGGCCAGCGCGCTTTGCCTCGGAT
CTGTTCGGCGACCCCGAAGAAGAAGGCCGTCAGTGA
>B8_trim45_op.faGL000022  locus=Scaffold1:30527:31759:+
GTGCAGCGATATTGCAGGCGAGCACGGGGCCATTTTCGGTCGGTACGTCA
CGTACACGTGACAGATAGCCGATACCAGACATGTGGAGATCGAAGTACTG
CGATTGGGCTTGTTGCGAAGCGGATTGGGATTGGGATTGGGATTGCGACA
TGGTGGGCTCCTAAAATGAAAAAAGGGAGTCCACACATCCCGGCGGGAGT
GTTAGAACCCCCAGCTGGGACAATCAATCAGATTTTCATCGCATCCAAGA
TCCCGGAGGGATCCGTTGCCATTTCATGGACCGAGCAACGTTCAAGGGCG
TCAGGTGAACTGACAGGGATTGATCCGATAACCGAGATCAGACGGGGCCG
AGGCCAGCTAAAACAGTTCCAATTCAACGCGATCCTTCGAGCATTGTCAA
GCCCTCCAAGATGCATTCATCAAAACCAGAATCTTCTGAACGTCGCGGTG
CGCATGCGACTGCTAGACTGCTTTTGTCAACGAATTTCCACCATACAGGG
AGTCTCTACAGTGCCTTTCTTCCTGAAATCCATCCTAGCTGCGGCACTAC
TGATAGGCTCGCCGGTTGCGTTTGCTTATCGGTCGTTCCTTCCTCCACCT
CAATGCGTGATATCGCCAGGCGGTACGTTCTTCTGTACCCAGCAGCAGGA
TATGGTAAAGCTGGCGAGAGAAAACGCCGGCACGGGATACATTGCATTCG
TTCAGCTTGCATATGAGAGCCCAGCCAGCAAAGCTGGGCCCAGCGATGAG
CAGGAGGTCGTCAGGACTCGCTTCTTCCATCACCGAGGATTCGATCCTTT
TGCAAAACCGCGCGATGCGGAAGCGGTGAAGAAGACCAGCATAGACTGGG
CGTATGCCTATTGCGCTGCTATCGACGGCAGGATGGTACGCTATCCAGCC
CTCGGCACCAGTGAAGGACCTGCCAAGGTGGAACGTTGGGCCTGCCACTC
GAAGGTTGAGAATAGACCGCAGTTCGGAATTGAGGCGTCTAACATTGTCC
TCAATGGACTTCCCCCTTATGTCGAGATCACCAACTATGGCAATGGCCAA
TCGGTCCTCGATGTTTGGGGTACTGGCAAGCGATTCAGCGTTGGGGAGCA
GACCAATCTGGGAATGGTGATTGAGGTCAAACGTCCACTCGTTAAGATCC
AATCAGAATCTGATGGCAAGGTGGCTGAGAAATGGGTGAGGGAAGCCGAG
CTGTCTGACCCACCCAAGCCTATGACCGAATGA
>B8_trim45_op.faGL000023  locus=Scaffold1:32434:35490:-
ATGGTCCACACCTACTACACCTACTGGAATGCGGACGTGGTACGCGACAC
GTTCCAGGCGATCGCCATGATCTTTGCGACCGACGATATGCGCGGCCTGC
TGAAAGTCGTTGCCATCGCCGGCGGAATGGGCGCGATCTGCGCATTTATC
GCGACGGTGCGCGTTTGGGACTTCGTGAGGCACTTTCTCTTGATCGCATT
GCTCCACCTTGGGCTGCTCGCACCTAAGGTGGAGCTCATCATCAAGGATG
AGCGCGCGGGGCAGGTGTATACGGTGAGGGGGGTGCCGGCCGGGCTTGGG
GTATTTGCCAGTGAGATCAGCCATGTCGGCATGTGGCTGACCAAGAGTTA
CGAGACGTTCTTTACCCCCATCGACGATCTGCGCTTTTCCAAGACCGGCA
TGGTGTTTGGCGCACGCCTGGTAGAGGAGGTACAGCGTACGCGCATCAAT
TCGGCAGCCCTGCGCAGCGACATGACGATGTTCGTCAAGTCGTGCGTCAA
CCCGGAGTTGCTCGACTACCCAAAAAAGCTCGAAGACCTGATCAACTCCC
GGGATGTCTGGGGACTGCTCGGCCAGGCCGACTGGCTCAATCCAGCGCGG
GTGGCCACCATCAATTTCTCGGGCGGGGCGGTTGCGCCGGCGCCGCTGGT
GTGTTCGTGTCCGCAGGCCTACCAGCAGCTCGGGCTGGCGCTGCAGCAGG
ATGTGCAGCGCGGGCTCAAGCGGCTTGATCGCAGATATGCCGGCAAGGTG
GCCGAGACCGGCAGCACCTTCGTGGCCGCGTCGATCGCCGGTACCGAATC
CTTCATGATGGAGATCTCCCGCTCGTCGGCCGATGCACTCAAGCAGGCGA
TGATGATGAACCTGGTGCAGGACTCGCAGAGCGCCATCGCTGCTATGCGT
GGCGACACGGCCACGATGAACGCGATCATGGCATCCACCATCGCGCAGAA
GACGTTGGAAGCGAGCAGCGCGACCATGCGCAATATGGCGGAAGGCTCGC
TGCCCGTGCTGCGCAACGTGATAGAGATCATCGCGCTCGGGATCTTCCCG
ATCATTGGCGTGCTGCTGGTTCTCTCTGGATCGGGCGCCGGCATGGTGGG
GAAGACATATCTGTCGGGCCTGCTGTGGGTCCAACTGTGGGCGCCGCTCT
ATGCAGTCGTAAACAGCGTGGTGACCCGCGGAGCCGCGAACAATTTTACA
CAGGTGGTCATGAATGAGCTCGGCACCGGCCCGGATGGCCCGGCCTTGTC
GAATGGCTCGGCGCTGCTCGGCGCATCGTGGTGGTTCCAGTCCGCGGCCG
GCTGGGTCTGCATGCTGGTCCCGATCGTCGCGGGGGTGTTGGCAAAGATT
GGTACATCCTCGGTCGGCATGCTAGCCGGAGCGATGGCAGGCCCGGGGCA
CGGCGCGGCCAGCTCGGCGGCGCAGCAAGTCGCGCAAGGCAATCTGTCGG
CGGGGAACGTGCAGTGGGGCAACGTGTCGCAGCACACCAGCAACTCGGGC
AAGCTGGACAGGCAGGTGCGCTCATCCCAGGGGCTGGTGTCGATGAGCTC
GGCCGATGGCTTCGACACCGTGACCAGCAGTGCCTATGGCGGCAGTACTG
GCGGGGGCGGTAGTTTGGGTAGCGGAGGTGGTGGTGGCGCCGTGATCGAC
CAGTCGGCGCGGGTGCCGAACTTGGGTGGGATCTCGGGGAACTTTACGAG
CCAGGCATCGGCTTCGGTGCGCAAGGCATTGACGGAGAGTGAGCAGTCGA
TGCGGCAGACCGGGTTGGAGCTTACGCAGTCCGTGCAGAGCAGCTGGGGC
AGCAGCAATGGCTGGCGGCAGACGAGTTCGTTGAACAAGTCCAGTTCGGC
CTCCAATGCGTGGCGGCACGACGCTGGTGTTGGACAGGACAGTGGTCACA
AGGAATCGATGGGCACAAAGACAGCTGCGGGGAGCAATGCTGGTGTCGAG
AGCAATGGCAGAGCGGGGGCCCGGCAAGATTCCGCATTCGGCATCAACAC
AGATATCGGAGGTTTGGCGAATAGCCTACGGAGTCAGATTGGCGGTGGGG
GGAAAGATGCCAATGCTAAGAAGGGTGGCGGTGCTCAGCGCAATCCCAAT
TCAGCGGGGGCGCAGGCAAACACGATGAGCACGTTGGAAAGGGGCGTTTC
GTCCAAGGACGGCGCGCAAACCAGCTCCGAAGGGAGTATTGGCGTCAGCG
ACCAAATGCAGTCTACAGCCAAGATGCTCGAGTCAGCGATCCAAGGGCGT
TTGAACCAAATTCAGTCGGGAAATGTCTCGGAGTCGTTCAACGGTGAGGC
CAACGAATTGCGAAAGGCGCAAGGTCTTGCGCAGAAATTCTCGGCTTCTC
TGTCGAACACGAAGCAGCTACAGGACGCAAAGGAGCGGCTGGAATCGGCG
TCGGGCGCGATGTCGGTCAACACGACGAAGGCGCTCAACGACGCGATCGT
CGGAGGGGTCGGTTTGGCTGGCTGGAACGGTATGAGCGATTCCCAGAAGG
CTGCTTTCGCGGCGCAAGTCCTGTCCGGAACGCACGATAAACTCACTGGG
CAAACGAAGGCCGGCACCGCGACGCAAAGCCTGGATAGCAGTGCGGTCCA
CGCCCATCATGCTGATGCGATGGGCAATGTGCGGGGACGTGCAGGCGAGC
TGGAAGGCATGTTGCCTGGAGGCGGAGGTCGTGAAGGTGGCGGCAGTGGT
GGACTTGGCGGTGGCGCTTCCCCTGGGCTCTATGACAATGGCCGTGGCCG
GTTCCCAGTGCGGCCGGCAAACCGGCCGCATCTTGGCCCGGATTCGGCTG
GCAGCGCTCATTCTGTCTCGATGCCTTCTGCACCTCCCCTGCCGGAAAAT
GCCGCTGCAGATAGGGTATGGGGCGAAGCAGCACAGCGCATCAATGCTTC
TCAGGCCGCGGTGGATGCCGGCAAAGCTCGTGTGACCACCGAGGCGGTGC
AGGTTCGGAATTCAGCGAAGGAACAACTGGAGAAGGCCGAACCGATTGCG
CTCAAGGCCGCACGTAAAGTGAAGGAACTCTGGTCGGGAGACAAAAACGG
AGATTGA
>B8_trim45_op.faGL000024  locus=Scaffold1:35528:36985:-
ATGGCAAGACTCCCAAAGAAGATCATCGCCGGCGCCGTCGCGCTCGCCAT
GAAGGCGAACCTGGCGCAAGCCGGCTTCATGGAAGACTACTTCAACAGCG
CCGGCGCCGCGTCGACGTCCACATCTGCGGGATTCGTGCACGGGCGAGAC
GTGGACGTGGTGACCGGCGGGAGCTTTACCTTCCGCTCGCCCAACCGGGA
TTTCCAGCCCTTCTATGTGACGCCGCCTAACCTGAAGGCAGGCTGCGGCG
GCATCGACATCTTCCTGGGCGCGTTTGGCATCGCCAACAAACAGGAAATG
ATCAACTTCCTGCGCAATGTGGGGCAGAACGCAGCAGGCCTGGCCTTCTC
GTTGGCGCTGCAGTCGATGGCGCCCGACCTGATGGCCCAGATCCGCGAAT
GGTCGGGCGACATCCAGAACTGGACTCGGCAGTTCCGGAACTCCTGCGAC
GCAGCCAAAACCCTGCTGGCGCAGTCCGGTGCTGGTGACTGGATCGCCCA
GACGGCATTCCAGGCCGGTCAGGCTCTCGGAACGCGGGGCGACTATACCG
ATGCCCAGCAACGTATCACCTCGATGGCGGAGGTCAAAAAGAACGTGGCT
GACGTGCTCAATACCGATGGCGCCAAGCTTGACGGGTTCGAGCTCAACTT
GACCTGGGCCCTCCTGAACAATGGCAAGTTCAGTGGATTCTCGCAAGCCC
TGACGGTGGAGCACGAGAAGGAACTGATCCTGGCACTGTTCGGGACAACC
ATCATGCGGGCCAAAGGCGGAACCAACAGCAACGATCCGGATGACGTGAT
TGTGGCCGAGTCCAGGCCGCCGCTGTACGACGGCGAAAAGGCGCTGGTCG
AGTTCCTGGGGTTGCCTGGTGCCCCGACGACCCAGGTGCGCTATTACCGG
TGTGATGACCAGTCGAAGTGCATGCAGCCAGTTACCACGGATTCCCTGGA
AGTCGGCTTTGCGAAGGTGATCCGCGACAAGGCATTGCGTATTCGAGATG
GGATCCGCGGGCGCAACGCCTATGGCGGGCCACCCAGCCTGGATGAGGAC
ATCCAGATGCTGCGCAATACCTCGGGGCTGCCGATCTATCGGCTGATCGA
AGCCTCGGCCTACCAGAAATACCCAGGCGTGTCCGAAACACTCTTGATGT
CCTACTGCGACGCCATGGCCGTCGAACTGGTGTCCCACTACATTCAGGAC
ATGGCGGCGAACCTGGACAAGGCGGCGGCGACCGCCGAGATCTCCGGGCC
TGGAGGCAAGGTCAAGCTCAAACACGTGGAGTCCTTGCGTGCGCGCGCGC
AAGTGTTGAGCCAGCAAGCGGCTGAGGCACGCAAGGCGGTCTACGCGCTC
ATCTCGGCGCAGACCGGGATTATGACCCAGTTGCTACACGTGGAGAAGGC
GTTGTACGGCAATCTCTCGGCCGACGTGGCGGCGAACTTGCGATTCGGGA
AGCAGTGA
>B8_trim45_op.faGL000025  locus=Scaffold1:36988:37908:-
ATGGCGATGAACATCGACAGGCGGTTGGGCGCGCTGGCGCTCACGATGAT
GATGACCACCACGGCTCATGCGCAGGGCGCGGTGCCGTCCGCTCATACAA
ATCCTGCCGATCCGGCAGCGGCCATCCCCGACGAGGTGGCAGAACCCTCC
GGTGCCTGGTGGGAGACCGACATCTGGGCGCGTGCTGACCGGGGTTTCAC
CTGGTACCCGCCGGACGATCCGCCCGTGAAGCGCAGGAGGGCGCCGCCCG
TGGCGCCCATCGTGCCGTTGTCGGCCTTCGATTCGACCAAAGCCATCAAC
AAGCACTACGAGGCGCTCAAGGATATCGCGGTCGTCAATCCGACGGAGCA
CAACGTCTATGCCTTCCACAAGTTCAAGGCCGAGATGCTGGATCAGTCAC
AGCGATTTACCGCGGTGTCCCAGCGCGTGATCTGGCAGAGCCCGGACATC
GACTTCAACAATGTCAATCCCTTCGTCAGCTTCGCGCAGACCGATATCCG
CAATGCCAGCTACCAGGGTGAGCGCGACCAGGTCGCGGCGATCGCGCAGG
ACTATGGGCTGTTGTTCTTCTACCGCGCGGATTGCAACTACTGCCATATT
CAGGCCCCCGTGCTGGCTGACCTGACGCAGCGCTTTGGGATCGAGGTGAT
CCCGGTGAGCCTGGACGGCGGACCGATCCCTGGCTTCGCCAACTGGCGTC
CCGACAATGGCATTGCGAGACGGGTTTCCGCTGGCCGCGGCATCGAGGTG
ACCCCCACGCTCTACCTGGTCTCGCGCCGCACCCAAGAGGCCATCATGCT
CGGCTCGGGCGTGATGGGCCAGGACGATATCGTGCGTCGCATCCTGGTGT
TCAAGACCCGCAGCGTAGACCAGCAGTTCGACCCGCGGCTTTCCATCGGC
CGCGCCACCGCGCAGAGGTAA
>B8_trim45_op.faGL000026  locus=Scaffold1:37899:38582:-
ATGGGCCTACGCCAGCTGGGACGCTTCCTGATCCTCTACGTGTTCATTGC
AATGCCGATCAGCGTGATCTGCATGCTGATCTACTTGTGGGGTGACTTCG
TAGGGGGCAACGTCGGGGCGGCACTCGCGCTGACCTATGTGGGCATGGGC
GTCTATGTCCTCGGCTTTTGGCTACGCATGCCGCCGCCAGACGCGGGACC
CGGCCTGAGCGTGCGTGGCGCCTGGACGCTGGGCGCGCAGGTGCTGGCTT
GGCCCTGGGTGGCGGTACCGGAGATCCGCCGGCGCCTGCGTTCCGGGGAA
GATCTCTCGCTGCGCCCCGCACGTCCGCGTGGCAAGGCCAGGCTGGTCGC
GATGCGGCCGCTGTACCGCGGGCCGATGACCCTGGGCGAGCACGCGGCGT
TTGCGGCCGGGCTGCTCATCTATTTCTTCCCTTGTTTCCTGGGCAGTTGC
GGATTGCCAATTGGCATTGCCGTGCTCTACGGCGGCGNCGAGCGGCTGTT
GCCCATGTCCTTCGGCCTGCTGTACATGCTGGCCGGGCCAGTGGTCCTCT
GGGACCGGCTCGGGTTGCGCAGTGCCTTTATTGATACCGACTACACGCTG
GGTGGCGCGCTCGATGACTGCTACTACATCCTGTTCTGGCCGCTCGTCGC
CCTGGTGTGCTCGATCAAACGGAGATGGCGATGA
>B8_trim45_op.faGL000027  locus=Scaffold1:38618:38971:-
ATGACCGGCCGCGGAATCCTGCTCGCCGCGCTGGCTGTGTGGGCAACAGC
CGCGCACGCCGCCGAGCCATTGGCGGAGGCCATCAAGCGGGCGCTCACGG
CCAGTCCCGTCGAGGCGGAGGTTTCGGGCGAAGAGATCGAGACGCTGCGC
CGGCAGATACAGGCGCAGCGCATCCTCGCCCACATCGAACCTATCCGTGA
CCTGGGCGGCGCTTGCAAGCGCCTGCGCACCACCCTCAGCGCCCCAGTGG
CCGTCGACGCGGCCGGAGTGCGCCGACCGTTCTCCTGGTCGTTCGAGATG
AACCTGTGCCCCGATGGCGCGCCGCCGGCACAAGACGAAGGGGGTGCGCA
ATGA
>B8_trim45_op.faGL000028  locus=Scaffold1:38968:39690:-
ATGATGCAACGCATGACCACCGGGCTGTTGATCGCAGCAACCTTCGGACT
GTCGGCTTGTGCAGGCACTGGCGCAAGCGCCAAGCGCAATGAGCCGGGCG
CGACACGGGTGCAGCGGGCTGGCTTGCCGATTGTGCTGACGCCCGACCAG
GCCGCGCAGGGCATCTATGCGGTGGTGCCCAGTTCCCCAGGCCTGACGCA
GTGGTTGCGCCAGCAATTGACCCAGGCCGGTTTCAAGACGGCTGACAAGG
AGCCGGCCGCCGGCCTGGTCTGGAAGGTGGTGGCGGGATACAGCTTCGCC
AAGCCGGGCCTGGTGCCGACCGTGGTCGACTATGGCCGCGCCTACGAGCT
TGCGCTCGCCGGGCGCCAGCCGGCCGCGCTCGCGTCGGTGCCGATTGGCC
GCGCGGAGCTGGAAGCGGCCAAGGTGGATCCGGCTGATGCCGGCCCGCTG
GGCGCCATGGTCGGCGCCGCGATCAAGGTGCATGGCATCGGTGAGAAGGT
CAACATCTGGCTGACGGGGGATCCGCGCGGCTGGTGCCTGGCCATGTGCG
ACAAGCGAGACCTGTATCAGCAGGAAGGGATCTGGGCGGGAGCGTTGACA
GCCGCTGGCGCCTCGCGTCCCGTCGACGTGCGAACCGTGACTTTCGACGG
GTCGCTGCGTCCGGCCGAACTCATCGAGCAGAGCCTGCAGGAGACGTTGC
GCCAGATGCGGGTGGCTCAATGA
>B8_trim45_op.faGL000029  locus=Scaffold1:41279:41602:+
TTGCACGACGCCAGCGGGCGGTTCGACAGACTGCCCGCACCGGTAGGTTT
CCGAATACCGGATGCATGCACCGCCCGATCCGATCTGCGTGCATTGCGAC
CCGACCTGGAAACAACCCGGCACGGCCGCGATCGCGCTGCAGTAGTTGAC
TGGACTACTCACCTCGCAGATGAAATCCGATTGATAGCGCCAGCAATCCC
GGTGGACTGCGTAGCCGCTCACGTTCTTGGTGCCCGAATCGACGCAGTAT
TCAGCCGTCTTGCGACAATCGCCCGCCCAGGCCTGGGGCAGCGCCAGCAT
CAACCCCAGGGCGACACCCGGTAG
>B8_trim45_op.faGL000030  locus=Scaffold1:39698:41284:-
GTGCAACTGGACAACACCTATACGGTCGTGACCGACGCGATTGACCGCAG
CCAGTGCGACAGCACGGCGCAGAACAAGTCCTGCCAGTTCACCGAGAGCG
TATGCGTGGAGCCGGGCGGAACCCGCGTCATCGACGGACTGCCCGTCACC
AAGGACTGCTGGCGCTGGGAGGAGCGGTACGCCTGCATCACGCAGGACTA
CAAGAACTATTGCGCGCCGCTCAAGAACAAGGCGGACTGCCGGGAAGTGG
GGCGCAAGTGTCTCGCCGCCGCGTGGGACGGTAGCTGCAATGCCTATCAA
GTTGACTACAACTGCGACGCCAAGGTGGCCGAGCCGCTGCCGGAACAGGT
CGAGTATTTGGACAGCAGCTACACCATCACCAATGACCTGGTGGACAAGT
CGCAATGCGATCAGTACGCCAACAACCGTAACTGCACACTGGCTGGCCAC
CGCTGTACCGAGCCGGGCGGGACCCGCAACATCAACGGACTGGACGTCCA
CAAGGACTGCTGGGCCTGGACCGACGACTACGTGTGCGCGGACACCGCGC
TCAAGTCCGACTGTGACGGGCTCAAGCAGGACAAGAACTGCACGCTCAAG
GATAGCGCCTGCCTGGACACGCTGCCGGCCGGGCAGTGCGGGTTGCAGGA
GCACCTCTATACCTGCCTGACCCAGTCTGCGAAAGAGACCGACCGGCAGA
TCTGCGGCGACCAGATCTGTATTGGAGGCCGCTGCCAAACCAACATCGCG
CCCGCCGACGGCGACTTCGGGCGGGTGGTAAGCGGCCTGGAGGCGCAGCG
CCAAGTCGGCATGTACATCGATCCGACCACGCTCAAGATCTTTGGGGGTG
AGAAGAGCAGCTGCACCAAGAAGCTGGGCGGCATGGTGGACTGCTGCAAA
GCCACGACAAAGGGCGCCAACACCAACAACAGCATGCTGACTCAGGGGGC
GCAGGCCGGTGTCAAGTACATCGGCGGCGAGGCGGTCAAGACCCTGGGCT
CGGCGTATCTGTTCGACGCACTGTCCAGCACAGGCGCCGGCACCCAGGCA
CTGAATTTCTTCGGGCTGACAAAGGGCTACTCGTTTGGGGATACCCCCTT
CAGTTTCTACGGCGTGTCGTGGTCACCGGTAGCGGGCTTCGGTTTTGATC
CGTATTCGCTCGCTATCCAGGTAGCCATCCAGGTCATCACGCAATACATG
CAGTGCAAGCAGGAGGACAACCTGCTGTCCATGCGCAAGGGCCAGGATCT
TTGCACACGGGTGGGGTCGTACTGCGGCAGCAAGCAGCTGGGCGTGTGCC
TGGAGAAGAAAGAGGGGTACTGCTGCTTCAACTCCATGCTCTCTCGCATC
ATCAACGAGCAGGGCCGGCCCCAACTGGGCCGAGGCTGGGGCAAGCCGGA
GAACCCCGACTGCACGGGATTCCTGATCGACGACTTCACGAAACTGGACT
TCGGGCAGATGGATCTGTCCGAGTTCTACCAAAGCATCCTGCCCAAGGAT
GCGGACAAGAACGCCATTGTGAACCGGATGCGGAGCCGGACGCAGGCGAT
TGGCGTCAGCAAGCGGATGGGCGCAGTCAAACCTTAA
>B8_trim45_op.faGL000031  locus=Scaffold1:41608:42759:-
ATGCGCATCGCGATCGCCGCTTGCGCGGTCGGGGCGGCTCACGCGCAAGA
CGTCACGCCGGCGCAGGCTGATGGGATGGCGCGCGGCCTGGGCAGCCTGC
TCGTCGATGGTCTGTTCCAGCGTATCACTACCCCCAATGCGCAGCAGACC
GTGCCCGGCTACACCAGCGGCGCGCAGCCTTCTGGCTATTACCAGGACGG
CCAGGGTCAGCTCAACGGGCCCGGTACCTCCCGCGTGCAGGGCTGCGCGG
GCATGAGCGACACCGAATGCCAGGCAGTGAACCTGCTCAAGAACCGGCCG
CAGACCGCGCCGCAGTTCCGCATCGATCGCAGCGACCCGCTATTGGCGCG
GTACCGGCAGATTCACGGCGATCCGGGCAGCGAGTTGGGCGATCTCACCA
ACCTGGTAAGTGGCACGGCCAGTTGCCGTACCGACAAGGTGTCCGTGCCG
GCCCAGTACGCCACGCGTGTCTGCAACGACTATGCCACCACGCGGGACGA
AAGCTGCGTGATCGGGCGCGATGTCCAGGTCGACGCGGATCACCTCTATC
GCTGCCTGGAATCGATCCAGAACCAGGCACAGCGGACCTGCACGGTCGGG
AGGGTGATCGAAGTCAGCACAGAGTACAACTACCAGTGCAGCCGCACGCT
CAAGGCGGAACAGACCATGAGTTGTGCCAAGCAGTTGACCGTGACTGCGG
TCACCAATTGGCAGGAGCAGCCAGGGTGTTCGCCGGGGCAGATGGTGGCC
GATCTGGGCGGCCGACCCGGCTCTGGCTCGAACTCGGTGGGTCGAGTGTA
CTGCGGTGCCGACGGCCGCAGCCTGCGCTTCGAGACGGGGGCCTCGCCCA
ATCAGAAATATTACGGCCGACCAGGCTGCAACGTCTCGGTCAACCTGCCC
ATGGGTGGCGGCAATGCACCAGGGTGGTGGTGCTCGGCCGGGAGCTATTC
GGCGTGCAACTCGTATTGCGGCACGTCCTATATGAGCGTGTCATGCAGTG
GCCGATCCTGTACGGCGTCGATCTCCAGCAATGGCAGCATCACGTTGTAT
CGAGGGTCGGCCGGCTTTACCCAGCCCACGGTCTGGAATCCGGTGGTGGG
CTTCGTGGACACTTGGGACAACCAGTGTGCTTCCTTGGAGGCACGGCAAT
GA
>B8_trim45_op.faGL000032  locus=Scaffold1:42822:43502:-
ATGCGCGCACTGATTCTCACGGTGGGGCTGCTAACGTGTGCCAGCGCGAC
GGCTCAGCGCGCTTTGCCGGCAGATGTCGCATTGGATCACGCCATGTCAG
CCGCGCAGCAGCGCGCCCAGTCGGTGCTGCAGGCGATGCCGGATCCGGCC
CTGGGCACCATGCAGGTGCCGGACCTGCGGGCCAGGTCGCCGCAGCCGAT
GCCCGATCCCGCGACGCTTGCCCAGCGCTACCAGTCCAGGCAGGCGCCGG
CGCCGACGGAGCGAGTCTATCCGGTGATGGTATTCGCCTCACTGTCAATG
CCCGAAGCCACCCTTAAGCGCATCGGCGAGCAGGCTCGCCGTGCCGGCGC
CGCAGTGATCTTTCGTGGTTTGCGCTACGGGATGGGGCAGGGCAACTGGA
AACGTTCGGTCGAGGCCATGAAGCCGGTGGCCGATACCGGCGCGGTGGTG
TTGATCGACCCACGCCAGTTCGAGCGCTTCGATATCCGCACCGTCCCGGC
CGTGGTGGTCTCGCTCAATGCACTGGAGGACTGTGCCGAGGGTGCGTGCG
CAGACCGCTCGGCGCGGGTGGACGGCGACGTGAGCCTGGACTATGCGCTC
GAGCGCGTCGCCGCGCGCAAGGATGGGGTCGGGCGGGTGGCGCGGCAAAC
GCTTGCACAGCTTCGGGGTGAGGTGCCATGA
>B8_trim45_op.faGL000033  locus=Scaffold1:43502:44527:-
ATGATGGCCCGGCTAGTTCTGTCACTGGCCCTCGTGCTGGCTTGCGTAGG
GGCGCGCGCCCAGCAAAGCGGCGCCAGTCCCACCTGCGTGGGACAGTTCC
TCAACCCGATCACCGACATTTGCTGGTCCTGCATCCTGCCACTCAAGATC
GGCGACATGACCATGATGAAGGATCGCCAGGAGGACAACGATAGTTTGGG
TCGTCCCTTCTGCTGGTGCGCTGGCGGCGACGGGACCTTGCCCCGCGCCG
GCATCAGCATGTCGTTCTGGGAGCCCGTGCGCACGGTCGAGGTGGTGCGC
CGCCCGTACTGCTTTCCGTCGCTCGGCGGCGTCACGCTCGACCCAGGCAT
CAATGCGCCGGCGCATGGCCGCATTGGCGAAGGCAAGGCTCAGCCGGCCA
CTTCCTTCTACCAGATGCACTGGTATATGAACCCCATCCTGTTCTGGCTG
GAGATCCTGCTGGACAACCCTTGCCTGGAGCAGAACGTGTTCGACCTGGC
GTACTTCACCGAGGTCGATCCGCTATGGGGGGACTCCGAGCTGACCTTTA
TCCTCAATCCGGAGGTGGCGCTCTTCACCTCGCCGCTGGCGCAGGCCGCC
TGCGCCGCCGATTGCGTCGCCGCCACCGCCGGCTTTCCGCTCTCTGAGTT
GTTCTGGTGCGCGGGCTGCCAGGGCGGCATGTATCCGCTTAACGGCTGGG
TATCCACCCATATCGGCGGGGTACAGGCATCGCAGTTGCTGACCCAGCGC
TTCACCAACAAGATGCATCGTGAAGGGCTCATCTGGTCGGCCAGCGGCAA
GGATGGCACCTGTGGCTACGTGATGCAGCCGCTGATGGACAAGCGCAACT
ACAAGACCAGCATGACCTATCCGTCGCGTCAGACCGACAAGATCAACGGT
CGCTGCTGCCAGCCATTCGGCCGCTCGACCATCCTCTGGGGTGCTGGCAA
ATCGTACCCGTATCGTGGCGAGGACTTCGCCTACATGCTCTATCGCAAGC
GTGACTGCTGCATGGGGGCGTTCTGA
>B8_trim45_op.faGL000034  locus=Scaffold1:44524:45138:-
ATGCGAGTCTTCCACCTGGTGATGCTCACCATCACGCTGCGTGTCGCGCC
AGCGCTTGCGGCCGACGCCCTGGGGCCGACCTATCCCATTGTCGAGCCGG
ATCTGCTGCAGGAGATCCAGCGCAACCTGCAGGACAAGGAGCGCTCGGGC
GACCTGGCGCGCCTGCAGCGCGAGGCGGTCGCCCGTTCAGAGCGTTCGAT
GCGCAACCCCAAGCCTGCCCACGGCGTGGTGCGCACCGGCACGCCGCGCA
CCTTCTACTTCGATCCGACCGTGGTCGCCAGCAAGCCCATCGTTGGCCCT
GGTGGCGAGATCCTGGTGCTGCCGGGCCAGCGCTTCAATCCCCTCGACCA
GGTTGCCATGCGCCAGCAGTTGGTGTTCTTCGATGCCCGCGATGCTGGCC
AGGTGGCGCTGGCGGCCAAGGTGATCGCGGACTCCCGCGCGCCCAGCAAG
CCGATCCTGGTCAACGGCGACTACCTCGTCCTGCAAAAGCGCTGGCAGCG
CCAGGTGTTCTACGACCAGTCGGGAGCCCTGGTGCGCAAGTTCGGCATCC
GCCAGGTGCCCGCAGTCGTGCGCCAGGACGGCAAACGTCTGCGGATCGAC
GAGGTCTTGCCATGA
>B8_trim45_op.faGL000035  locus=Scaffold1:45149:45679:-
ATGAGCAGCCACATCATGAAGCCGGCTCGGCGCGGCCACCCGCTCGCGCC
AATGATGACGCAGCACTTCGGCCGCTGGTGGTGGGCCTGGGCATTGATCC
TGATCGCCGGGGTTCAGATCAGCAGCCGGTGGGCGCTGCACGCGAACCTG
TCGTACAGCATCGCGGATTGCGATGCGTTCCTGGTCGCCAAGACGGATCG
GCAGATTGCACGCGAGACCCTGGTGGAGTTTGTGTGGCCGGGCGGTGGCC
CGTACCCGGCCGGGACGCGTTTCATCAAGATCGTGAAGGGCATGCCGGGC
GATATGGTGACGACGCAAGGTCGTGACTATTTCATCAATGGCGCCTACGT
CGGCACGGCCAAATTCAGTACCGCGAATGGTGAGCTGCTGGAGTTGGGGC
CGACCGGGCGCATTCCGCCAGGCCGCTTCTTTGTCTGGACGCCACACCCG
GACTCGCTGGACTCGCGCTATGCACTGACCGGCTGGGTCAACTATGGGCA
GATCGTTGGCACAGCCCGCAAGCTCTTCTGA
>B8_trim45_op.faGL000036  locus=Scaffold1:45676:46107:-
ATGCACACCCGCTTGCTGGTGGCGACCATCCTGGTGTCGGCGAGCTTGTC
CGCCCTCATGGTCGCGGGGGCCGCCTGGTGGGCGCGGCAGCATCAGACCC
GCATGGCGACCGTTGACCTGCAGGCCGTACTGGACGCCAAGCGGGCGAGC
TTCGCGGAGCGCATCACGCGTCCGAATGTGACCGATCGGGATCGGGAAGA
CGCCCTGGCCGAGACGGGCGAGGTGGGGGCGCAGATGAGCGCGGCGCTCA
AGGCGCTGCAAGCCGAATGCGGCTGCATCTTGCTCACCCGCGCGGCTGTC
ATCGGCGCGTACGCCGAGGTCGAGGACCTGACCCCGGCGCTGATGGCCAG
GCTTGGCATGTCCGAGCCGGTCGTGGCCAACGCGCGCAGAAAGCTTGATG
AACGGATGCAGACGAAGGATGTGGCACCATGA
>B8_trim45_op.faGL000037  locus=Scaffold1:46119:48812:-
ATGCTGCGTAAGCTCTTCCCCAAGACGGATGCCAACTACCGGGAGCTCGA
CGACGACTTGGTGACGCCGCGCCGCGGCAATCCGCTGCCTTTCGATCGCT
TCTCGCAGTTGCTGCCCTATACCGGCTACGATCGCAACAATGAACTCTTC
GTGATCGCCGCGCCCTCGGCCGATCCGGGTGCGACCGAAGGCTTTGGCTT
CACGATCGAGATGTCCCCGCAGCTCGGTGCCGATCGCGAGATGGCGGCCA
ACCTGGTCAACCTGTTCAAGGTAGGACTGCCGGAGAACGCCGGCATTCAG
GTGCAGATGTTCGGCTCGCCGGTGCTGGATCATCAGCTCGACGCGGCACT
GGCCTGTACGGTTGGCTCGCCTCAGGCGCCGGAGGGCCAGATTCCGCTGC
TGCGCAAGATGTGCGAGCGGCGCAATGCCTTCTACCGCAAGGGCACGCGC
GAGGAGTTGCATCCGAATACCAACTTCCGCATGCGCGACTTCCGCGCCAA
CCTGAGTGTGGTCATCCCGGCCAAGAGCCTGAAGGATGAGATGGCCAGGC
GCAACGCGGTCACCGCGCGCCAGAGCGTCATCAATACGCTCGCCCAGTAC
TATCTCTACGGCCACACGTGGGACCCCGAGGACCTCATCAACTGGTGCGC
GCTGCTGCTCAACCCACAGCGCACGCTGGCCGGTGATCATCGCTGGCTAT
CCTACGATCCGGGCCGCGCACTGCGCGACCAGATCGTGGCGGCCGATACC
GCCGCCGCGGAAACCTCCGATGGCATTCTGTACACCGGCGGTGGCGCGCC
GCCGGTCGGCATGCGCGCGATGTCGGTACGCAGCTACCGGAAGCGGTTGA
CACTCGCCCACATGGGCGCCCTGCTGGGCAGCGCGACCTCGGACGCGGTC
TCCTATCCGTGCCCTTTTCTCATCACCTTCGGCTGCAGCATCCCGAACGT
GGAGGGTGAGAAGCAGAAGACCCAGTTGCTGGCGGCCCGCGCCCAGCAGA
AGGCCGACTCGCCACTGGCCAAGTGGATGCCACGGCTGCACGACGTCAAT
GCCGATTGGAAACTCGCCCAGGCGGCTTTCGACCGCGGCAGCAGCACCCT
CAAGGTCTACCACCAGCTGCTGCTGTTCGCGCCGCCGGAGGAACTCGCCA
ACGCCGAGCAGTCTGCCCGCTCGATCTGGCGCACCATCAATTGCGAACTG
GTGGTCGATAGCAAGATGCAAAAGCAGGCCTTGCTCTCGGCCTTGCCCAT
GATGTACGGACCGCTTCTGCAGGGTGACCTACGCAAGACCGGGCGCTGCA
CGACCAAGACCATGGAGAACGCGGCCAACATGATGCCCGTGTTGGCGGAG
TGGACCGGTACCGATCCGCGCAAGGTCAACGGCATTCAGCAGGCGGTGCT
CACGCTTTTTGGGCGGCGTGGCCAGATAATGGGCATCGATATCTTCGCCA
ACCCGTCGGGCAACTACAACGGCATCGTGGTGGGCAAGTCCGGCTCGGGC
AAGTCGAACTTCCTGAACGAGCTGTTGCAGCGCACGCTGGCGGTGGGCGG
GCGGGCCTGGGTTGTCGACGTGGGCGGCTCCTACGAGAAGCTGGCCGGCA
CACTGGGCGGACAGTACATCCGCTTCACGAACGATTCGGGCCTGAGCGTG
AATCCGTTCTGGATGGTCAATACGGAGGAGCTGGACGAACAGCAGGAAGA
CCTGCAGATGGTCCATCTTGCCGTTGCCCAGATGATCTCGCCGTCGCGCC
CGCTTACCGACTATGAGGATCGGCAGCTGCGCATCGCAATTGACCAACTG
TGGCTCGACCACGGAAAGTACGCGACCGTCACGCAGCTCGCCGAGTACCT
CAAGAAGAACTGCGCCAATGGCGGCTCGACCGAAACCACCGGCTACGGCG
GCGAGGCCGATCCGGCGCTGTGCGATCCGCGTATCCGTGATATGGGGGTG
CAGCTGTACCCCTTCACGGAAGACGGGCCATACGGCCGGTTCTTCCATGG
CCCGGCCAATGTGCGCTTCGACGCAAACCTCATTGTGCTGGAGCTCGAGG
AGCTGGCCTCCCGGCCGGACCTGCAGGCCGTGGTCATGATGATGCTGATG
TACCGCATCACGCAGGGCATGTACCTGGCCCGGCGCGACCAACCCAAGCT
GGCGGTGATCGACGAGGCCTGGGACTTGATGAGCAGCGGCAACTCCGGGG
CCTTTATCGAAAAGGGCTACCGGCGTGCGCGCAAGTACGGCGGCGGCTTC
TTCACCGCCACGCAATCGATCGCGGACTACTACAAATCCGACACCGCGCG
TGCCGCCTTCGAGAACGCCGATTGGATGTTCCTGCTCAGCCAAAAGGCCG
AATCGATCAATCAGCTGATCAAGTCCGACAAGCTGGAGCTCGATGAATAC
ACCAAGGGGCTGCTCAAGAGTCTCAAGACGATCCACGGCAAGTATGCCGA
GATTTTTGTCAAGGCGGGCGACCTGCCGCCGGCCGTGGGCAGGCTGTACC
TGGACCCATATTCCCTCGTGACCTTCTCCACCCAGCCGGCGGACTTCCAG
GCGGTGCGCGACCTGCGTGCGCAGGGCATGTCCACCGACGAGGCGATCGA
GGCGGTGCTGGCCACGCGCGAGGCCGCGGGCCAGGCGCTCTATGTGCCAC
CGGCTTTCGATGAAGAGGACGAATACCTGGAGGAGATGCAATGA
>B8_trim45_op.faGL000038  locus=Scaffold1:48921:49487:-
ATGTTCCTCGCGGGCTGCGCCGACATGTCCGGACTCAATGCCGAGAACCA
CTTCGCCTGCGCGGCGCCAGAGGGGTCGTCGTGCCTGTCGGTATCGGGCG
TCTACGCCAATCTGCAAACGGGGAATGTGTCGGGCTCGGGCGCGAGGACC
AGCACGCCGACCAACGCCGTACCGGGTGCCGGTACTGGCCCGCGGGGTAA
GGATCTGCGCCTGGCGTCGCCGGCGGCAGTGTTGACACCGTACTCCGGGC
CGCCGGCGCGCACGCCGGAGCGCACGCTGCGCGTATGGGTAGCGCCATAT
GAGGACGATAGCGGCACGTTGTTCGATCAGAAGTACTTCTATGTGCTGGT
GTCCAGAGGGCAATGGCTGATCGAGAAGAATCGCGAAAACCTGATGCGCA
ATCGATTCCGCACGGTCTATCCACTACAGGCGCCGAATGTACCGGAGCCG
GCCGAGGCCCAGCCCTCCGGCCAGTCGCCAGCGGTCGGCGGCATGCCTTT
CACGCCGCTGCCTGCGGGGCAGGGCAGCCCAATGCCAGCGGCCGCCGCCG
CGACGTTCGAGGAGTGA
>B8_trim45_op.faGL000039  locus=Scaffold1:49535:50302:-
ATGTCGCTAGCCACCATCCAGCACTCCGCACGTCGTTACGCCGCCGTCGC
GGCGCTGGCCGCCATCGCTACGCTGAGCGCCACGCCTGCCTCCGCGCAGG
ATGACCCCAAGGCCATGGCCGTCCTGCAGGCGCTGAAAGAGCGGTACCCC
AAGACGGAGTTCAGCCAGATCCGCGCGGCAGAGATTCCGGGCCTCTATGA
GGTGTCGATGGGCAAGAATGTGGCGTATTTCGAAGAGAATGGCCGCTACG
CGCTGTTCGGCCATCTGTACGACATGAGTAGCCAGGTCGACCTGACTGCC
CAGCGCGTGCAGTCCCTGCAGAAGGTCGACATCGGCACGCTCCCGGTCGC
TGACGCGATCAAGACCGTGCGCGGCAAGGGCTCGCGCGCACTGTATGTCT
TCTCCGATCCGGACTGCCCATTCTGTCATCAGTTGGAGGCCTCCCTCAAG
CGCTTGGATGACGTCACGATCTACACCTTCCTGTATCCGCTGGAAGGCCT
GCACCCCGATGCGAAGAAGAAGTCGGCCGCCATCTGGTGTGCCAAGGATC
GCTCGGCGGCCTGGACCGCGTGGATGGTCGCCAAGGTTCTCCCGGCCCCG
GGTAGTTGCGCCACGCCCGTCGACCGCAATCTGGCGCTTGCAGCCAGGCT
GGGAGTCGAAGGCACGCCCACGATGTTCGCCGCCGACGGGCGCAAGCTGG
TCGGCGCGGCCTCGCTCGAGCGCATCGAGGGCTTCCTGTCGGGTGGCGTT
TCCACCGCGGCCCGTTAA
>B8_trim45_op.faGL000040  locus=Scaffold1:50311:51669:-
ATGGCTGATTGGATTGCATGGCTGCAGCGGTTCAAGCCGCGCAAGGCCGC
GGCCAAGTCGATGGCGGTATCGACGCGCCGCAATCGCGGGGCGCAATGGC
AACGCCTGGGCCTGATCGGGATCGTGTTTGGCGCCATCTCGGTTACGGCC
GTCGTGTTCATGGGGCCGACGCCCAAAACCGGTGCCAAGCCGACGCTGGC
ACCCGTGCCGAAGACACGTGACATCGGCACCTCGGTTGGCGACGTCGACA
AGGACGCCTGGCGCAGCCTGTCCGCGGCGGAGATTGAGGCGATGCGCCGT
GATCTTGCCGAACTCAGGAAGAACGTCTCGGATGGACAGGCGGAGCAGAC
TAAAGCGCGTGCAGCGGCTTCCGCTGCCGCCGCGCAAGGCGTCGTCTCGC
CGCCGCCCGTGCGTATGACTGGCGAAGGCAGCCCCTTTACCCAGGCCGGA
GCCGTGCCACCATCGCCCGGGGGACCGACTGTACCCAGTGGGCCGGGAGC
GGCGCCCCCGTCGACCTACGAAGCCAGGATCGACCGGATCCGCGTGATGC
CGGACGGCGGAGCGGGGCGGATGGGTGCGGAGGCGGTGCAAGGAAGGAAT
TCGGGCGACGGCAGCTACGCCCACCTGGAGTCCAACGCAAACGAGGGCGT
GCGTGGGCGTCGCCCGGTACGCGTTGGCGAGCGTTTCGAGCCGGAGGATC
CGCTGCTGCCCAACCGGGCGGGAGGGCGCGGCGTCAAGACCTACATTCCG
GCTGGCACCAATATGCGCGTGATGCTGGTGCAGGGCATGGATGCCCCCAC
CAGTGGCCAGGGCCAGACCAACCCACACCCCGCACTCTTCTCGGTGATCG
ATGCGGCCAACCTGCCCAACGGCTTCTCGGGCGACCTGGAGGGGTGCGTC
ATCACCGGCAATGGCTATGGCGATATCTCTTCCGAGCGCGCCTACATCCG
CACGGACCGTCTGTCCTGCATCGACGCGTCCGGTGGCGCGATCGACGTCA
AGCTCACCGGCTACGCCGCCGGTGAGGACGGCAAGGCGGGAGTTCGCGGC
AAGATTGTCAGCAAGACCGGGGCGATGCTGGCCAACGCCATGTGGGCGGG
CCTTGGTGCCGGCTTCAGCCAGGCGCTGAAGAGCGCTGCCACCACCACGA
CAACGACGCCGCTGGGCGGTGTGACCAGCACCATCGACGGCAATCAGATC
ATGCGTGCCGGCGCCGCCAGCGGCGTGTCCAGGGCAATGGACATGCTGGC
GCGCTATTACATCAAGCTCGCCGAGAACACCTTTCCCGTGGTCGAGATCA
ACGCCGAGAGGGTGATCGACATCGTCGTGACCAAGGGTTTCACCATCGAA
CGCCAATGA
>B8_trim45_op.faGL000041  locus=Scaffold1:51662:52396:-
ATGTCGATGACACTGCGCAAACTATACCTTAACCTGGCGCTGCTTCTTTG
CGTGAGTTTCGTGCAGGCCGCGCAGTACGTGGACCTGGTCGAGAACGAGA
CTGCTGCGATCCGCATCTCCAAGACGGCGCTCACTCGCCTCGTGATGGAG
GGCGGGCAGTTGCGCGGCCTCGACGTGCCCAAGGGCGACCTGGCCACGCA
GACCGATAGCGAGGCGGGCGATATTCTGCTCACGCCCAATGTGATCCGCC
CGATCGAGGGCTTCGTCATCTCGGCGACCACAGGCAAGAAGTACCCCATC
GTGATGCGACCCGCCGATATTGGCATCGAGACGGTCGTATTGCGCGAAGG
CTTTGCACGCGCAGGGCAAGGCAATCCGGCGGATTCCTTGCATTCGGTGA
CGGTGGTGTCGAAGGCGCCGTCCTATGACGCGCAGATCAGTCAGCTGATG
GTCACCATGGCCAACAACGCCGCGCTGCGAGGCTACCAGATGCAGCCGCA
GGATGCGGAAGTTCCGTTCCTGCCGGGCACGCGGGTGATGTTGCTGCGTA
TCTATGCCAGCCGCACGATCCAGGGTGCGATCTATCGCTTGCGCAATACA
GGCACGGACCGACTGTTCTTTTCGGAGGCGCAGTTCTACCGTCCGGGCGT
GATGGCCGTTGGCCTGGATCGTGGCGAGTTGGCCCCGGGTGAAGAGACCC
ACATCTACGTGGTGGGAGGGGCCAGCCATGGCTGA
>B8_trim45_op.faGL000042  locus=Scaffold1:52365:52994:-
ATGGACATCGATCGCATGGGCGAGGAAATTCAGGCGCGCTACGGGATTCG
CAAGGCGATCCAGTGCTTCCTGGTGCTGATGGTGATCAGTAACACATTGC
TGGCGGCGAAAGTGCTGCTGCACAAGGATCGCAATCGCGAGACCCTGGTG
CCGCCGCAGATTCACAAGAGCTTCTGGGTGGATGACGAGGGTCTGGACCC
GGCTTACCTGGAGCAGATGGGGGGCTATCTGCTGCAACTGCGCTGGAACC
GCACGCCACTGACCTGCGCCGCCAACAAAACGCTGTTCCTGCGCTACGTG
GGCGCCGGCTCCTATGGCGCGCAGCAGCGCGTGCTGGATGCCGATTGCGC
CAAGCTGCGCGATCTCAATGCTTCGCAGACCTTCTCGCCAAGCGGCGCCA
CACCCGGCAAGGATGGCAACAGCATGGTCTTTGCCGGCAGCCTCGCGACC
TTCATCGGGGACAAGCGCACGTCCGACCTGCCCAAGCGGTACTGGGTCCG
GTTCAGCATGTCGGGTGGCCGGCTTTACCTGGACAGCTTGAGCGAGGTGG
TCGGTAATGAAGTGGTACCGAACACCAGCCACATGGATACGAAGGAAGAT
GTCGATGACACTGCGCAAACTATACCTTAA
>B8_trim45_op.faGL000043  locus=Scaffold1:52998:53294:-
ATGAGCGAAGCGCCGATGGATGAAGAGGTCCCGCAGACCCTGGATGATCC
GCACCAGTTCCTGTTCTGGGAGATGGATGTGGCCATGATCACCGGGCTGT
TGTTTTACCTCGGGTTCGCCTTTGCTGACTCTTTCCTGATAGGGGGCGTG
CTGGGTCTCGCGGCCGGCATCATCCTGCAGAAGATGAAGTCGAACAAGCA
CAAGAAATACAGCGTGCATCTCTCGTACTGGTACCTGCCAGTGAATATCG
GATTGCAGCGCACGCCGCCGTCTGCGATGCGCAGCTTCATGGGGTAA
>B8_trim45_op.faGL000044  locus=Scaffold1:53354:53713:-
ATGCAATTGACTGTGCAATCCCACGCGCATTTTGCCGACAGGCTGGTTGC
GCGTACCTGTGACGCCGTCGTGCGCCACCGCATTGCGATCTTCGCCGCGC
TGCTCCTGTTGCTGGCGATGACCGCGCTTGCTGTCAAGGCTGGCACCAGT
GGTGCCGAATACAAGGCCGCCTACGAGTATTTCGTCGGCCTCATTACCGG
TTACCCCGGCAAGATCGCGGCCATCATGATCGGTCTGGGCGGCGTGCTCA
TGAGCTGGTCCAAGGGCAGCCCGCTGTGGTTCGCCGGGGCCATCCTGATC
GGCATCGTGATCTGGAACCTGCCGACCATCATCGACGGCATTTTCACCGC
GACGATCTGA
>B8_trim45_op.faGL000045  locus=Scaffold1:53732:53983:-
GTGTTGCTGCGCGCGAGTATCCGCGGCCAGTTGCGCGAGTTTCGCCGATT
GCACTTTGGAGGCGACTCGCACATCGAGCGCTGCATGGTGTCGGCCGCGA
TCCAGATGGTGATGGCGTCTCCAGTGCTGCGCGACCAGTTGCTCGCCCGC
ATGGCCGATGCGGTGCAAACCGATGTACGTCTGTCGCTCGACCACAAGCG
CCAGACCGCAACCGTGTTCCCGATGGAACCGCTTGCCAATGGTGGCAGGT
GA
>B8_trim45_op.faGL000046  locus=Scaffold1:54006:54650:-
ATGCGAAAGAATTACCCGCTTGCCGCCGCGCTGATGTTCGTTGCCGTCCC
TGTTCGGGCCACGTGCTTCGAGTCCGCCGCTGCGCGCTACGGACTGAACC
CCGCCTTGCTGGTCGCCATCGCCAAGACCGAGAGCAACTTGCGTCCGCAG
GCCGTGAACCTCGGGCACAAGGCGCGCACGGGTTCCTATGATATCGGCCT
GATGCAAATCAATTCCTCCTGGCTACCCAAGTTGGCGGCACTCGGCATCA
CCGAGCAGGCGCTGTATGTGCCTTGCCAGAACGTGATGGTGGGTGCCTGG
ATCCTTGCCCACCACCTGCGTGAAGCGGGCACCGACTGGAATGGCGTCGG
CGCCTATAACGCTAGCTGCCGCACTTTGTCTGCGGCGCAGTGTCGCGTCG
CCCGCGCAGACTACACCTGGAAGGTCTATCGCAACTGGCCCAAGGCCGGC
TCGCTGAAGCTCGATAGCCTAGCGGATAGCGACGTAGCTGTCCGCGAATC
GATCAAGAGACGCCCGCCCCGCGGCGCGGTGCAGCCGACGAGAGCCGGTA
TCGAGGCTGTGCGCCTGGCGCTGGATCCGGCGCCGACAGGACCCATCCAT
TCCTCCAATCAGGACCAGGACCATGACGAAGCCAGCTCCTCGTGA
>B8_trim45_op.faGL000047  locus=Scaffold1:55230:59141:+
ATGGCACCGACGCTTCGCCCTTTGCATCTGCACACGCTGGACAGCCTGTG
CGCGGACCTCATCAGCGGCCGTCCGGTCGGCGTGGGCGCGGACGACGCGC
CGTTCATCCTGGCTTCGGATACAGCCCGCGCGGCACTCCACTGGTACTTC
ACCCACAAGGGCAAATGGGCGGGCAATGTCATGGCCGCAGATGTCGAGGC
GATCGTGGATGCGGTTGCCGCGCCGGCACCGACCCTGCCTGCGACCGACG
CGGTGACCGCGGGCGCCGGCCAGCGCTATACGCTGGTCTCGGTCCGGGCC
CATCAGTTCGGCGGCCTTCATCACCCAGGAAGCGGGAAACACAAGCCCGA
CGTGTTCGAATTCGCGTTTGCGCCGCAGGCGACAATGCTGGAAGGGTTCA
ATGGATCCGGTAAGACGTCGATCGTCAACGCGATCGCGTGGGCACTGACC
GGCGAGATCCTGCGGCCACAGAGGTCTCCCGAGTCGGGCAACAAGGACTT
CACCGTCGAAATTGACGGCGTCGCCCAACATGCTCTTCCCCCCGTCACCC
CCTTGCCGGACCCCTCCGTTGAGAAGCCCGTAGCCGCGGCACTACCAGTG
GATACCTGGGTGGAGTTGGTCTTCGAGGGCGAAGACGGCAAGCAGCACAC
GGTGCGCCGCGCCTTGCAGCGCACGTCGAAGGGAGCGCTGAAAGAGGAGT
TCACCGGCTTGCCCGCCCTCGGCCTTGATCCGATTGCCGTGAACGTCGGC
ACCGTCATGCCTGGCCTGCTACCCTTCATCCAGATCGGAACCGAGTCGAA
GCTCGGCAAGGCCGTATCCGAGCTGACCGGCATGGCTCCGCTCGTCAAGC
TAGCCTCGCACGCCGACCGCGCCAGGAAAAAGCTCGACGTGGACCTGACC
AGGGAACGCAACAACGACATCGCGACCATTGACGAGCACTACCTGCGGTC
CCACTCGGACCTAGCCTCTCTCCTCGCGGAGCATCCCGGGCTCCAGGGGA
CGCAGGACATCCCCGTACCTTCGACCGACGTCGGCATCGAAGCGGCTCTG
CAAGCCGCGCTGGACCGTTTCGATGCGCTCAAGGCCAAGGGGCTGGGCGA
TGCCAAGCTTGTGCTGGGCGAGGACTTCGACCCCGACAACGCTGCCCATC
GTTCCGATCTGGTAGACAATATTCAACCCGCACTGTCCGCAGTCAGAAAT
TTGCGCACCTTGCCGTCCTCTGCCCGGCTCAGTGCCCTGTCGAAGCTGAG
CGAGGAGGAGATTGGCAGCACACGCGCGCGCATCGACAAGATCGTCGAAG
AGGCGGCTGCATTGGAAGCCCTCGCCGCCGAGCCGGGTCGCGCCGCGCGC
ATTCGGCTTTATGCGCGGGTCGCGGCGTGGCTAAGCGAACATGAGACCCA
CGCCGCGCACTCCGCCGATTCCTGCGCGGTATGCGGTCACGACTTGCAGG
ACGCGGTGGACCCGGTGACTGGCACCGAGGTCAAGACGCACCTCCGGGAA
GCGTCAAACGCGACTTCAGACTTCCTGAGCAAGACCCTCGGCACCTGGGC
CCAACATGTCCTGGGCGAGCTGAGTAGCGACCTGCCCACGACGCTGACGC
AGGCGATGAAGGACGATCTACCTGACCATCCCGGCGCGTTGGTCCGCGCC
GCCGTCGTGGACGAGCTGTTCCAAGACGATGCCTTCGCGCATTCGCTCGC
CCCGCTGCGGCTGCGCGTGCAATCCACCTGTAATGCCGCCATGGCATCGT
TTCCGCCTTGCCCCATGCCGTCGGCGAAAACACTGCCTGTCGACCGCAAG
GAACTCGACAGTCTGAACCGGGCACTGGGACGCATTGGAAAGGCGTTGTT
GTTTGCCGCGTGGCGCAATGCCAATCAGCCATCGATTGCGACCTTCATGC
AATCGGTGGTGGGCCTGGCCCCGGCCAGCGAGCGGCCGACCGAACCAGGT
TCGCTGCTGGGTGTTCTGATGGGTCTGCAGTCGATGGTGAGCGCGATTGA
ACCGGTCAACGATGCCACAAAGTACTGCAACCGGATGAAGGAGGACATCG
GCAAGCGGCGTGTCAAGGAGAAGCGCCTGGAGGCCTACCGCGTGGCCAGT
CAGGCGCTCGAAAACTGCATGACGGTCGGCGCGCTTGCCGAGCAGCAGGT
CGAGCAGCTCCAGATGCGACTGCACAAGAGCGCCGTGGCATGGCGGGACC
GGATCTACTCGAGCGCATTCCCTTCCACCAGCCTCAATCTGGTCGGCACC
AAGATGGGCGGGGCCGGCGAGCTGCAACTCCTGGTTGGCAACACCGGCCT
CGCTGCGCCCGCGCAGCATGTTGCAAACGCTTCGGCCCTGCGCGCCAGCC
TTGTGGGGTTCTTTCTCGCATACTGGCAGCACATCTTAAAGGTACGCGGC
GGATTGCGGCTCCTGCTCCTAGACGATCCGCAGGAACTCCTCGATGGCGA
CAATCGCGAACGGCTGGCGGATTCCGTCGACGATCTTGTGAAGGCCAATG
CGCAACTCATCATGACGACGCATGATGGCCGCTTTGCTGCTTCGGTTGCC
CGGCGCTGCCAGGGCGCCAAGATTGCGCTCAGCCACCAGTACGTGCATCC
GGCGACCAGAGTGCGCGGCACACTGTTCCTGTCTCCGAGCGTGGCCAAAG
TGCAACAAGCTCACGACGCCTACAAGCTTGATCCAGACGATCCTGCCAAG
GCGCAGGACTATGTGGCCGAATGCCGAATTTTCCTGGAGGGCCGACTAGG
GGACTTCTTTGACGAAGCCGTATTTCCGACATCCACGACACTGAATTTCG
CACCGACGCTGTCGGACCATTTGCAGCGATTGCGCGGTCTCGTCAAGAGC
AGCACCAACGAACTCTTCCGCAGTCCCATACTGACCGGCTTCTACAATGA
CGCGGCGCTCAAGGACAAGGCGCCTGCCCTTGTGCTGCTGAACAAGGCCC
ATCACCGCGATAAGGCAACTATTCGTCCGGCGGATGTGCATGCGGTCGTA
GACGATCTCGAACGCGTGCGCCGGGCGGCCGAAAGAATTCACGAGGAATT
CAGGCTTTTTAGGCGGCGCGCGCCGCTCATCCCACCGCCCACGAGTGATC
TCGCGCCGCTTGAACTGCAGGCGATTCCCTCATTCCGCGTACTGATTCAG
CCCAGCCTGACGGCCTTCGTGCGACATGCCGCGGTTGGCGAGTCCCAAGA
GACCGAGTTCGACGAGATCGATTCTTCCTGGTTCGACCACAAGGCATTCT
TCTACCTGCGTGCGGACAATTTTGGCTTCGCGGGCCCAGCCTCAAGTATC
GCGATTGTCGAGGCTCACCCGTCTCCTGTCGAAGACCGGCGGCTCGTCAT
CGCGCGCCGGGCAAAGGACATCTTCGCCCGCCGGATCTTGCGACCCTCCG
ATTCCGATATGATCGCATTGGCAGCGGAGACACCCGATCCAAGAAAGGGG
GCACAAACACTTCTGGTCCATCAGCACAGCGTTTCCCTCCACAAGGTCGT
CGGCATGCTGCTGGCGCGCGATGTTCCCCCGCCACAGTCCAAGAAAGAGG
CCGTTCAAATTGACGCGGCAGGCATTCTCCCACGGGTTCGAGCTGCGTAT
CGCATCAAGGAGGACAGCGCTGTGCCGCTCGCGCTGCCAGGACAGATTGC
CCTGGGCGGCGCACCAATCGCGCTCGAGCACTTTGATGCGCACATCGACT
CGTACGTCGCCTTGCACCTCAACGATGGCTCCAGCATCTTCAAGCGAGTC
GGAGAAAAACTACCCGGCCCACTGTCCCACCTGCGAAGATTCGAAACCAT
CGGCGGGCTGGGCGTTGCCGATATTCTCGCGGTGGAGGCGCCTCAGGCCG
GCTTTCGGAATGTCGTTCAAGCCGTGCCCGTGATCGGAGTGCTGTATCAC
CTTTCGAGCTGA
>B8_trim45_op.faGL000048  locus=Scaffold1:59309:59713:-
ATGTGCGAGTTCAGTCCCCACACGGACGTTTTCGTAGAAGGGAAGATCGC
AGGAAATGATGGCGTGTTCATGTTCTGGGACTATGTGCGCGGTGAGAAAC
GGGCGTTTGCCAAGGGAAGACTTCACGTAGATCGTGCAAACGGGCTTCTT
GGTTTTAGCATCACGGAACAGGCACCCGGCTTACTTCCCACCGAGTTCCG
CGTAGGAAGGCGCCTGAAGTGGTCCGACGATGAAATTGAAATGGACGAAC
ATGCCAGCCTATCTGCAGAGAAGGCATGGAAAGAGGCGCGCGATATGGAG
CGGGCTCAGTACCGAGGAGCATTCTGTGCCAGTTTCCTGCGAGCGGTTCG
GGAAAGTGACAAGAAACGCTCAAAAAAGCAGCGAACTCCCATTGCCGTCG
ATTGA
>B8_trim45_op.faGL000049  locus=Scaffold1:60173:60397:-
GTGGCGGCGGCCAATTTCATGCTGGTCGGCGTGATGCACAAGAGCAAAAA
CAGCACGGTGGATCTATCCGCGCTGTTCGCCAACCTACACCTAGAGAAAA
GAGAGGAGCTGGTTGCCATGGGCGCGCAGCGCCGCTCGCTCGGAGGGATT
GAGGCCGCTGTCTGCCTGCTGGCGCGTCAGCGGGTGCGGTCGTATGACTT
TGTGGCCGAAGAGCCTGCCGAATAG
>B8_trim45_op.faGL000050  locus=Scaffold1:61045:65436:-
GTGGACGGCGTGTCCGAGCAGCCGCACCCGATGGCCAACAAGAACAGAGA
CGAGTTTACAGAAAAATCCAAGCAACAGATCGCGAAGCGAGCTGGCTGGT
CCTGCTCCGATCCGTCGTGCCGCCGCCCGACCATCGGCTCCAATTCCGAC
GGCGATGGGGAGATCAATCTCGGTACGGCCGCACACATCTGCGCTGCCGC
GCCTGAAGGCCCGCGGTATGACCCAACAATGACGCCAGAACAGCGCAAAT
CGGCTGACAACGGCATCTGGATGTGTCGGCTCCACGGCGCGGCCGTGGAC
GCCAAGGACTCGAAGTTTACCGTCGAACTTCTGCACGAATGGAAGGCTCA
GGCGCAGAAGGATTCATGGCAACGCGTACTCTACAGCGACGTGCCACACG
GCGCGACGGTCCAGGTGCCCGCCGAGGGCGACTTGAGTGCTCACCTTCGC
GCCGCCGCCGCCGATCTGGAAGTCTTCCGACGTTCGGGAAAATGGCCGTC
CACCGCAATCGCGCTGACGCTCGAGGTCGATGGCCTGGGTGATTCTGTCA
GCACATTCGCGCTGGCGACGGCCCTCATAACGCTCGCTGATCTTATCCTG
GTCGCGCCGCCCGGCATGGGGAAGACGACAACACTGTTTCAGATCGCCGA
AGCGGCTCTGGCCAGTGGGAACGCGTTGCCGATCATCCTTCCGCTTGGCG
AGTGGTCCGCGGACAGTGCGTCGCTGCTTGAATCCGTTTTGAAGCGTCCG
GCGTTTCGCGGAATCTCAGAGTGTGATTTACGCGCCGTGGCAGCGAAGTC
CGGTGTGATCCTGCTGCTGGACGGCTGGAATGAACTCGACGGTGCCGGCC
GAAAACGCGCAGCAGCCCAGGTCGCGCGCCTGCAATTGGAGCTGCCCGAG
CTTAGCCTGCTGATTTCGACGCGCAAGCAAGCGCTCGATGTACCGGTCGA
TGGCGCGCGTATCAAACTGCTACCGCTCAGCGAATCGCAACAGCTTGGCA
TCGCCCGCGCGCTGCGTGGCGAGGTAGGCGAACGCATTGTCGATCAGGCA
TGGCGCACGGCCGGCGTGCGCGAGCTTGTTACCATCCCGCTCTATTTGAC
AGCTCTGCTCACCCTCCCGGAGGCAGCGCCATTTCCGACCACGAAGGAAG
AGGTGTTGCGCCGCTTCGTTGCTGTTCACGAAGAGGACGATCTGCGCGCA
GAAGCGCTAGTGCAGGTAACGCATGGCTGCCACCAGCGCTTCTTGGAGGG
CCTGGCGGCGGCAGCTACGAGGGGTGGGAACACGACAATGGTGGAAACCA
TTGCACGCAAATCGGTTGCCACGACCGACGACGCGCTCGTGGGCGAAGGC
CAGATCACGGAGAAGCCTCAGCCCAACGCGGTGCTGGACGCGCTGGTCAG
CAATCACGTGCTGGTACGCACGGGCGATCCCGTGGGCTATTCGTTTCAAC
ACCAGCAGTTTCAGGAGTGGTACGCGTCCCACGTAGTTGAGCGCCTGATG
CTTGCGAGTATCAGCGGCGATGCCGCGCGCGCAGCACTGAAGGCGGAAGT
TCTGAATCGGCCGACATGGGAGGAAGCCATTCTCTTTGCGTGTGAGCGGA
TGGCGCGTGGAAGCCCACAGCAGCTGGAAGCCTGCGGTGCGGCCACCCTG
GCCGCATTCGCGGTCGATCCCATCCTCGCCGCCGAGATGATCCAGCGATC
GACTGACGCCGTTTGGGCGCATGTCGGTACGAGCATTCAGCGCCTCATCG
GACGTTGGCACATGCCGGGAAAGGTCGATCGCGCGCTGCGCTTTATGATT
AGCTCGGGCCGCCCGGAGTTTTTCGATCAGGTCTGGCCGCTCATCACGCA
TGCGGACGATCAGGTCCATCTCGCCGCGCTTCGTGCAGGCAGGCGCTTTC
GCCCCTCACTTCTCGGAAGCGACGCCTCCGCACGGCTCGCGGCACTGTCG
CCTGGAATCCGGCGAAACGTCCTCCACGAAATCGTGATGAATAGCGGCAT
GGACGGCCTCGAGCTCGCGGCCACCGTAGCGAAGGCTGATCCCGACTCCG
AATTCAAGGCCACGGTAGTCGAAGCCTTCGCATTTCGCCGCGCCGATCGC
CACGTCGCGGACGTGCTTCAAGGCGCGGATGACAAGACGTTCGACTTGTT
GGCGCACAAAGGCATGATTGACGATGTATCGGACGAAGGCGTCAGAGCCG
GGCTCGCCGCCGCGCGCGAACGGCTGGGCAGGGAAGGCGTACGGCCTTAC
GATCAGATCCACTCGCTTGTGTATCGGCGCCACGATGATGGCCGGAGCGC
CAAACTGACGACGGTCATTGCTGAGATGGAGATCGTCAACCAGCAGGATG
GCGCAGTCAATCTTATCTATGAGGCGGCGAAGCAGTATCCACGCGCCGTC
GCCGAAGGAATTTTGCGCCGCGTGCGCGAAGGGCGCACGCTTCCGTATCA
CGCGGAAGAACTAATGGCAGGAGCGGGATTCGCATTTGACGACGTTGCGC
TGTGCAGCATTGCGCTTGGCGCAGGCCGCTTCGATGACCAAGCAAATGCC
GCGGCCTCGGTGCTTGGCCCGCAGGCGGTAGGCCGTATGATCGAGCGGAT
GTTCGAGGCTAAGAGACTGGTTCGAGATGCAGACGGCAATCACGATCCGG
CGGCGAGCGAGCGCTATTACATCATTCAGAGCCGCATCGCGCTCACGCCG
AATGCAAGCCTTCTTGCCGCTATCACAGCGAGGTCCGCGCTAGGGGACAA
CGAGGAGTTGGCGGAAATGGCGGACCTGATCTCGCGCCACCCACATGGTG
AGAACTATCGCAGTCTTCCGCTCGACACGGCCGCCCTCGAGGCGATCGCA
GGGTTCGTGGACGATTGGGGCAATCGGCTTCTGGACTCGCCCGATGCGAC
GCGTGAGCAACTAGCGTCGATAGCGACGCTTGCCAGCCATGCTCCGTCTG
CGAGTTTGCTCCCATTGCTTAAACGGCTACTAGACGAAGAGCTCCGCCGC
TGGCACGCATTCCGGGAGCAGGCACTAGCTAACAACTTTCGGGGGGGGAC
CGCTATCAACGAAGCGCGCACAGCCTGGACGCTGCACTATCAGCGGGCGT
TTTCCGCGATCGACGGCACGGAGATGTCACTGCTGTTGCGCGAATATCTG
CCGAATGAAGACTTCGGTCATGCTGCTGCGTTGGTGCTAGCCGGGCATTG
GCGCGCTGCGAATGAGCCGAGCGACGGCAAGCACTGGGAAGGTGGGCCGG
ATTTCTCATACGTCGCACAAAGGCGCGCGGGGCGCGTATCGGACCCAACG
GCGTCGTCGGCGCAAGCCGACGCCATTTTCGGCGCAATCGAGGCGCTGAT
CAGTGGGGATGCGACCGAACTCGTCACAAAGCACGCGGTCACCTTGGCGA
TCCCGGCCGTGGCACTTCCGCACGGCCAACGCGACGACACAATCAAGGCG
CTGCTCTCCATCGCGGATCGGAATTCACGCAGTGCGCTTCTTAACAATCT
TGTTCTCTCCGGTGAAATCATCGACGTGGAGTTGGTCAAGCAAGGCATCG
CCGATGTCTTTGAAGCGGCGCAGAATCAACCGTGGATTCTGACGGAGAGG
GGCGAGTTGGGGGGGTGGCTTCGCCTGCTACCTTTCACCAATCGGCCCTC
TGAGGCTTTGGATATCGCGCGGGCGCTGCCCGAACAACACGGCACACCAA
ACGCGTTGGAAGAAACACTCGACGCGTTCGGGCTGGCCCCCGGCCATGAC
GCCGAGGAAGTCCTTTTTCTTCTCGCGGAGGCCGATCCGCGGCTTTACGC
ACATCATGCCTGGCGCAACGCCGTGACCCGTCGCGGGACTCTGACCGCCG
CGACGCGTCTTGCCGATTTGACCGCAAGGGGTATTTTCAACCGCGACGAT
GGCGCGGAACAATGGGGCATTTCCAGGTGCCTCGCGGGCTTGATCAGCGA
GCACGACGAGCTGCGCGCACATGTCTATGATCTTCTGAAGGATGGCCTGA
CTTCGCCGGGGCTCGCGCTCCTCGCCCAAGCCGTTGTGGAGAACCCCGAC
GTTGATGGTCTGTTGCTGCTCATCCAAGCTGAGATCGAGCAGAAGCGCGC
CATTGCGTCATGGCGCACAGTTGAGAGTGTCGTGACCGAGCACGTCCCCG
CGGAAAACTGGAATGGCGCTTACAACGTGCAAGCTGTGCCCGCAGTCGAA
CTCAGGCGGAGGCTGCTGGCTATGACGACGGATGGCGGGCCGGCCGACGC
TGCCGCGCGCTGCCTGCACCTGATCGACAAGATTAGGGACGATTACGGCG
CGCCAGAATCTGAACCTCGCCACCCCGATTTAGCTTCGGGCAAGGCATGG
CCGATCATGAGGCCCGACTCGGACGCGAGTGAAGCAGTATGA
>B8_trim45_op.faGL000051  locus=Scaffold1:66483:67469:-
TTGACACCGTATTCCCACGCGTTTGGCATCGAATGCCAACTTTTTCGGGG
ATTTAATCTGCATAGGAGTGCGATAATGGCAGAAATCATTGATGTTTCAT
TTTCTTGCGACAAATATGCTGCGAGCCTGAGGGCTGCTGGCGTAAAGACA
GTGATTCGCTATTACACTCGAGATTCGCCGAGCAACTCACCCAAAAGGCT
GGCACACCCCGAAGCGCTCGCGCTTGCCGCCGCCGGTCTCAAGCTCTGCA
TTGTGTATGAAGGATTGCGAGGAAACCAGATCGCTAACTTTGATCAAGCT
ACGGGCCTCAAAGACGCCACGCACGCCAGGACGTACGCGCATCACGTAAT
TGGCCAGCCCGGTGGGTCGGGCATCTATTTTGCCGTCGATACCGACGCCA
GCGCAGGAGCGATTCGCGATAACGTCGTTCCCTACTTTCAGGGGGTAGCT
CAGGCGTTCTCTGATCAGACAGGTGAACCATCCTACGCGATTGGCGTGTA
TGGCAGTGGTGCAGTTTGCCAAGCGTTGCTGGATGCCGGACTCGCCACGC
TGGCTTGGCTCGCTCAATCAACGGGCTGGGCTGACTATAGGTCCTTTCTC
GGGTCTTCTCGCTGGACGATGCTGCAGAAGATGGATGCCTTGGTGGCCGG
TGTCGCTTGTGATCCCAATGTTGCACGCGATGGTGTGGATATCGGCGATT
TTGTTCTGGGTACGCCAAAGACCCTCACAGCGCCGGTGAGGATGGTAAAC
GCCCGCTCCGGGCTAAGGCTGCGCGCCGGGCCCGGCGTTGAGTTTGATGT
TGTGAGTTTGCTGCCGTATGGGACTCTCGTGTTCCCGCTGCGGGGAATTG
GAGCTTGGACGCAAGTTGATCTACAAGGCGATGCCGTAGCCGACGGCTAC
GTCAGTACAGGTTTCCTTGCCGACGTCAGTGGCATCTCACCTGCCCTCGC
CAACGCGAGGGACGTTGCGTCTCGTCCGCCGGTTTGA
>B8_trim45_op.faGL000052  locus=Scaffold1:67466:68164:-
ATGGATGCCGCGGTCGACGCTCAGCCTGTATTCGATGCAACCAAAAGCCA
GGCGCAGGTGGTCGGCTCAGGGTTATTTTCCTTCGAGCAGGGTGTGGATG
CCCAGGTCCGCGAGGCCATCTCCGATTCGGCGCTTCTTGCTCAGCTGCAC
GCCAATAAGCAGATAGCATTCGAAGAAGATCCCGAGCGCTGGTTCAGGAT
ATACAGTGAAGTGCTCGGGTATGTTGGCTGGACGGTGCAAGACCAGGCTT
GGAGCGACTACAGCGCGGACGGAACCCAGGCCGAGGTTAATGAGAAAATT
CTCAGTCTTCTGACAGTGGCCCTAGGCGCATCACCTGCCGCGCTCGCTGT
GATTACCGCAACCATCGAAGCGCTCAGAGGCATGGCCCCTGATAGTCCGT
GGATCACACTCTTCAACCGCGAGGTGCAGCGGGCGAGCATGGCTCGGTTT
CAGGTGGGGCTTGTCGATGCGAAGGAAAACGGAGACGTCTTCGTCAGTCT
GGTGGCCTGCATCATCAACGCTGATTCTGCGGTCACCCAGGTCCTGTTTT
TCAAATGGAAACAGGCCCATGCATCCTTCAAGGCGAATGCACAGAAGGTG
AGCATAAATCGACCGTCGCTAGTGGAACTCGGCCCTGCCATCCGCGGCAA
GATTCGTGCTTATCAAGCGGATTATCTGAGCAGTATCAAGGATGTTTGA
>B8_trim45_op.faGL000053  locus=Scaffold1:68371:70239:+
ATGGCCAATGACGAGCGGATGATCGCGATCGCTATCGGGGTAGCAGACTC
GGTGCCATCCAAATACCTTGCCGGAGCAATCAATGGCGCTCGTGCCTTTG
AACAGTGGGCGTTCGCGCAGGGCTATGAGACGGTTCTAGTCACGGATGAA
ACTGAAGGGGTGACGATAAATGCCCTTCGAGATCGAATTCAGCACCTCCT
CATCGCATCGCCCAAGCCAATCCACCGAATCATTGTTTATTTCGCGGGGC
ATGGCCTTATCCGGGAAGTCGAGGAAGGACTATGGCTGCTTTCGGACTGG
CGTACTGATCTTCGCGCGGTGGCAGTGGAGGTGCTGAAGCGCCGGCTCTC
GATGTATGGGCCGAGACAGGTCTGCATCATTTCTGACGCTTGCCGTTCAC
TCCCACGCGACGTGGAACAAGCGGATCTGGTGCCTGACGCCGTGCTGGGA
TCCGGGCCAAAACCGGTCGACATGTCAATCGCTATCGACAAATTCATTGC
CGCCCAGGACGGCACGGAGGCGTTCTGCATTCCCGGAAAGGACCCCGAGG
ATGATCGTTGCCTATTTTCCGGTGTACTGATTGAAGGCCTGTGGGGTATC
ACCGGGCTGCATGAAAGGCCATTCTCAAAGCTGCTTCCAAACAAAGTCAC
CAGTCGGAGCCTGGGCGCCTACCTACTCGCAGAGGTGCCGGCGCGAGCGC
AGGAATATGGGCTGACGCTGACGCCAACCGTCAGTCCGACATTTCCAGAG
GGCGATGACTACTACTTCAGTAATGATCCGCCGGTGGCGCCTCCGGAGTT
GGCTACTTGGCCCCCCAAGACCAAGTCCTCAGGCAGGGAATCCACGGATC
GCGCGACTTTTTCGCTAGGCTATACGGACTTTGAGTTCGGATCGTTTAGC
GGGGCCGCACCGGCGAGCTCGGCAGCGGGTGACTCAGGACCAGCAAATAG
TCACGAGCCCGCACCATCCACCAGATCCTTGCGCCTGTTGAAGCGGTTGC
GCAACATCGTATTGTCCGGCCTGCAAGATGGCAGTATCTCATCCGGCGTC
GCGGTTTCCGGGAATGCGCCGGTCCGCCTCTGGCTTCCGCCAGGGATTAT
TGCTAGCAAATTGGGGGCGCTGGCTGGGTGGTCGATCGGTCGAGCAGACC
ACACCCCACTTTCAGCCCCCGTGCCGACGCTGATCGAGTTCCACGATGGG
CGGGTCGCGGCAACCGTTGCCCTTCCGCGCCTATTTGCCTCCCTGGTTCG
AGACGATCATGGAATCTGCAGTACGGTCTACCGTGACCTCACAATGCCGC
TGGAATTAGCCGGGCCGACCGAGCAAGCGCTGGCCGCACTGGAAGCCGGC
GCGCTTCGAGCAGAAGCCGCCACGGATCTGGCGGCCCGTCTTCGTTGCGG
TAAGCACCTAGACCCGGTCCTGGGTGTGATAAGCGCCTACCTATATGATG
CGATCGGTGACATTGACAGCATCCGTCGAATGGCGAGCTTCTACGCCCAG
TGTGGCGAGTTCGTCCCCTACGACATTGCCTTGCTCGCCGGCTTGCATGG
ATACAGGCACAACAATGGCTTTGTCGTCGAGATACCTGAAGTCGCGCAAC
GCGAGCCGCGAACACAGCGGGAGGGAGAGCATTCCTGGACGTATTGCCAT
ATGGCCGCCACAAGTGGCATGGTAGGTGGGCTGTGGCCCTGGATGCGCCA
GGGTTGGATTTTCCTGGACGATCCAGTTGATGCAGGCTCACCGTTGATTC
TGTCGGGACTTGTTGGCCTGCGAGCCGGTCTGACGCGCAGCCGATTCGCG
ACTTTGGAAAGAGATGCTGCGCTCGCGCTCGCGGAGATTTGTGGCCTACA
GCCTCGGGAAAACGATTGA
>B8_trim45_op.faGL000054  locus=Scaffold1:71245:72249:+
ATGCCTGCTCCTTGCTACGCGGATATTCGGAATCATATTGGGCTAAGCGC
CATTGCGGTCGCGGAGCACGGCTTATTGATCGCCGACGTTTTCAACGCGT
GTGCAAACAGCCCAAAGAGCCTCACGCCGCCGGCACTCGACGGGTCCCTG
CTCGCGAAGCTTGTGGGCTCAGGCCAGATCCTCGGCTACCTTGTCGCCAA
TGATGTGATCATGCCGTTCGGAGGCAAGCTGCATCTTCTAGCAGCAAGGG
TCTGTTACGGCGTGCTGATCAAAGACTTCCACGGCCTTTTCGTCGTCGTG
ATACGAGGCACCGGAGATCTGGTCGAGTGGCTAGTCAACGCCGAACTAGA
ACTTGTAGGCCACCCGACACCAGGCGCCGGCAACGTCGAGCAGGGCTTCT
GGAGCATATACGACTCAATGCAGTACGTGAGTGCCGATGGTTCCGCCATC
GCAGGCGCGAACTCTATCGCCGACGCCCTCAAATCGGTAGTCGGAGAAAA
CGAGTGGCTTGTCACCGGTCATAGCCTTGGTGCAGCAATCTCTACTTACC
TGACATTCGACCTCGCCAAGCCGGTCTCACTCGGCTCGGGCGTACGGGGG
TGCTTTTTTGCTTCTCCTCGCCCGGGAGACGCGGATTTTGCCGCTGCATT
CCAGAACTTGGGCTCGCGCTATGTCGTGATCGACAACCGCGCGGACACAG
TCCCACAACTTCCCCCTACCTCGCTTGGGTACGCGACGTTGCAGAATGAA
CTCTCGCTGTCGGTGGCGAACTGCGATATCACCATGACTGTCCGCAATGA
TATCCTCTGCAACCACCACGTCGTCTGCTACGCGGCAATGTTGTCCGCGT
CCGCACCCAGCATGTATAGCTCCGACGCTGACCTGCCGGCGAGCTCACCC
GCGACGTGGGCGACTCTTCTTCAAGCGAACCGGGACCTGCCGAATTGCCT
CGCGACGTCTCAGCAACTCGCTGCGCAAAACCTCGCCGGCTTGGAAGGCG
GGTAG
>B8_trim45_op.faGL000055  locus=Scaffold1:72846:72989:-
TTGAAGACCGGCTCGCACAATGCGCGTGGCAAGAATGCCAATACCACGGT
CGTGGCTGTCGCCCGTGAACTGTCGGGTTTCATCTGGGACATCGGGCGCC
TGGCGATGTCGCTCGCGTTACCTTGCAGCACAGAGGCAACCTGA
>B8_trim45_op.faGL000056  locus=Scaffold1:73291:73554:-
ATGGTGTGGACAGCGCCACACCCGGCGATTTTCGGCACGGAGGCCAGCAT
GGAAAACGATAGCACGCTGTATGTCGGTTTGGATGTTCGGAAGGACTCGA
TCACAGTCGCTTATGCGATCAGTGCAGGCGAGGTTGAACTGCTCGGCAAG
ACCGGTACGACGAAGACGGATATCGATCGCCTGTGTAAGCACCTGCAGTC
GAAGGCGCGGCACATCCGCATCGTCTACGAGCGCACCGTCGTTGATTCCC
AAAAAGCCGGGTGA
>B8_trim45_op.faGL000057  locus=Scaffold1:73167:73313:-
TTGATTCCCAAAAAGCCGGGTGAACGCGTCAAGACCGATCGACGTGACGC
AGTGAAACTCGTGCGTTCGCTCCGCGCGGGCGACCTATCGGCGGTGTATG
TGCCCACCGTGGAGGACGAAGCGTTCCGCGACCTCGCCCGTGCATAG
>B8_trim45_op.faGL000058  locus=Scaffold1:73780:78849:-
ATGAGCATAGAAGAAGAAACCGAACGCGCGCCCCTTCATGGCACCCAGCT
CATGAGCGCAGTTGCCACTGGCGGCGGCGGTGGCGTATTCCAAGCGCGGG
TTGGGGCCCTGTACCTGGCGAACATGCTGACAGGGGTGCCGAGTGCCTTC
GGTCTGCACGGCGCCCGGGTCGAGGCGCTTCGCTTCGAGGCGCGCTACAC
AGGTGCTCACACCGATGATATCTATTGCCAGCTAAGAGACAAAGAGCACT
CCCGCCTTCAGCTCATCCAATGCAAGCGAGGCCTTAATGCTTCGGTTGGC
AACAAAGATTTCGTTGATGGGTTGCAAGGGGCTTGGCGAGACTTCCTAGG
AGTAGAGAGTAGCCCATTCGATCGGGCTTGTGATGTGCTGGTGCTCGCAG
CTGTGGCACCAGCGACGGCCGCCAACCAAGCAGCTAAACGGCTCTGTGAG
TTATCTCGGTCTTCACTGAACTTGGCAGACTTCCTCCAGAAGCTTGATTC
CAAGCTCTTTGACGCCCAGCATCGACGCACTTGGAACGCCTTCAAGGAAG
TCTCTAAGAACACTCTGGCCGACAAATACACCGACGAGCTCGTTTTCGAC
CTCCTGGGACGGCTGCGCGTCGACATACATGACCTCGGCACTGAGAGTTC
ACAAGAACTGAGTCTCGTCCAAGCCCTGTTAGCCTCAGGCCACCCTGGAG
ACTCCGGCGAACAGGTATGGAATAGCCTGTTCTCGTATGTCTTCGAGCAA
GGCATCACTGTCGGCACTGTCACTCGGGAGACTTGGAGAGCGACGGCGCA
GGTCGGTATCCAAGAAGCCGTCGGCCGCCTCATCGGGCAAAGGGGTCTTG
GCAACATCGCCGAGCGCTTCAGCGACCGAGCAAGTCTTCAGCTCTCGCTC
ATCTCAACGAAGCTTCCCAACGGCACGCACATCCCCCGCGGCCAGTGCGT
TGCCCAAGTGCTGGCGGGCTTCGATGAGCGGCAGCTCGTAATCGTCACAG
GCGGCCCGGGCGCGGGTAAGTCAGCAGTCATCGCGGAACTCGCACCACTG
CTTCGCGAGTCCGGCCGGCTGTTCTTCTTCCGAGCCGACGAGCTCGACGA
GCCGAGCTTGGCTGCAGTTCAGTCACTCAGCGGCATGCCTGACGCGGTGC
TCAGCTTGGCGAGCCTCTTATGCAGCGGCACACCGACTGTCGTCATCGAT
TCGCTGGAAAAGGCGCTCGAAGCAAGGAACCCGGGCGCGCTTGAGGAGCT
GCTGGCGCTAGTCCGTCAGAACAAGAGGGTCAGGCTCTACGTCACGACCC
GCTCCTATGCACTAAACGCGCTCTACTCGCTCTTCTTCTCTGACTTCTCG
TACCAAGTCGTCGAGGTCCCTTTGCTGACAGACGCAGAGATCTCTGCGGC
AGTGGCCGGGACAGCTCTTGAAGACATTGCTGCCAAGGACAGCGGCGTGC
GAGAAGTTCTTCGAGCGCCCTACTACCTGCGCCTTGCCTTCAACTACACC
GCGGCCGGAGCAGCTCTACCTCAGGCTGGTGGCGACGATTTGCGCCTGCG
CCTGTGGACAGAGCGAGTTGCCCCCAGCAAAGGCTTGCCAGCAGGGCTAG
CCGCACGCCGTCGAGTAGCTTTCGACGAGGTCTGCTATGCACGCACGGAA
CGCTTTGCTCAGTTTGTCGATGCACCAAATGACGCCGAGGCCGTAGCCTC
GCTCGTGCAAGACGCGGCGCTGGCAAAGGATGCAACGGAGCGGGTAGCTC
CCGCCCACGACGTCTTGGAAGACTGGTCACTCTTCTTCAGGGTTGAACGG
GAGGTGCGAGGTGCCGAGCGCGACTGGGGCGCGCTCTTCGGCAAGCTCGG
CTCACATGCCGGCATGCGCAGGGCACTGCGCACATGGACTGCGCAGCGTT
CGGCCGAAGGCGATGGGGATGCCTATGCGCTGCTCGGAGCTGCGCTCAGA
CAAGACTCGGCCATCCCGCAGCTGTGGCGAGACGAAGTAGCCATTGGCCT
CCTGCGCTCAGAGCGGGTCGAGGAACTCGTCGCAAAGCTTGGTGGTAGTG
TCTCCTTCGACAGCGCCAGCCTCCTGCAGCGCCTGAGCCATTTGCTGCGC
GTTGCTTGCAAAGGGCCGACCTCCGTCGACTACTCCAGCCTGGTGGACGA
CTCTGGAAACAAGGAGATCGTGCTGCGGCTCGGGATGGCTGCGCCGGTTG
GCAGAGCCTGGGACGTGGTCGTCGGATTGGTTGCAAAAGCGTTCCCGAGC
ATGCCACCAGAGTGCAACTCGTGGGTCGTCCAGCTCGCGGAAGATGCCAC
GTCTCACGATGAAAACTGGCACAAACCTACCCAGAGAGTGCTCGACGTGT
TCAACATGGCTGAGCACTTCTGCTGGCGCGATCAAGAGAGCTGGTACCGC
GAGCAATCTATCGGCACGCGCTTCTATGGGCTTTTGTGCCGCTGCGTGGG
CGCGGACTCTGGCCGGTTCACGGCGTTTATCGAGGCGCTTCTGCAGCGCC
TCTTGGTTGATCCCGACATCCGCGACTCCTATGCGGAGGAACGTCTCGAG
TTCCTGGTCAACTTCAAGAACTGCCGCGAGGCGAGCTTCTTCACGCCAGA
CCTAGCGTGGAAGGTGTTCTGGGCCCTCTACACGGAGCCTGAGCCGAAAG
TTGACCGAGACTTCGGCATGAGCGGGTGGGAGGCCGAACTTGGGCTGAGC
GATCGCGTAGCCCATGAGTTCTTCCCGCCGTCGGTCTTGCAGGGCCCGTT
CCGTTCATTGTTGCTCTACGCTTGGCCAAAGAGCGTGCGCTTCGTGGTTG
ACCTGTGCAACCACGCAGCCGCCTCACTTGCCACAACGCGCGCGAACGAG
GTGTCGATCGTTCCGCCACGGCAAAGCCCCAACGGTCGGCCGCACATTCA
TGACTTTCGCCTGTGGGCTGCCTATCGTGGGCACTCGGTCACCAGCTACC
TCCTGAGTGCGGCCTTGATGGCGCTGGAAGAGCGCCTGCTCATCGAAGCC
AAGGCGCAGCCCAAGGTCATCTCGCAGGTGCTCGAGATCATCCTGGAGCT
GGGAGAGTCGAGCTTCACTACAGGAATGGTGGCAGGGTTTTTGATGGCCC
ACCCTCAGCTCGTAACCGAGAAGCTGCTTTCCATCTTCACGTGCCCGCAG
TTCTTCTCCGACGACATTGCTCGCAGCGTACAAGAGGCAACTGCGCTGGC
CATCTACGGAGGCAACGATGGGCTGGACGATGCCAGGCAGCGGGAGCGCG
TAGCAAGCAATCGGCTGCCGCATCGGCGGCAACACTTGGAAGGCCTGGTT
CTTCAACTGCAGTTCGACCGTCCAGACGTCCGCGAGGTCATCTACAGGAT
TCTGGACAGCCACCTGGAAGCGCTGAAGGATGCTGAGGAGGTGCCAAACA
GCTGGCGCATGGCGCTCAAGCGTATGGACGCCCGTGCCCTAAGGCTCGGA
GAACCTGTCGGTGATGGCAAGTGGGCTCCATTCGAGATTGCCAACCTTGA
ACCCGAACTGCAGCAAGCCAGCGACAATGCCCAAGCTCGCATGCAGCGGA
TGAACCGCATCGGTGCCGTGCGTACCTGGGCTGCAGCGGTCACGGGACGG
TTCTCAACAGCGGAGCCGGAGACTGCAGAGCGTTTCTCGTCGCCCTCTGA
GCCCCATGAGGAATTCTTTCGTCTCTGCGACGAGATTGAAGAACAAGAGA
TCGGCATACTCGGCGGTCTGGAAGAAGAGCTTGCTTGCGCCTTGATTCGC
AAGTGGCCCACCGACACCTCGCAGGCGCTTCAGTGGGCCCGAGCCCTCTT
GCTTGAACGCACCGCTGTTCGCGAAGACAACGATGCAGGGTTGCGCCGAG
ACCCCTCGATGGGTGAACTGCGGGCACGGACGGTCATCTCGCTTGCCGCC
ATCGACCCATCTCTACGCAAGATGGTTGAAGCGTTAGCCAACATCGCGAC
CGAGCCGGCGTGGAAGCTGCGGCGGGCGGCGGCCAAGGCAATTTCCGACG
AACTGAGGCCAAAGCAGCCTGTCATGGCTGAAGTGCTCACCACCGGTCTT
GCGCAGTACGCCGAAGCACTGGACGCAACGATTGAACGCCCGCGCGGATG
GACTCTTGACCTCGTCGATGAAGCTCGGGCAACAACTGTCAAGGCGCTCG
GCGACGCGTTGCGAAAAATGCAGCCCAGTGCGCGTTCGTCACCAAGGAGC
TTGGCTGCCGTCAAGGAGTGGACGATAGCTCTTGATGCTGCGCGCAGCGA
GACGCCCGATACTTGGCGAGTCCAGTCGCTCATGACGATGGCCACGCTCG
TGGCGGACCAAGAGGGTGGGCGCAGGGTTCAGCGGCACGACCCCGACTAT
GTGGACTTCGAGGCACGGCGGGAGTTGGGTGACTTGATTGCAGCTGAGCT
CATGGCGCAGTTAAATGACGGTTCACCACTCTTCGAGACGCTTGACCATT
GTCTCGAGAACGCGCCTGAGCTCAGCGAAAGGATTCTAGAGTCTGCACTT
GACGAGTGCATGAAGCAGGAGTTCGCGAACTCCGCGGCTTTCTGGCGTGT
ATGGGACCGCGCCACGGCCAAGGTTTTCGGCGACGAGTCGCTGAGAATCA
AGAGCCGAAGGTCCTACAGCCGATTCGATAAAGTACTCAAGACGCTTTTG
TTGTGCTCAATGCCCTGGCCCAACACTTGGCACGACATAGAGCTTTTCCG
GTCGCGTCCGAACTTCATCGCCAACTGCCTGACCGCCGTTGGCGACAGCC
GAGCAGGCCTGGAGGACCTGCTGCGGCTGATGGCGGGCATCGGCAGAGTG
TCCGCGGTGCCGTCGGCTTTACCCCAGTTGTGCAACGCACTGGGCAGAGC
ACCCGCTGATTTGCTCGACGACGGGAACAGCCTGTGGCACGCAGAGACCA
TTTGCCGAGTAGCAGTGCATGAACACCGAGAGGCTCTGATTCGAGACGTC
AACTTACGCAGGGCGACACTCGACATACTCGATCGACTCGTCGACGCCGG
GTCATCGCTCGGATTCCAGCTTCGCGACTACTTGGCGACTTCGCCTACAG
CGGCTACCGAGCCCCTTTAG
>B8_trim45_op.faGL002264  locus=Scaffold2:301:1695:-
ATGGCGACCTGGAAGCCGGACCCCAGCTTTTACCCGTCGCCGCGGCTGGC
GGCAAAGGCGCCGCCCGAGGCACTCGCCTATGTAGCGATGTTCGATCCGA
CGCGCAGCCAGCCGGACGCTATTGCCGTGGTCGACGTCGATCCAGCCTCC
AACACCTACGCCACCATCGTCGGGCAGGTGAGCGTGCCGTACGCAGGCGA
CGAGCTGCATCACTTCGGCTGGAATGCCTGCTCGTCCTGTCTCTGCCCGA
ACGCCCCGCACCCGCATATGGAGCGGCGCTACCTGGTAGTGCCGGGCTTG
CGTTCGTCCCGCATCTACATCATGGACACCAGGCCCGATCCGCTGCGGCC
ATCCATCATCAAGGTGATCGAGCCCGGCGAACTGGCCGTGCGCACCGGCT
ACTCGCGCCCGCATACCGTGCACTGCGGCCCCGGCGGAATCTATGTAAGC
GCGCTGGGCAACGGCGAAGGCAAGGGACCGGGCGGCATCATGCTGCTCGA
CCAGGAGAGCTTCGAACCGCTCGGGCAGTGGGAGGTGGAGCGCGGCCCTC
AGTATTTCGCCTACGATGGCTGGTGGCATCTCGGCTATGACACACTGGTC
ACCAGCGAATGGGGCACGCCCGACATGGTCGAGGACGGCCTCGTGCCCGA
GATCCTGCTCGGCTCGCGTTACGGCCGCCGCCTGCATTTCTGGGATCTGA
CCAGGCGCCGCCACCTGCAGGAAATCGACTTCGGCGAAGAGCACCAGCTC
GTGTTCGAGCTGCGTCCCGCCCACGACCCGACCAAGGCATATGGCTTCGT
CAACTGCGTGATCAGCCTGAAAGACCTGTCTTCCTCGATCTGGACCTGGT
ACCGGGACGGCGAAAAATGGGCGGTGCGCAAGGTCATCGACATCCCCGCC
GAGCCGGCGGACCCGGACCTGCTCCCGCCCATCCTCAAGGGCTTCAAGGC
GGTGCCGCCGCTGGTGAGCGATATCGACCTGTCGATGGACGACCGCTTCC
TCTACGTATCGTGCTGGGGCACCGGCGACCTGCTGCAGTACGACGTCTCC
GACCCCTTCGCCCCAAAGCAGACCGGCCGCGTACGCATTGGCGGCATCGT
CTCGCGCGCCACGCATCCCGGCGCCGGCGGCGCCGCGCTGAACGGCGGCC
CGCAGATGGTCGAGGTCAGCCGCGACGGACGGCGCGTCTATTTCACCAAC
TCGCTCTATGGTGCGGTCGATGGGCAGTTCTACCCGGAGGGCATCGAGGG
CTGGATGGTCAAGCTGGACGCGGCGCCTGACGGCGGCATCGCCTTCGACC
CGCGCTTCTTCCTGCGCTGGCCGGCAGGGCATCGCCCGCACCAGGTGAGG
CTGCAGGGGGGCGACTGCTCGTCGGATTCCTACTGCTACCCGTAG
>B8_trim45_op.faGL002265  locus=Scaffold2:1824:2627:-
ATGAAGCGATGGCAAGCAGCCGCGATGGCGGCGCTACTGATGGTAATCGG
CACCGGCGCGAGCCAGGCCCAGGACAAGACAAGGATCAAGGTCGGTGTTT
CGGTCGGCAACGCCGAGCAGACCTTCGAGGTGGTCCGCAAGGTTGCCGCG
CGCGACGGGCTGGAGATCCAGCTGATCACCTTCAGTGACTACCTGCAGCC
CAACGAGGCGCTGGCCGCCGGCGACCTGGACGCCAACGCCTTCCAGCACA
AGCCCTTCCTGGACAGCCAGATCAAGGCGCGCGGCTACAAGATCGTGCCG
GTCGGCCTGACCCTGACCGCGCCGCTCGGCATCTACTCGAAGAAGTTCAA
GTCGGTCGACCAGTTGCCGCAGGGCGCGCGCATCGGCATCCAGAACGATC
CGTCCAACGGCAACCGGGCGCTGCTGCTGTTGCAAAAAGCCGGGCTCGTC
AGGCTCAAGCCCGGCGTGGGCGAGAACGGTGTCAATGCCACCCCGCTGGA
CGTGGTGGAGAATCCGAAGAAGCTCAAGCTGATCGAGCTTGACGCGGCGC
AGTTGCCGCGCGCGCTGGACGACCTCGCCGCGGCCTCGATCAACAACGAC
TACGCCTACCGCGCCGGCCTCTCGCTGCAGCGCGACACCATCGCGGTGGA
AGACGCGCGCGGCCCCTACGCCAACCTGATCGCCGCCCGCGCGGAAGACA
AGGACAAGCCGTGGGTGAAGAAGCTGGTGAAGGCCTACCAGTCGGAGGAG
GTACGCAGGTTTATCGAGACCGAGTTCAAGGGATCGCTGATTCCGGCGTT
CTGA
>B8_trim45_op.faGL002266  locus=Scaffold2:2739:3506:-
ATGCAGACCACTCCGCAATCGCTACCTCCGCAACCGCCGGCCAGCGCCGG
CAACGTGATCAAGGCATCCCTGCTCAGCCTGGTGGCGGGCTATGTCGACG
TGGTCGGTTTCATCGCCTTGTTCGGCCTGTTCACCGCACACGTGACGGGC
AACTTTGTCATGCTCGGCGTGGAGCTTGCCCACTCGACCAGCGGCGTGGC
GGCCAAATTGCTGGCACTGCCGGTCTTCATCGTTTCGGTCGCGTCCACCA
AGATCGCGATCGACGCCATGCAGGCACGCGGCAGGCCGCCGCTCCCGCCG
CTGCTGGCCGCGCAGTGCGCGCTGCTGACCCTGTTCATGCTGGCTGGCTA
CATGGCCTCGCCCATTACCTCGCCGGACATGCCTGCCGCCATCGCAACCG
GCATGCTGGGCGTGGCCGCGATGGCGATCCAGAACACGCAATCCCGCATC
GTGCTGACCGACCACGTGCCGACCACCATCATGACGGGCAACAGCACGCA
GGCCATCATCGACCTGGTCGAAGTCATACACGGTCCGGCCGACAAGGCCG
CGGCCGCCAAAAACCGCCTGCGCAAGATGGTCCCCGCCATCGCCGCGTTC
GCGGGCGGCGCCATGGCCGGCGCGTATGCCTACGTGCTGGCGTCGTTCTG
GTGCCTTGCCGCGCCCATCGCGATCCTGCTGGCGCTGGCCTGCAGCTACC
GGCGCATGCAGGCGGGGCCCGAGGCCACCCCCGGCACGAGCGCGGCGCAA
GCGGAACGGCGCGCATAG
>B8_trim45_op.faGL002267  locus=Scaffold2:3880:4908:+
ATGGACCAGCGTAAGCGCATTACCCTCAAGGACCTGGCGGCGAAGGCGGA
AGTCCATTACTCCACCGTGTCCCGGGTGATGAACCCAGCCACGCGGCACC
TGGTCGCCGACGATGTGGCGGAGCGCATCCTGCGCATGGCCGACGATCTC
GGCTTCAGGCCGAATCGCATTGCGGCCGGCCTGCGCACCAGGCGTTCCGG
GCTGGTCGGCGTGGTGCTGCCGGATATTTCCAATCCTGTCTTCGCGCCGA
TCCTGGCCGGGCTCGAAGGCGTGCTCGCCTCGCAGGGCTATGTGCCCATC
GTGGTCAATGTCGGCGCCGACAAGGCCCGGCAGCGCTTCATCATCGACCA
GATGATGGGCCGCCAGGTCGATGGCCTGATCCTGGCGACGGCCGAGCGCG
AGGATCCCGTGCTGGACTATTGCGTCAGGCAGAGCATCCCGGTGGTGATG
GTCAACCGCGGCGAAGATCTCGGCAGGGTGCCCTGCGTGGTCAGCGACAA
CACGGTCGGGATGCGGCTGGCCGTCGATCATCTCGTGACGCTGGGCCATC
GGCGCATCGGCCATATCGCGGGGCCGGACTCTCTGTCCACCGGCCACCAG
CGCAAGCAGGGCTTTATCTCGGCGGTGCGGCGGCACAAGCTGCGCAAAGG
CGAATGGCTGATCGTGGAGGCCGCGAACTACGGCCGCGAAGCGGGCCGCG
AGGCCTGCCGCGCACTGCTCGGGCAGTCGCCCGGCCTGACCGCGATCGCC
GCCGGCAACGACCTGCTGGCGCTGGGCTGCTACGACCATTTCCGCGAGGA
GGGGATCGCCTGCCCCGGCGGTATCTCCGTGGTGGGCCACAACGATATGC
CTTTCGTGGATGCACTCACGCCTGCGCTCACCACCGTCCGGATTGCTGTT
CACGAGATGGGCGCGCGGGCCGCCACCCTGCTGCTGGCGCGCATTGCGGA
CGCGGGCGCCGAGGTTGCCAGCGTGGTGCTGTGCCCGCAGCTGATCGTCA
GAGGCTCGACCGCACCGCCCGCGGACTGA
>B8_trim45_op.faGL002268  locus=Scaffold2:4860:5114:+
GTGCCCGCAGCTGATCGTCAGAGGCTCGACCGCACCGCCCGCGGACTGAG
CGCGCAACCGGCTTTCGATGCCGGATGCTTCCGGGGTGGATTTCATGCGG
CAAGGTCCCATTGTCCCAAACGCCCCTGCGCAGGCGCGCTCCAGGCAACA
GCCCTCATCTTCCGGGAATCGCGCCCGGGGTCAACTACACATTCTTGTAG
TCGGCGCATCCTTGATTTCTTTCCTTGCCCGCTCATAATGCAAACGTTTG
CATAA
>B8_trim45_op.faGL002269  locus=Scaffold2:5218:6147:+
ATGCTGCAGTCGATATGCCAGCCATGCGGAGATACCTTCGGCGCGCAAGC
CGCGGCGTATTTCGGCATCCAGTCAGCGCCGGAACTGGCGAGCCTGAGCG
CGTCGCACCGCTCGGAAGTCGCGGTTGCCCATGTTCGCAGCGGACCGCAG
CATGAGGGTCGCAAGCGCGTGGTGCCGGCTGCCGAGGCATTTGTGGTGGC
GATGCATCTCGAGGCGTCGCTCCATCACGAACTGTGGCGCGGCGATAAGC
CGCTGCTGCGGCAAGGCTATGCGCGCGACGCCGTGCTGATTGTCGATCTG
GAGGACGAGGTCTCCGTCCACGTTGGAGCGCCGCTGGATTGCCTGCTGTT
CCATGTGCCGCGCATGGCGCTGGACGATTACGCGGATGAATGCAATGCCA
GGCCGATCCACCGGCTCGCGTGCGCCGCCGGGCATACCGATCCGACCCTG
GCGCATCTGGCGCGGGCGCTCCTGCCATCCCTCGCGCTGCCCGCGCAGTG
TCAGCCGCGCTTTGTGGATACGGTACTGCTGGCGGTGCTGGCGCACCTCG
CGCATACCTATGGCGGCCTGACGGTGCGGGCGGAAGCCAGGAGGGGGGCG
CTGTCCGATGCGCAGGAGCACCGCGCCAAGGAGTATCTGGCTGCCGCCAG
CGCGCAGCCGGTGTCGCTGGACGAGGTGGCGCAGGCCTGCGGCTTGTCGC
GCGGCCATTTTGCCAAGGCCTTCAAGGAGAAGGCCGGCGTGACGCCGCAC
CGCTGGCTGCAGCGGTACCGCGTCGACCGAGCCAAGGCGCTGATGGCAGA
GCAGGAGGAGATGTCGCTGGCGCAGGTTGCCGTGGAAGCCGGCTTTGCCG
ACCAGAGCCACCTGACGCGTGTGTTTGGCCGCTTCGTCGGCATCCCGCCG
GGCACCTGGCGGCGCGAGCGCCGGTCCTAG
>B8_trim45_op.faGL002270  locus=Scaffold2:6292:6699:+
ATGAGTTCGCCGGATCTCTCGCTTGGCGCCGCGATCCCCGCCGACGCGCC
ATCCGCCCTGGCCACGCTGCTTGGCGATATCGATCGCGCCCAGGATATCG
ACGGCCTGGCCGGAGCCGTTTGCACGGCAGCGCGGCTGCTCGGGTTCAAC
CATTTCTATTTGCGCTACAAGGGGCCGCCCGGCTCGGCGCCGCCCCAGCC
GGCTTCGCTGACCAGCCTGCCGGGCGGTGCCAGCCTGGCACCGGAAGCGC
ACGGCGAAGCATTGGCGGCGCTGGTGGTCAAGGCGCGCGATTCGCTGGTG
CCGGTGGTGTGCAGCAGCGGCCAGCCGCTGCTGCTGGCGGCCCNNNNNNN
NNNNNNNNNNNNNNNNNNNNNNNNNNNNTGGCGCGGGCCGAGCTGGACCG
GCGCCTGA
>B8_trim45_op.faGL002271  locus=Scaffold2:6726:7085:+
ATGCCCAGCCGCGAGGTGGGAACGTTGGCACTGCTGTCGCTCGACGGCAT
GCCGGGTGACGATGAGGCCGCCATTTGCCGGGCGCGCCTGTTCGGCCCGG
CGCTTACGCAGTCCGTGCTGGACCGCTTCTGCGCGATCGTGCGCGGACCT
TCCGTACCGGAGGCGGCGCTGACCGCGCGAGAGCTGGAAGTGCTGCGCTG
GGTAGCGCAAGGCAAGACGTCCTGGGAGGCCGGGCAGATCCTTGGCATCT
CCGAGCATGGCATTTCCCATCATATGCGCAACGTGATGCGCAAGCTGGGC
GTGGGCAACCGGCTGCAGGCCGTGCGTACGGCGATTGCGATGGGGTTGCT
GCCGGGGTAG
>B8_trim45_op.faGL002272  locus=Scaffold2:7154:7441:-
ATGGCGCTAACCAAATTCGGATTCATCGTCACCGGAGACAACTTCGTCCA
ACCCCAGGGCACCGAAAAATTCTCAATGAAAGTCATCGGCATCTCGCACC
CATCGGAAGGCATCGCCGCCGCACAGGAACTGGTCGCCGACGGCATACAG
CTGATCGAACTCTGCGGAGGATTCAGCCCGGTCTGGGCGGGAAGGATCAT
CGAAGCGATCGACTACGCAGTACCTGTCGGCGTCGTAGCATATGGACCGG
AATCGATCGATAAGATGCATGCGCTCTTCCTGGCGTGA
>B8_trim45_op.faGL002273  locus=Scaffold2:7772:8662:+
ATGCTGGATTTGAAGAAGCTGCGTTACTTTGTCGTGGTTGCCGAGACGCT
GAACGTGGCTCAGGCTGCCGCCCAGTTGCATATTTCGCAGTCTCCGCTCA
GTCGCCAGATGATCGGCCTTGAGCAGCAGTTGGGGCTCGCGCTGTTTACC
CGGGAGAAGAAGCGTCTGCAGTTGACTGCTGCCGGACGTGAGTTCCTGAA
TGAGGCCAGGGCTCTCCTGGGCCATGCCCTGCAACTTGAGAACAAGGTTC
GGGAGGAGGCCACCGGCAAGGCGGGTACCCTGACGATCGGGTTTGTGGAG
GGCGCCATCCATACGGGCGCACTGCAAGCCGCGCTACAGCGCTTCCGGCT
CGCTGTTCCCGATGCTCGCGTGGAATTGCGCAATCTGCGCTCGACGCAGC
AGATGGAGGAGGTGCGGCATGGCCACCTTGATGTCGGGTTCACTTATGCG
ACCCCCGCGCGCAAGGCGGAAATGAACGGTACCCAGGTTGCAGAGGACGA
TTTCATGATCACAATGCCCAGGCGCCACCATTTAGCGCGGGGGCCGCTTC
AACTGAAGCGGCTCGATGGCGAGGCGTTCGTGGCGCTGCCCGAGCGTCTG
TCGCCCGAGGCGCGCCAGACTCTGCTGGATGCCTGTGCGAAGTTCGGCTT
CTCGCCAAACATCTGCTTCGAAGCGGCAGACCCCTCGGTCGCCTTGGGAC
TGGTGGAGGCCGGCATCGGCCTTGCCATCGTGCAGTCGAGCTTGCGCCGG
GGGGCCGGCCCCGGCGTGGTGTTTCGGTCGTTGCCGCCGGGTTTTCCGCT
GTCTGTGCGGGTCTTTTGCATTTCACGCAAGCACTGCAGGCCCTTGGCAT
CGCGGTTTCTCGCTGCGCAAGCCGAGCCGGCTGGCGCGTAG
>B8_trim45_op.faGL002274  locus=Scaffold2:9271:9564:+
GTGGTACTCGGCTGGCTCAATTATCAAGGACAGGTTTCGCGCCGCGCCCG
TCCGGCCGCAGCCCCGATATCGGTTGTTGCGGCTGTTGCGCAAACCGGGG
AGATCGGCGTCAGCCTGAATGCGTTGGGGACGGTGACCTTGCTGGCGACG
GTAACCGCGATGTCCCAGATCAACGGCCAGCTTGTCCATATCGGCTTCCA
GGAAGGGAAGATCGTCAAGAAGGGGGATTTTCTTGCACAGATGGCGATGG
CGGCCCGGCGGGAGCAAGGCTGTGTGGCGGAGGCAAGCCCATGA
>B8_trim45_op.faGL002275  locus=Scaffold2:9561:9869:+
ATGAAGGCGGCCGAAGCCGGCTATCGGGAGGCGCGGGCGGCGGTGGAGGC
GGCCCGCGCGCCGTTCTTTCCGACCTTGTCAGCCACGGGTTCCGCTCAAC
GCAGCGGCACCGCGGCAAGCACGGCTTCCGTGGTTCCCACGGTCCGGAAC
AACCATAGTCTCGCGCTCGGCGCGAGCTGGGAGCCCGATAGCGAGAACCG
GCTGATCGCCAGCGTCGCGCTGGTCGAGGCCTTCGGCGGCGGCTGGCATG
TCTCGCAATTACCGGGAGACAAGGCAATGTCGTCTACCGCTGCGCACGCA
GGGCCATAG
>B8_trim45_op.faGL002276  locus=Scaffold2:9934:10476:+
ATGAACGACCATCTCCCGGACTGCCTCACTGCGCAGCACCTGCAGCTCTT
TGGCGCCATCGTCCAGTGGTTCGCGCGATACGAATTGCTGATGCAGGAGA
TCATGGCGGCGCTCTGCGGCACGGATGCCGCGGCAGTGATGCTGCTCACG
CGCCGCCTTGATTTCGGCGGAAAGCGGGCAACGCTGCTCGACCTGCTGCG
CCAGCGCAGGATTCCGATGGATCAGTTCGACCGGATCTGCGCCTACTTGC
TGATACCGCATACGTATGCGCCATTGCGGCACGATGTCGCGCACTCTGCG
TGGACATCCAGTCAGCATTCCGGCTCGGTCCAGCCGAACTGGATCATCGG
ACTTCCATCGGGCATCACGCCGCTGCAGGACGATTTCAATGCGTTGACCG
AGACGTTCATCGAACGTAGCGATATGGAATTCAATTACACCATCGGCGAT
CTTAAAGAAATCGTTCGGATCCTGGCGGATAACCACGAAGCGTTATCCGA
TTACATTCATGAAGTTGGGATGGTCAGGATTTCCAGAACATAG
>B8_trim45_op.faGL002277  locus=Scaffold2:11037:11972:+
ATGCTTCGAGATCACCGCGCGCTATACCGCGCAGCGCCTGCCNNNNNNNN
NNNNNNNNTCATGTTCCGGCCCCCGCGCAAGGAAATGCTGGCGCCGGTGC
TGGAAACCGCCCGNNNNNNGTCGAGCCTGGAGGTGGTGCCCGCCGCCGCG
CAGGGCGTGCGCGCCTTCGTGCGGGCGCTGCGCCATGGCAGGGCGGTCGG
CCTGCTGCCCGACCAGGCGCNNNNNNNNNNNNNNNNNNNNNNNNNNNNNN
NNNNNNNNNNNNNNNNNNNNNNNNNNNNNNNNNNNNNNNNNNNNNNNNNN
NNNNNNNNNNNNNNNNNNNNNNNNNNNNNNNNNNNNNNNNNNNNNNNNNN
NNNNNNNNNNNNNNNNNNNNNNNNNNNNNNNNNNNNNNNNNNNNNNNNNN
NNNNNNNNNNNNNNNNNNNNNNNNNNNNNNNNNNNNNNNNNNNNNNNNNN
NNNNNNNNNNNNNNNNNNNNNNNNNNNNNNNNNNNNNNNNNNNNNNNNNN
NNNNNNNNNNNNNNNNNNNNNNNNNNNNNNNNNNNNNNNNNNNNNNNNNN
NNNNNNNNNNNNNNNNNNNNNNNNNNNNNNNNNNNNNNNNNNNNNNNNNN
NNCGGTCATATCTTGCTCCCGAGGGGGCCGGCGGCGACGATCCGTCGCGC
TGCTGAGCATAGGCCACCGGGGTGCCGGCAGGGGGGGGGGGGGGGGNNNN
NNNNNNNNNNNNNNNNNNNNNNNNNCCGCCGGCGTCGGTGCAGGCTGGTT
GAGTCCTGCCTCCCTGTGGACAATACTTGCCCATGGAGGGCCCACGCCCG
GTTCGTTCCGACGTCGATTCCATGCCATGCAAGGAGACCGCCATGCTGCG
CAACAGTCACGCATTTTGCGGCTATTCGATCAACGACATCGCGAAAGCCT
TGGATTTCTACGGCGGCACGCTCGGCCTGGAGGTGA
>B8_trim45_op.faGL002278  locus=Scaffold2:11936:12259:+
TTGGATTTCTACGGCGGCACGCTCGGCCTGGAGGTGACCCGGTCCGGGGA
TCTGCTGACGCTGCAGTTGGCTGGCGGCAACACCGTGCTGCTCTATCCCA
AGCCCGATCACGCGCCCGCGACATTCACCGTGTTGAATTTTCCCGTGGAC
AGCGTGGACCGTGCCGTGGAACAGCTCGGCAAGCGCGGGGTGCGGTTCGA
GATCTATGATGCCCCCGGCCTGCAGACCGACGCGCGGGGGATTTGCCGTG
CAAGCGGCGGGCCGGTGATCGCCTGGTTCAAGGATCCGGCCGGCAATATT
CTGTCGGTGCTCGAACCCGCTTAA
>B8_trim45_op.faGL002279  locus=Scaffold2:12593:12778:-
TTGAAGGCCGACCTCGACCACTATGCAGCGTTGCACGCCCAAGCCTACGG
CGAAACAGTGGATGCGGCGACGTTGATTCCGCACATGCTGGAAGCGTTCA
TGGCTGGAGACCGGGGATTCAAGAAAAGGGACGCATCAAAGCCGACGTTG
CAGAAGTCGCCCCAGCGAGAAGCAACGCCTCCGTAG
>B8_trim45_op.faGL002280  locus=Scaffold2:12859:14100:-
GTGATGCTGCGTTCCCAGCCGCGTCCGGTCACGCGCTTGAACCGGCGCAT
GCTGGCCGTCCTCGCTGGTGGGCTGGCGACCGCCGTGCTCGGTGGCACGA
TCTGGTCACTGCAATCAACGCAGCGCCGTGGCGCTGGCGACCAGAAGGAG
TTATACAACGTTGATCGCGTGTCACGCTCGGAAGGGCTTGATCGACTTCC
ATCGGACTATTCCAAGCTGCCGCCGACCCTGCCTCCTGCGGTGCCGCAGC
TCGGTGCGCCGCTGCCAGGCGACTTGGGCGGGCCAATTCATAAGGCCGAG
CAACAGGCGCAGGGTTATGGCTACCAGCAGCCCGGCCACGACCCGGCCGA
GGTTGAGCGCCTGGCGCGTTTGAAGCAGGCCGAGGAAGCCGCAGCTTCGT
CAGTGTTCTTTCGCTCAGGTGGTCAAAAGGTGGCCGCTGCCGCGCAGCCG
CAGGCCTTGCCTGCTGCCACCGCGCTGGCAGCGAATGCCGCCTTTGATCC
GATGGCCGCTGGTCCGGCCTCGACAGCGACGCAGTCCGCCGATCCCACGA
CAGTACAGAACCGGCAAGACCAGAAGGAGGCGTTTCTGTCTAAAGCCGGT
TCTACGGAAACCCGTAATTCCGGCTCTCTGCAAATGCCCGCATCGCCATA
TCAAGTCATGGCCGGGACAGTGATCGCCGCTGCGCTGGTCACGGGCATCA
AGTCCGACCTGCCGGGCGATGTGATCGCCACGGTGACGGAGCCGGTCTAC
GACACGGCCACTGGCAAGTACATGCTGATTCCGCAAGGCTCGCGCTTGCT
GGGCAAGTACAACAGCCAGGTGAGCTATGGGCAGAGCCGTGTGCAGGTGG
TGTGGAACCGGGTCATCCTGCCGGATACGTCCTCGTTCCAGCTCGACAAG
CTGGTCGGCACCGATCAGGCGGGCTATGCGGGTCTGGAAGACGGGGTGGA
CTGGCACTGGGATCGCGTCTTTGCCGGTGCTGCGCTGAGCACCTTGCTGG
GCATCGGTGCCGAGCTGGCCGCACCGGAGAATCGCAATGGAGGGGACCGC
GTGATCATCGCCGGGCGCGACAGCCTGAAGGACTCTGTGAACCAGGTCGG
ACAGGAGATGACCCGGCGCAATATGAACATGCAGCCGACGCTGACCGAGC
GACCCGGCTTGCCGGTGCGCGTCATCGTCAATCGGGATCTGGGGCTGCGG
CCCTATCAACCACTTTTCTTTGTGCGTGGGGGATTGCGATGA
>B8_trim45_op.faGL002281  locus=Scaffold2:14181:15194:-
ATGAAACCGTCTTTGCGCATTGATGTATTTCTGTCGCTGCTGGTAGCCGC
ATCCATGACACTTTCGGGCTGCGCCACGCAGGGCAAACCGCCGCCGACCA
TCACGCTGGATGAGCCGGTCGCGGCGCAGCCGCTGCCGGAGTTGCCCAAG
CCCATCGAAGTGGTCGCGGTTCCGCGGCCTTTGCCTTTGCCCGAGCAGTT
GAAACTGTTGCCGGATGAGCTGGAGGCCAAGACAGCACCTGAATCGGCCG
ACGAAAAGGTGCGCGTCACGCGGGCCAATCAAGAGGCCCGCATTGCACCG
ACCCGCGAGGGCTACGTCAATGCCATCCAGGTTTGGCCGTACACCGATGG
TGCGCTGTACCAGGTCTATGCCAGCCCGGGCCGGGTGACGGTCGTGTCGC
TCCAGCCGGGCGAGGAGCTGGTGACGGTCGCTGCTGGCGACACCGTGCGC
TGGATCGTGGGTGACACATCTAGCGGCGCGGGGGCCGGTCTGCGCGTGAG
CGTGCTAGTCAAGCCCACACGTAGCGGTCTCAAGACCAATCTGGTCGTGA
CCACCAACCGGCGTACTTACCTGATTGAGCTGACCTCGACCGAAAAGGCA
TGGATGGCCTCCGTATCCTGGGACTATCCGAAGGACCGCATGCTGGCCTT
GCAGCGCCAGGCACAGGCGGCACAGGTTGCCGCACCGGTCGATGCGGGCC
TGTCGCTGGAGAAAATCCGGTTTCGCTACGCGATCACCGGCAGCAATCCA
CCCTGGAAGCCGCTGCGCGCCTTTGACGATGGCGAGAAGGTCTATATCCA
GTTCCCCGGTGGCATCGCGCAAGGCGAACTGCCACCGCTGTTCGTCATCG
GCGCGCAGGGAGATGGACAGCTCGTGAATTACCGTTTTCGTTCGCCGTAC
TACATCGTGGACCGACTGTTCGGCGCGGCCGAACTTCGCCTGGGCGCTGA
CAAAGGTGATGTGGTACGGATTGAGCGCACGGATGGGACTGTAAGCGGGA
CGCGGAGGAACTGA
>B8_trim45_op.faGL002282  locus=Scaffold2:15191:15874:-
GTGCGCTACGCGGACACGCCGCAGCCTGCCACCCCATACCAATCCGCCGA
ACAGGTCTGGGATGACCGTATCGGTTCGTCTCGCGTGCAGGCAAAGAACT
GGCGGTTGATGGCTTTCGGTTGCCTGGTGCTGGCCTTGCTGATGGCGGGT
GGTCTGGTCTGGCGCTCGGCGCAGTCCATCGTCACCCCCTTTGTGGTGGA
AGTGGACAGCGGCGGGCAGGTGCGTGCGGTTGGAGAAGCGGCCACGCCTT
ACAAGCCCAACGATGCGCAGACGGCGCACCACTTGGGGCGCTTTATCACG
CTGGTGCGCTCACTCTCCATCGATCCCATCGTCGTTCGCCAGAACTGGCT
CGATGCCTACGACTACACCACCGACCGCGGTGCGGCCGTGCTCAACGACT
ACGCGCGGGTGAACGACCCCTTTGCCCGCATCGGCAAGGAGTCGGTGACG
GTGCAGATCACCAGCATCGTGCGCGCCAGCGATGCGTCATTCAATGTGCG
TTGGACCGAGCGCCGCTATGTCAACGGTGCAGCCGCTGGACTGGAGCGCT
GGACGGCTGTTGTGTCCGTCGTCCTGCAGACGCCGCGCACCGAAGAACGG
TTGCGCCGCAATCCGCTGGGCATCTACGTCAATGGGTTGTCGTGGAGCCG
TGAACTCGATTCTTCCGAAGGAGCCAAACCATGA
>B8_trim45_op.faGL002283  locus=Scaffold2:15908:17293:-
ATGAACGACGTTTCCGTCATCGATCATTTCCTCAATGTTTTCTCTCGCTA
CATCGACTCCGGCTTCGGTTTGTTGCGCGGGGAAGTTGCCTTCCTGACCG
CCACGCTGGTGGTGATCGACATGACGCTGGCCGGGCTGTTCTGGGCCATG
AGCCATGCCAGCGGTGGCGGCGACGACATCATGGGAAAACTCGTCAAGAA
GGTGCTATACGTGGGGGCCTTCGCCTACATCATCGGCAACTTCAATCTGC
TGGCCGGCATCGTGTTCCGGTCGTTCTCTGGACTGGGCTTGCTGGCGTCT
GGCTCGACGATCTCACAGGCCGAGTTCCTACAGCCGGGGCGGCTGGCCAA
AATCGGCATCGACGCCGGGGCGCCGATTTTGAAGCAGATCAGCGAGGTGG
CGGGATTCCCGGAAGTGTTCGTAAACATTGACGTGGTCGTCGTGTTGTTT
CTGGCCTGGCTGGTGTTGATCGTGAGTTTCTTCGTACTTGCGGTGCAGCT
CTTCGTCACCTTGATCGAGTTCAAGCTGACCACGCTTGCAGGCTTCGTGC
TGGTACCGTTTGCACTGTGGAATAAGACTTCATTCCTCGCTGAAAAGGTA
TTGGGCAACGTGGTGTCGTCGGGCATCAAGGTGCTGATGCTGGCGGTCAT
TGTGGGGATAGGCACGGGCCTGTTCGCCGAATTCCGGACGCCTCCGGGGG
CAGACCCGTCGATTGACTACGCGCTGACCATTATGCTGGCCGCACTGGCG
ATGCTGGGTCTCGGGATCTTTGGGCCTGCCATTGCAACCGGGCTGGTGTC
CGGAGCGCCGCAACTGGGTGCAGGTGCCGTTGCTGGAACTGCCTTGGGTG
CTGCTGGAGCAGCGATTGCCGTAGGTGCTGCCGCAACGGGTGTCGGTAGC
GCCGTTGTTGCCGGTGCGCGTATGGCGCCGGGTGCCGCAAAGATGGCCGC
GAGCGGCGCTCGCTCGATGGCCTCGACCGCCAGTAGCGCGAAGTCCGCAT
TCCAGGCCGGTTCTGCCGGTGCAGGCGGCGGACTCAAGGGTGCGGCGGCA
GGCTTGGGCAACGTCGCCAAGACGGGTGCGCAATCGGTGGGGCAGAAGGT
CGCCGCTGGCGCCAAGTCGCTGAAGGACCGAGCTGCGGCGGCCATCAAGC
CGGATGCTTCGGCATCCGGGGCGGGTGCTGGTGCTGCCAGTTCCTCGAAT
GATTCATCCGCTCAAGGCGGTGCCGACGCCGCGCCCACCGATACCCAACA
ACCCGCGTGGGCCAAGCGCCTGCATCGCCGCCAGCAGATCAGCCAAGCCG
TCTCGACCGCCGCCCACACACTGCGCGGTGGGGACGGCGGCGGCTCGGGT
AGTAGCCCCAGCCTGCGCGACCCCTCGGATTCATAA
>B8_trim45_op.faGL002284  locus=Scaffold2:17303:18031:-
ATGAAAAAAGTCATCCTCGCCATGGCCGCCGCAGCGCTGGTAACCCTGAT
GCCCGTTGCACACGCGCAGTGGGTCGTGATCGATCCGTCCAACCTGGCAC
AGAACATCATGACCGCAGCACGTTCGCTGGAGCAGATCAACAACCAGATC
AGACAGCTCCAAAACCAGGCGCAGTCGCTGATGAACGAGGCAAAGAACCT
CACTGGCCTGGACTTCAGTGCATTGAATGAATTGCATGCATCGCTGTCGG
CGACGAACCAGCTCATCCAGCAGGCCCAAGGTCTGGCATTCAACGTATCG
CAGATGGAGACCGAATTTCAGCGGCTCTACCCTGATGCGTACTCCGCCTC
CATGTCGGGCACCCAGATGGCGACCGATGCGCGTTCGCGCTGGCGCAACT
CGCTTGAAGCGTTGCGCACCGCGACCAAGGTGCAGTCGCAGGCAGTGCAG
AACTTCGCATCCGACGAGCAGACGCTGACTAACCTGGTGAACCGCAGCCA
GTCGGCCGTGGGTGCGCTGCAAGCCACGCAGGCGACCAACCAACTGCTGG
CCTTGCAGGCGCGGCAATCCATCCAGGCGCAGCAGCTGCAAATCACGCAA
GACCGGGCGACCGCGCTGGAGCAAGCGCGCATCGTCGCCGTACAGGAACG
TGCCCGCGAGGTGCGGCGTCGCTTCATCGGGGACGGCACGCCGTACACGC
CGCAGACAGTCGATTTTTACGGTCGCTGA
>B8_trim45_op.faGL002285  locus=Scaffold2:18028:20457:-
ATGATGCATCTCGCTGAATACCGCAAGCGGCCTGCGCTGCTGGCCGACTG
GCTGCCTTGGGCTGGACTGGTTGCGCCCGGTGTCGTGCTCAACAAAGATG
GCTCGTTCCAGCGCACGGCGCGTTTTCGCGGGCCGGACCTGGATAGCGCC
ACGCAGGGCGAACTGATCGCCACGTCGGCACGTTTGAACAACGCGCTGCG
CCGGTTGGGGTCAGGCTGGGCTTTGTTCGTGGAAGCGGAACGGCGCGCTG
CCGCCGACTATCCGCACTCGGATTTCCCGGAACCGCTGTCCTGGCTGGTG
GATGAAGAGCGCCGGGCTTCGTTCGAGGAAGACCACAGCCACTTCGAGAG
CAGCTACCACCTGACACTGGCGTACCTGCCCGCCGAGGAATCCCGCGCCC
GCGCCGCCAAGCTGCTGTACGAGAACACACCGCAGAGCGGCGTGGACTGG
CGTGAACGGTTGGAATCGTTCATCTCGGAGACGGACCGTTTCTTTGACCT
GCTTGATGGGGTCATGCCAGAGATCGTCTGGTTGGACGACAGCCAGATGC
TGACCTATCTGCATGCGACGGTCTCGACGCGGCGTTACCGGGTGGCGGTG
CCGGAACATCCCTTCTACCTCGATGCATTGCTGGCCGATTCTGCCTTGGT
GGGAGGTTTGGCGCCCATGCTGGGCGACCAGCACCTGCGGGTGGCATCGG
TGCGCGGTTTCCCCACCTCGACCTGGCCGGGACTGCTGGACGATCTCAAC
CGGCTCGGCTTCGCCTACCGCTGGTCCACCCGCTTTCTCTGCATGGACAA
GGCCGAGGCAGAAACGGAGTTGGGCCGACTGCGCCGCCAGTGGTTCGCCA
AGCGAAAAAACGTCGTGGCCTTGCTGCGCGAAACCATCTTCCAGCAGGAA
AGCCCGCTGGTCGATACCGACGCCTCGAACAAGGCGAACGATGCCGATGC
TGCCCTGCAGGAGCTGGGCAGCGATCAAGTCGCCTTCGGCTATGTCACAG
CGACGGTGACGGTGCTCGATTCAGATCCTTCAGTTGCCGATGAAAAGCTG
CGTCGGATTGAACGTGTCATCCAGGGCCGTGGCTTCGTCACGATCCCAGA
AACGCTCAATGCTGTGGAGGCGTGGCTGTCCTCGATTCCGGGCAATGCCT
ACGCCAATGTGCGGCAACCCATCATCTCAACGCTGAACCTGGCGCACCTG
ATGCCGGTGTCGGCCGTGTGGGCTGGGCCGGAACGCAATGAGCACCTGGA
CGGGCCGCCGTTGATCGTGACGCGCACCGACGGTGCCACGCCGTTCCGGC
TGGTGACGCACATTGGCGACGTGGGCCACACGCTGGTGGTCGGGCCGACG
GGCATGGGCAAGTCGGTGCTGCTGGCGGCCTTGGCCATGCAGTTCCGCCG
CTATCCCGGCTCGCGCATCTTTGCCTTCGACATGGGGCGCTCGATGCGCG
CCACCATCCTGGGCCTGGGCGGCGAACACTATGACCTGGGCACCGATGGC
GAGATCGCCTTCCAGCCGCTGGCCCGCATCGACCAGGATGGCTACCGCAC
CTGGGCCGCCGAATGGCTGGAAGGCCGGTTGCTGCATGAAGGCGTGACTG
TCGGCCCAGAGGAGAAGGCCGCAGTCTGGTCGGCACTCGGGAGTCTTGCG
GGCGCGCCAGTGGAGCAGCGCACGCTGACTGGGTTGTCGGTGCTGCTGCA
ATCGAACGCCTTGCGCCAAGCCTTGCAGCCTTACGTGCTGGGCGGCGCCC
ACGGCAAGCTGCTGGACGCGGATTCGGATCGGCTGGGTTCTGGTTCCGTG
CAGTGTTTCGAGATGGAAGAGCTGATGCATAGCAAGGCTGCCGTACTGGC
GGTGTTGGGCTATCTGTTCGCGCGCTTCGATGAGCGCTTCGACGGTGCGC
CGACCTTGCTTATTCTCGATGAGGCCTGGCTGTTCCTTGATGACCCGGTG
TTTGCCGCGCGCATCCGTCAGTGGCTCAAGACGCTGCGCAAAAAAAACGT
CAGCGTCATCTTCTCCACGCAGTCGCTGGCCGACATCCAGAACTCATCCA
TCGCCCCGGCCATCGTGGAGAGCTGCGCCAGCCGCATCTTCCTGCCGAAT
CCACAGGCGACCGAACCGCAGATTCGCACGATCTACGAAGGCTTCGGTTT
GAACCACCGCCAGATCGACATCGTAGCCGAGGCGGCTCCCAAACGCGACT
ACTACTACCAGTCCCGGCTGGGCAATCGCTTGTTCGACCTGGACCTGGGG
CCGGTCACGCTGGCCTTTGCCGGTGCCTCGACACCGCAGGACCAACGCGA
CATTGACGCGGTATCCCGCTCTGTGGCGTCTGCCGACTTCGCAGCCGCCT
GGCTGCGCCATCGCGGCCTCGACTGGGCCGCCGACCTTGTTCCGTCCTTT
CCTTCCATCCCACCGGAGTACCCATCATGA
>B8_trim45_op.faGL002286  locus=Scaffold2:20479:20751:-
ATGAGTGCGCACAACGAATTCGCCTCAGGCTTTGAAGTGCCGCTGCATCG
GTCTTTGACCGAACCGATTCTGCTGGGCGGTGCACCGCGCACCGTGGCAA
TCGCCAACGGCACGCTGGCCGCTGCCGTCGGCTTGGGCCTGCAACTGTGG
ATTCCAGGCCTGGTGCTTTGGATCGTCGGCCATTCGCTGGCGGTCTGGGG
GGCGCGGCTAGATCCCCAGTTCATGGCCGTGTTCGCCCGGCACATCAAAC
ACCGCCCGCTGCTGGATGTGTGA
>B8_trim45_op.faGL002287  locus=Scaffold2:20748:21050:-
GTGTTGCACGTTGCCGTGCTCGCCGTGCTGATGTTGTGCCTGGCAACGAC
TGCCCACGCGGCCGGTTCCAGCATGCCCTGGGAAGGGCCGCTGCAATCCA
TTCTTGAATCGATCCAGGGGCCAGTGGCCCGGATCGTCGCGGTGATCATC
ATCATTTCCACGGGGTTGGCGCTGGCCTTTGGCGACACCAGCGGTGGCTT
TCGCAAGCTGATCCAGATCGTGTTCGGTCTGTCCATCGCGTTCGCCGCGT
CCTCGTTCTTCCTGTCGTTCTTCTCGTTCTCGGGTGGAGCGGTGGTCGCA
TGA
>B8_trim45_op.faGL002288  locus=Scaffold2:21104:22153:-
ATGAGCGCCGTCCCGAAATTGTCACCCGAGTTGCAGCCCGCGCCGCCGTC
ATCCGCCGCCACTTCGCTGGACCGCCGTATCCGCATGCTGCGCACGGCGA
TGGGGCCGCTGATCGCCGCCGCACTGGAAGACCCGGACGTGGTGGAGATC
ATGCTCAACCCGGACGGCTCCTTGTGGATTGACCGGCTGTCGTCGGGGCG
CTCGCCGACTGGCGTCAAGCTGTCCGAGGCCGATGGCGAACGCATTATTC
GGTTGGTTGCAGCCCACGTCGGCACCGAGGTGCATCGCGGCCAGCCACTG
CTGACCGCCGAGCTGCCGGAAACGGGTGAGCGCTTTGAGGGCATCCTGCC
ACCTGCTGCGCCGGGGCCGGCCTTCGCCTTGCGCAAGCGCGCCGTTAGCA
TCATCGGCCTGGAGCGCTACGTCGCCGACGGCATCCTGAGCGAGGAACAG
GCCGAATTCCTGCGCCGCGCGGTGCGCGAGCGGCAGAACATTCTGATCGC
TGGAGGCACCAGCACCGGCAAGACCACGCTGGCCAACGCCTTGCTGGCCG
AGATAGCCGCCACCGGCGACCGGGTGCTGGTGCTCGAAGACACCGTGGAG
CTTCAGTGCACCGCCCGCGATCATGTGTCGCTGCGCACGCGGGCCAACGT
GGTGTCGATGACCGAACTTGTACGGGCCACGATGCGGCTGCGGCCTGATC
GCGTGATTGTCGGCGAGGTGCGCGGAGGCGAGGCTCTGGACCTCATCAAG
GTCTGGGGCACCGGGCACCCCGGCGGTATCGCCACGATTCACGCCAGTTC
CGCCCACGGTGCACTGCTGCGCTTGGAACAACTGATCCTCGAAGTCGCTT
TGACGCCACCGCGCGCGCTGATCGCCGAGGCGGTGAATGTCGTCGTCTTC
ATCGCTGGGCGCGGCCGCGCCCGCCATGTTCAGACCATCGCCCGCGTGGT
CGGCTTCGACGGCCACGGCTACCAACTCGACGACGCGCTCGCGCCGCCGC
TGCCAACCATTTCGATACCTTCCTCAACAACCCCTGGAGAACTGCCATGA
>B8_trim45_op.faGL002289  locus=Scaffold2:22150:22602:-
ATGACCCAAGCCCGCCTGAATCTCTTTATCCAACATGACCACGCCAAGCG
CCTGGACGAACTGGCCACCAAAAAAGGCGTGTCCAAGTCGTCCATTGTCG
CTGCGGCGCTGGCGTCCTGGCTCTCTCCTGACGCGGGTGACCAGCGCGAG
GCGGCCACTGCCAAACGGCTGGACCGGCTGTCGCGCCAGTTCGAGCGTCT
GGAGCGTGACCAGAACATCCTGATCGAGACGATGGCGCTGTACGTGCGCT
ACTACCTCACCGTCAGCACGCCGGTGCCGGAGGCCCATCAGGAAGCCGCC
AAAGCACAAGGCAAAGCTCGCTTCGAGCAGTTCATCGAACAGCTCGGTCG
CCATGTGCTTCGAGGGCGCAGCTTGGTCAAGGAGGTCTACGAGGAAATCC
AACCTGATGCCGCGCGACTGGCAGAAGCAGCCATGCAGGAGGACGGTGCA
TGA
>B8_trim45_op.faGL002290  locus=Scaffold2:22599:24575:-
GTGCTGTTCGGTCAGGTGTTGACGGTGTTCAGCATCGTCATAGCCGGCGT
GTGGGGGGCCACACAATGGACCGCCGCCGCACTGGGTTACCAGCTACGCC
TTGGCACGCCCTGGTTCGACTTCTTCGGCACGCCGGTCTATCACCCGTGG
CGGCTGTTCGAGTGGTGGTTCTTTTTCGACGCTTACGCACCGCACGTCTT
CAACACAGGTGGTGTCATCGCTGGCGCAAGTGGCCTGGTTGCCATGGTGG
TCGCCATCGGCATGTCGATATGGCGCTCGCGGCAGTCCAAGCTGGTCACG
ACCTACGGCTCCGCGCGCTGGGCCGATGCCAACGAAATCCGCAAGGCAGG
ATTAACTAATCCGGCCGGTGTTTTCCTCGGCCTGCATGACGATCAGTATC
TTCGGCATGAAGGGCCGGAACACGTCCTGACCTTCGCGCCGACACGCTCG
GGCAAGGGCGTGGGTCTGGTGGTGCCAACGCTGTTGTCATGGCCTGCATC
CGCAGTCATCCACGACATCAAGGGCGAGAACTGGAACATCACTGCTGGCT
GGCGCTCGCGTTTCTCGCACTGCCTGCTGTTCAACCCGACTGATCCCAAA
TCAGCCGCGTACAACCCGCTGCTGGAAGTTCGGCGCGGCGCGCATGAAGT
GCGCGACGTGCAGAACATCGCCGACATCCTGGTCGATCCCGAAGGTGCGC
TGGAACGGCGCAACCACTGGGAGAAAACCAGTCACGCTTTGCTGGTAGGC
GCGATCCTGCATGTGCTCTATGCAGGCGAAGACAAGACGCTGCGTGGCGT
CGCCAATTTTCTTTCTGATCCGGCGTGTCCGTTCGAGGTGACCTTGCACC
GGATGATGACAACGCGCCACCTGGGCGCGAGCACCCATCCTGTTGTAGCA
TCGGCCGCGCGCGAGGTGCTCAACAAGAGCGACAACGAGCGCTCGGGGGT
TCTGTCCACGGCCATGAGTTTTCTGGGGCTTTACCGCGACCCCACCGTGG
CCGAGGTCACGTCGCGCTGCGACTGGCGTATCGCCGACCTGATCTCTGCC
GAACATCCTGTGTCGCTGTACCTGGTGGTTCCGCCTTCGGATATCAGCCG
CACCAAGCCGCTGATCCGTCTGATCCTGAACCAGATTGGTCGGCGGCTCA
CCGAATCGCTCGATGGTTCCGACGGTGTGGAGCGCAAGCACAAGCTGCTG
CTGATGCTCGATGAGTTCCCCGCATTGGGCCGTCTGGACTTCTTTGAATC
GGCGCTGGCTTTCATGGCCGGCTACGGTCTGCGCGCCTTCCTGATTTCGC
AGTCGCTCAACCAAATCGACAAAGCCTACGGCCAGAACCATTCGATTCTG
GACAACTGCCATGTGCGGGTGACTTTCGCCACCAACGACGAACGCACGGC
CAAGCGCATCTCCGAGACTCTCGGCACCGCCACCGAATTGCGCGCGCAGC
GCAACTATGCGGGCCACCGGCTGGCTCCGTGGCTGGGCCACCTGATGGTG
TCGCGCCAGGAAACGGCAAGACCTCTGCTGACGCCCGGCGAAGTCATGCA
ACTACCGCCGGATGAATCGGTGGTGATGGTCTCCGGTCAGGCACCGATCA
AGGCCAAGAAGCTGCGCTACTACCTTGACGCCAACTTCAAGCGGCGTGTA
CTGCCGCCGCCCTCGTTGACGCTGGGACGCTACGCCGACATACCTGCCGC
ACGCGCCGACGACTGGAGCGCCCTGGCTGTTCCCACTGTCCCGGCCACGT
CTGCCGCGACTGGGCTTGGTGAATCGGCCGATGACGGCGGCCCCCGCCAG
CAACCCGAGCTATCCGAAGTCGCGTCCTACAGCCCTGAACCCGAACAGTC
GGCCAGTGACCTGTCGCTGCTCGATGACGACGACTTTCCGCTTCCCCTCC
CGAACCAGCTCGACCCGCGCTTGCAGCGCACGGCACGGCTGGCCGCTCTC
GACCCTGATGACGGAATCCAGCTATGA
>B8_trim45_op.faGL002291  locus=Scaffold2:24876:25118:-
ATGAAGATGATTACTACCCTGATTATCGTGGCGGTGCTGACCGCCTGCAG
CCAGTCTGCGCCCACGAATACTGCCGAATCACTGGCCGCCAACCCCGAGC
GATTGAAGGAACTGCGCGTGCAGTGCAAGGCTGACCGCGCGAAGTTAGGC
GATGCGTTGTGCAATGCTGTGGCAGAAGCCACACGCAAACGCTTCATGGG
AAATGGCACTCCGTACACGCCTGAACCGACACCGAAGAACTGA
>B8_trim45_op.faGL002292  locus=Scaffold2:25130:26041:-
ATGGAACTTCGTCATCTACGCTGCTTTATTGCGGTGGCCGAAGAGCTGCA
TTTTGCCCGCGCGGCCGAGCGCCTGCACATAGAGCAGTCCCCGTTGTCGC
GGGCTATCAAGGAATTGGAGTCCGACTTGGCTGTGCAGTTGTTCGAACGG
ACGACACGACGCACGCGGTTGACTTGGGCGGGTAAGGTCTTTCTGGAGGA
GGCCCATCGAATCTTCGCCGCTATCGACCAAGCCAAAGCGAGCGTGAAGG
CCGCAGCTACCGGTTACCACGGTCGCCTGCGTATCGCGCTGTCCGACAGC
ATTGCCCAACCACGATTATCGGCTTTGCTGGCACAGTGCCGCGAAGAGGA
ACCAGAGGTAGAGATTCGCTTGTCAGAAACGCCGCTGTCGCAACAGATAA
AGGGGCTGCAAAGCGACCTGTATGACGCGGGGTTTGCACTATCCGACGAA
GTGGGTGAAGGCCTTATCGCGGAGGCCATCTGGAGTGAGTCGCTGGTGGT
CGCCGTACCGGCTCGCCACCCTATCCTGGTGCACAGGCGCATCCCTCTCG
ACGAGGTGTTGCGCTATCCGTTGGTGCTGTGCCATCCCGAAATCTGCGAA
GGTTTCTGGCAGCAGGTCAAGCGGGTGCTGCGCACGGTGAATACGAAGCC
CATCGTGGCAGATCGTGTGCCGACGCTGGACTTGATGATGACCTTGGTGG
CCGCTGGATATGGATTGGGGTTCGCGGGCGAAAGTCAGATCGCTGCGTGC
CGCAATCCCGATGTGATCGCCCGCCCCCTGGCCGGTCGCTCGCCGATGCT
GACTACCTACCTACTGCGACCAGACACCGGGCCATCCGAACAGTTGATCC
GCTTCATCGACAGGGTAAGTCCTGTCGATGACCAAGCATCGAATCCCGCC
ACCGTTCAATGA
>B8_trim45_op.faGL002293  locus=Scaffold2:26103:27494:-
ATGCCCACTTACACCAAAAAATGCATACCTAAAATCGCCATCTCTGCGCT
CACGCTACTGATGCTCGGGGGGTGTTCGACGCCACCTCCTGTGGCACCCT
TGTCAACTGCCGTGCCGCCGACGTGGAGCTTTAATCCCATGGTGGAATCG
GACAGCAACCCCATGGCCGCCACCGCTTGGTGGCAAGACTTTGGCAATGC
GGAATTGAATGCTTTAGTTGAATCTGCGTTGTTTGCGAACTCTGATCTTC
GTATCGCTGCAGTCCGGGTCGCGCAGGCTCGTGCCCTGGCGGGCAGCACC
GACGCTGATCGCTACCCACAATTAGGGCTTAACGCCGGATTACGGCGCGG
TCGGGACTCCAGCGCCGATCCCAAAGCTGACCTGAGCTATGGCGGCTTCA
GAGCGAGTTGGGAGCCTGATCTTTTTGGTGACAAGGGACTGGCGAGTCTT
GCTGCCGAACGAGACTTCGAAAGTGCAGAACTTGCACGTCAGGCGATGCG
GGTAGCGATTGCTGCAGAGGTTATGACAACGTATTTCGATGCGCAATTTC
TCACGCAGCGAGAGGCCGTTACTCGCGATGTCGTTGTTACCTTAGAACGT
CAAATCGAAGTAGCCAAACGGCGCTTTCAGGCGGGACAGGTCAGCAAATT
GGACATCGATAGGCTCATGTCGGAGCTTGGGCAAGAGCGAGCCATCGCGG
CACAGCTTCGGGGGGGGCTAGACGTGAAACTTCGGCAGTTGACGGTTCTT
CTCGGGGAGGCAAAACCTCGCATCGGGTTGACGTTCCCTACGAACGCAAA
TGGTAGTTCGGGCATGCCGCCGTTGTTATTGCCGATCGAATTGTTGGAGC
GTCGCCCGGATGTTAGAGGGTCTGCCCGCGCTGTCGAAGCCGCCATCGCT
CGCCTTGGAGTGGCCAAACGCGACCTGTATCCGCGTATCACGCTAGATTG
GTCAGGGCGCAAGGAACGCCTTAGCTCCGAAAGTAGCAGCGCATCGCCAG
CCACTGTCATTGGCTATGGTGTTGCTCTTTCACTTCCCATCTTTGATGGC
GGTCGAATCCGGGCCAACATAGAAATTCATGAAGCAAAGGCACAAGAAGC
GATGCTGCTTTACGAAAAAGCCATGCTGAGCGCACTGGCAGATGCCGAGA
CTGCCGTAGTGCAACTTGCATCCACGCATGCCAGCGTTGCGGAACTGGAA
CGGGCACAGACGGCAGGGGCTGATGCCGCGTCCAAGAGCGAGCGCCTGTT
TAGTGCGGGTCTGGTAGATCTGAATACGGTTCTCGATACGCGCCGCAGTT
ACCTCAGGGCACGTGATGGTCTGATGCAAGGGCAAGCGGCTCAATTGGCT
GCTGCGGTGGCAGTGCGGCGGGCCTTCGCTGGCAAGGTTTGA
>B8_trim45_op.faGL002294  locus=Scaffold2:27658:28125:+
TTGACCTTAGAGGGTGTTGCCGCTGACGCCGGCGTCACCAAGGGCGGTCT
TATCTATCACTTCAAGACTAAGGACGATCTTCTGGAAGCGGTCGTCAAAG
CCATGCTTGAAGAGTGGGGACAACGCAATCGAGCCAAGGCAACCCAGGCC
GGCAACTCCAGTGGTGACTTGTTGCGAGCCATGATCGACGACACGCTCGA
CATGCAGCCTGGTGAAAAACAGTTAATGAGCAATCTGCTTGCGGATGCAT
CCAACTATCCGCATCTATTAGGGCCTGTGCGCGACCTATATAACCATCTC
TATAGCGACTTTGCCAACTCAGGCCCCCAAAACGGCACCGCATTGGTGAT
CGCCGCAGCGCTGGACGGGATCACGATGCTTCAGCTTCTGGATTTCCATC
GATTCAACGAGCATGAACGCAAAGCCATTCGATTAGCGCTTCATACGCTC
GCCAAACAACTAACCTAA
>B8_trim45_op.faGL002295  locus=Scaffold2:28143:29255:+
ATGTCATCCTCGACCTCTACGGCTGTAGCCGTCACATTGCTAGCCGCACT
GATCGCTGGCTGCGCCAAAAAAACCTCTCCAGTTCCTGTGGCTCCTCGGC
CAGTCAAAGTGGAAGTTGTATCCAGCAGTACATTGCAAGCTAGTGAATCC
TTCATCGGCACACTGCGCGCACGCCAACGCTCAGAACTCGGATTCGAATC
ATCGGGACGCATCAGTGCCATCCTTGTCGATGTTGGAGACCGCGTAAAGT
CAGGGCAAGTGCTGGCTCGCCTCGACGAATCACCGGCACTACGGCATATT
GAAAAAGCAGAAGCGGATCGTACTGCTGCGGTCGCAGCTCTCGCCGAGCG
TGCCACCCAGCTCCGGCAAAACGAATCATTGGCCAAAGACCAGATCGTCT
CTCCCATCACACTAGAGTCCGTTCAAACCCAGCATCGAATCGCCCAGAGC
CAACTTCAGGCTGCTGAAGCCGCTCTGGCTCTGGCTCGGCGGGAGTTAGC
CTTGTCTCGCATCACAGCCCCGTTCGACGGCGTGATCGTGGCACGCAATG
CCCAACCTTTTGCCGACATCAGCGCGGGATTGCCCGTATTCCAGATAGAG
GCGGGCCAGACCTTGGAGGTAGTTGCTATGCTGCCGGAGGCGGTGGCAGC
CCGTATCGCTCCGGGTGAGTCCGCGCAAGCGACTATCACGCAAACGTCGC
AGCCCGCTACCAAACTACCGTTGAAGCTGGAACGCATCTCCAGCCGAAAT
GAGAGCGGCTCGTTGGTACAAGCTATCTTTCGCCTTGACGGCGCCACGCC
GACTTTGCGCAGTGGTGCAATGCTGTCATTAGAGTTGCCCGGAATCACAA
ACAAAGGCATGTCGGTGCCCGCAGCGGCGCTCTTACCGGGTGTTGATTCC
GACCATGGCAGCGTCTACCTACTGGAGCAAACCAAACTCGTTAAACGTAC
TGTCCAACTCAACGAGGGTCTGCTGCCCGACGGACGCATTCCGGTGAAAT
CCGGACTGAATTCCGGTGACCGGGTAGTAATCGCCGGGGCAGCCTTCTTG
GTCGACGGCCAAGCCGCAGTAGAACACGCATCTACGACCCTGCTCCACGG
AGGCAAGCCATGA
>B8_trim45_op.faGL002296  locus=Scaffold2:29252:32365:+
ATGAAGCTTACCGAATCGGCGCTGGGTTCAAGCCGCCTCACCTTTTTTGT
CGCGGCCCTGGTATTGATCGCAGGCGTATTTGCTTTCCTACGATTTCCCT
CGCAGGAGGAGCCGTCGACCACCATTCGCGACGCTATGATCTTTGTCTCC
AACCCTGGGTTACCAGTTGAGCGTATGGAGCAACTGATCGCACGACCGCT
TGAAGCGCGTTTGCGTGAACTCCCTGAGATCAAGCATGTAGTTAGTACAG
TTCGTACAGGCACAGTCATTGTGCAAGTTACGATTTTAGAGAAGTATTCT
GACCTGACACCTATTTGGCAAAAGGTCCGGACGAAGGTCGCAGAGGTATC
ACCGCAATTCCCTAGCGGCACCTTGCCAACGGTCATTAACGACGACTTCG
GCCGGGTCGCGGTTGCTTCGATTGCGGTCACCGCTCCAGGCTTCGCCATG
AGCGAAATGCGTGAACCACTCAAGCAGTTACGGGATCGTCTTTACGAGCT
GCCGGGCGTACAGAATATAAGCCTTCACGGGCTGCAAGACGAGCGCATCT
ACATTGAATTTGACCGGGCCCGCCTGGCGGGTCTCGGTCTTGCTGCGCCC
GCCGTGCTGCAGCAGTTGCAGCAACAAAACGTTGTGCTGTCTGGTGGACA
GATGGTGATGAGCGGGCTCAACACTGCACTGGTGGCTTCTGGCGAGATCC
GATCACTTCAGGCACTGAGAGAGTTCGTCCTCAGCGTGCCAGACCACAGC
GGTCGTACCGAGAATACCGTCCGTCTAGGCGACATTGCGCAAATTAAGGT
GCTACCTGCCGATCCACCTGATTCAGCCGCCGTTTACAAGGGCGAGCCAG
CCGTAGTGCTCGGAGTATCGATGCGCTCGGGCCAGAACATCCAGGCTTTC
GGTCGCAGCCTTAAGGCGCGCGTGAGCGAGCTTCAGCAAATGTTGCCCGT
GGGCTTTACGCTCGACTACGTCACCTTTCAGGCGGACGTCGTGGATCGCG
AAATGGGCAAGATGAATCAGGTTATGGGGGAGACCATCGTGATCGTCATG
ACGGTGGTCGTGCTATTCCTTGGCTGGCGCGCTGGCGTGATTGTCGGCAG
CATAGTTCCCTTGACCATCCTCGGCACCCTGATCGCCATGCAATTCATGC
ACATCGAACTGCATAGTGTCTCGATGGCCGCCATCATCATCGCGCTGGGT
CTTTTGGTGGACAACGGCATTGTGATTGTCGAAGACGTTGAACGCCGATT
GGTGGCTGGCGAGACCCGGCGCGAGGCGTGTATCCAGGCGGGCAAAACGC
TCGCGATCCCCCTGCTCACATCATCGCTGGTGATCATCTTCGCGTTCTCG
CCCTTTTTCTTTGGCGACACATCGATCAATGAGTATCTCCGTCCGCTGGT
CTTGGTGCTGGCGCTAGCGTTGCTCGGCTCCTGGCTCCTATGCCTGACGG
TAACGCCACTTCTGTGCTACTACTTCCTCAAAGTATCCCACCATACCGGA
CAAGAAGCCCACGGCGAAGTCAACACCGAGGCGGGGTTCTACCGTTTTTA
CCGCCGTGCCATCAACGCGGTCCTGGATCACAAGCTAGTGTTCTTTGGCG
TCATGGCGACCCTCCTCGCACTGGCCCTGCTGCTGCTGTCGACGGTACCT
GCGGGATTCCTGCCCAAGTCGGACCGGCCCCAGTACCAAGTATCGATCGA
GCTGCAGCCTGGAAGCGATTCACGCACCACGTTAGTCAAGGTGCAAAACA
TCAGCCGTTGGCTCTCTGACAAAAAGGTTAATCCCGAGGTCACCACCAGC
ATCGGCTATGTTGCCGATGGCGGTCCACGCATCATCCTAGGTTTGAACCC
GCCGCTTCCTGCCTCGCATATTGGCTATTTCACAGTCGGCGTGACTTCCA
AGAACGAGCTTGACACCACGATTGCGCGCACACGCGACTATCTTTCCCAA
AACTATCCAGAGATCCGCAGCGAGGTCAAACGGTTCTCGCTGGGGTCAAG
CGATTCCGGCACTGTGGCTTACCGGATATTCGGTCCTGACGAGGCGGTGC
TAAAAAATCTGGGAGAGCAAATCAAGGCCGAACTGCGCAAGGTAGCCGGA
GTAGTCGGTGTGCGCGACGACTGGAATAACCGTGTCCCGCGAATTGATGT
GCAAATCGACCAGGCCAAAGCACGCCGGCTCGGTGTAACAAGTGAAGAGG
TAGCCACTTCGCTAGCTGCGCGATTCTCCGGCATCGATGCATCTGTGCTC
CGCGACGGCGACACGCTGGTCCCTGTGGTGGTGCGCGGTACGCCTCTTCA
ACGACAACGCACAGAAGACGTGGCCAACACATTGGTATATACGGGCGCAA
GCGCTACGCCCGTGCCCTTGTCGGCCATCGCCCGGGTCTCACTGGGGTCC
GAGCCTTCCGTCATCCGACGACGAGATCTTTCTCGCACGTTAACGGTGGA
GGGGCGCAGCGACAGCGAGACAGCACAGCAGGTGGTTGATCGACTGGCAC
CAACTATTGCGGCACTCAAACTGCCTCCAGGCTACAGCATCGAAATGGGG
GCCGAAATCGAAGAAGCTGCTGAAGCTAATGATGCACTCAGTGAGTACCT
ACCGCATGCAGCAATTGCTATGCTGATCTTGTTCATATGGCAGTTTGGCT
CGTTCAGGAAACTACTGCTCATTCTGGCCATCATCCCGTTTACGCTAATC
GGCGTGGCACCTGCACTGAAGCTGGCTGGCGAGCCGCTGGGCTTTATGGC
GAACTTCGGACTTCTCTCGCTCGCCGGCATTATCGTCAACAACGCAGTGT
TGCTTCTAGAGCGCATTGAGGCTGAGCTCCATGCAGGTCGCGGTCCGCGG
GATGCCGTCATCACGTCGGCTGTGCAGCGCTTACGGCCAATCGTGATGAC
CAAGCTAACCTGCGTTGCAGGCCTAGTGCCCCTGTTGTTGTTCGGCGGCC
CACTTTGGTCTGGTATGGCAATCACCATCATTGGAGGCTTGGCGCTCGGC
ACACTGGTCACGCTCGGAATGGTCCCAGCGTTGTATGAATTGCTGTTCGA
CAGCCCGCTGTCCCGATTGCTTGAAAAAAAATCCACCGCTAATGCGGTCA
CCTCGCAAAACTAA
>B8_trim45_op.faGL002297  locus=Scaffold2:33690:35651:-
ATGAGCAGGCGCGGCAGCTCGGACGGCGAGGAGCACTTCCGCATCCGACC
CGGCGCACCCAAGCAGCGCGGCCAGGCCTTTGTCTCGAAGGTGTTGCGGC
AGGCCAGCAAAGGACACAACTCGACCGGCCGCAAGCCCGGCAAGGTGCCC
GGATCGCGCCTGGGACGCGGCCATGTGGCGGCGCGCTTCACCGGGCAGTC
GCTGTCCGCGACTTCCCGGCGCGCCACCGTCAAGGTCCGGCTGGTCTACC
TCAAGCAGGCCGGTGCGCGTTCGACTATCACCCACCTGCGCTACATCGAG
CGCGAAGGTGTCGGCCGTGAGCAGGACACCGGCAAGGCCTATGGGCCAAT
GACCGATGAAGCGGACTTACCGGCCTTCGAGGAACGTGGCCGGGAAGATC
GGCACCAGTTCCGGCTGATCGTCTCGCCCGAGGATGCCGAACAGCTCGAC
GACCTGCGCACCTACACGCGCCATCTGATGGGGCGCATGGAAGCCGATCT
GGGTACGCGCCTAGACTGGGTTGCTGTGAACCACTGGAACACCGACAACC
CGCATACACATATCGTGTTGCGCGGCAAGGAAGACACCGGCAGGGACCTG
ATTATTTCGCAGGCGTACATCACCCGAGGCATGCGTGAGCGCGCCGCAGA
GCTGTCCACGGAATGGTTGGGGCCGCGCACCGAGCTGGAGATCCAACGCA
CCTTGTTGCGCGAGGTGGATCAGGAGCGGTGGACTAGCCTGGATCGCACG
CTGCAACGTGAAGCAAAGGATGGGCTGAACCAGGTCAATCAACCAGCCAG
CGACCCGAAGCTGCGGCAGCAGCGTGTGTTGCTGGTGGGACGCTTGCAGC
AGCTGCAGCGCATGGGGCTGGCGAGCGAACACCAGCCCGGCGTCTGGGTA
GTTCACGCCGATGCGGAGCCCGTGCTGCGGGCCATGGGCGAACGCGGCGA
CATCATCCGTACCATGCAACGGGCCATGGGCGGTGCTCAGCGCGACCTGG
CCGTATTTCAGCCAGGAGAAGAAAGCCGTTCCGTCATCGGCCGGGTAGCC
GGTAAAGGGCTTGCGGACGAGCTGTACGACAAGGGCTATTTGGTGGTCGA
TGGCATTGACGGCAAGGCGCACTACGTAGCATTGCCGGCCAAGACGGAGC
TGGCGCAGTACCCGATCGGCGCCATAGTCGAAGCACAAGGTTCAACTAAG
GCCCGGGCGGTCGACAAAACCATCGCCGCGCTGGCCGTCGATGGCGTGTA
TCGCACCGAGCATCACCTAGCCGTCGCGCAGGGCCATTCCTCATCCGACC
GCGACCCGCGCGAGGTGGTGGCCTCCCATGTGCGCCGGCTCGAAGCCCTA
CGCCGCACCGGCACTGTGGAGCGCGTAACCGAAGGCGTCTGGAGAGTGCC
CGGTGACCTGATCGAACGTGGCCGCAAGTACGACGCGCAGCGCCTCGGCG
GCGGCGTGGCGGTGGAACTGAAATCGCACCTGCCCATCGAGCTGCAGGCC
CGCGTGGTCGGCGCTACCTGGCTAGACCAGCAATTGATTAGCTGCAATAA
TGGGTTAGGCGACCTCGGGTTTGGTGCCGAGGTTAAGGACGCGCTACGCG
AGCGCACCGACTTCCTGATCGAACAGGGCTTCGCCGAACGGCGCGGGCAG
CGAGTAATCCTGGCGCGCGATCTGTTAGCGACGTTGCGCGGGCGCGATTT
GGCGAAGCTCGCGCAGGACATTGCGACCGAAACTGGCCTCGAGCATCGGC
CGGTGGAAAATGGGAAGCGCGTGGTTGGCGTCTACCGGCGCAACGTCATG
CTCGCCAGCGGGCGCTACGCGATGCTCGACGATGGCAAAGGATTTAGCCT
GGTGCCGTGGAAGCCGATGATTGAGCAGCAGCTTGGCAAGGCGGTCGCGG
CTACTGTCCGCGCAGGCAGCGTCACTTGGGATTTTGGAAAGCAACGCGGC
CCGTCGATTTGA
>B8_trim45_op.faGL002298  locus=Scaffold2:36723:37277:-
ATGAATACCAATACGCCTGTTACGCAGGTCCAACCAACAACAAGTACGGC
TGCGTCGCCGCCATCGCTGCGCACACTCGCCGGCCAGGTCGGCAATGTGC
CGTTGACGCGCGTGGCGCTCGCTTACGTGGACAAGCGCATCAACCTCTAC
CTGCGCTTTGGCAACCCGGCGCGCACCATCCAGCTCGACCGCTGGCGGCG
CAGCGCGGTGTTTTTACCGGCGTCCATCTTTTGTCGTATCCGCTGGGAAT
CCAACGACTACGGTACGACGCGCTGGCAACTCATGGTGATGCAGGCCCGC
ACGCCGCTGGACGCGGTGCAGCGCATCCCCGGCATACAACCTGGCGCGCG
CCTCCTACTGCACGCCGAGGGCGAGCGGCAGGTGCAGGCTGTGCTGTCGT
TGATCGACGCCATCGAAGCACTGGGCATTGCCTCCATCGACGTGTCACCC
GCGTACTGGCGCACGCTGGGCAACCGTCTGACGGCACGCCTTCCGCTGCC
CGCATACACCGCCGAGCGCCACGCCGCTTGGCTCGACGGGAAGGAATTGC
AATGA
>B8_trim45_op.faGL002299  locus=Scaffold2:36166:36726:-
ATGACCGCGGCAACGATCACACCTCGCTCGCGCAGACGCACTCACCTCTT
GGTGGCAGTGTTGTCTTCCTGCGGCCTTGCTGCGCTGGCCTGGGCATCCT
TCGCGACGCCTTCGGCACACATCGTCTACAACCCGTCCAATAGTGTGCCG
GTCGGCTGGTATCGCATCGAGCCAGTCAAGCCGTCAGCAGACTCGCTTCA
CGTCGGCAGCATCGTACTGGCCCGACTTCCGGCAGAACCGGCCGCATTGG
CTGCGCAACGTGGCTACTTGCCGCCGCACATTCCGCTGCTCAAACGTGTT
GGCGCGGTTGCACCTCAACACGTCTGCATCGTCAATGGTGTCGTGCGCAT
TGACGGCGTGCCTGTGGCCGCCGTGTTACGCGCCGACCGGCTGGGCCGTC
CGCTGCCATCCTGGCAGCAGTGCCGGACGCTCGCCAAGGGTGAGCTGTTC
CTGCTCAGTGTCACCAGTCCGGCGTCGTTCGACAGCCGGTATTTTGGACC
GATTGCCGCATCTGCCGTGATCGGTGAGGCGCAGCCAATTTACCTGGAGC
GGCAACCATGA
>B8_trim45_op.faGL002300  locus=Scaffold2:37274:37525:-
ATGAGCAGCGGACGCGGCAAGCGCTTCACCATCGGCGCACGTCCCCCGGT
GAATCCGCACGCGGAAGCGTGGATTCGCCAGGGCGACGGCAGCGACATCA
ACAAGGGCGACCTCTACACCGCCCGATTGACGCTCGACATAACACCCGCG
CTGCGCGCTCGCATCAAGGTTTCGGCCTTCACCCAGGGCACCACGGCGGC
CGAACTGCTGCGCGCCTTACTGGAACGTGAATTCCCGGAGAAGACACTAT
GA
>B8_trim45_op.faGL002301  locus=Scaffold2:37522:38160:-
ATGATCATCGCCTTGCTCAACCAGAAAGGCGGGGTCGGCAAGACCACGCT
TGCCACCCACATTGCCGGCGAACTGGCGATGCAGGGGCAATCGGTCATCT
TGCTGGATGCCGATCCGCAAGGATCATCTCTCGACTGGACACAACGGCGC
AGCCAGCAAGGATTGCCACGATTATTCAGCGCAGTCGGCCTGGCAAGGGA
GACCTTGCATCAGGAAGCGCCAGAACTCGCCAGGCGGGCCGACCACATCG
TCATCGACGGCCCACCCAGAATCGCCGCACTCGCGCGCTCTGCGCTGCTG
GCGGCCGATTGCGTGCTGATCCCAGTGCAGCCCAGCCCTTACGACCTATG
GGCCAGCGCCGAAATGGTGGCACTGATCCGTGAGGCCCAGGTCTTTCGGC
CTGCGCTGCGAGCGGCCTTTGTCATCAACCGGCGCGTCAGCACCACGGTT
ATCGGGCGCGAAGCACGCAGTTCGCTTGCCGATCAACCGCTGCCAGCGCT
GCGTGCAGAGGTGCGTCAACGCATCGTCTTTGCCGACAGCGTGGCCGCTG
GCCGGCTTGCACGCGAACTGGCAGTGGACGGCGCGGCCGCACGGGAAATC
ACCGCGTTGGTGGACGAACTATTGCGGTGGTCGGCATGA
>B8_trim45_op.faGL002302  locus=Scaffold2:38159:38287:+
ATGGCGCAGCCCTCCCGCTTGGAAAGCCTGCCTGTTTTTTCCTTGCAAAA
CGTCTTTGGTTTTGGCTTCGGTTTTGCCGTTGCTGTTGGTTTTCAGCAGT
TGTCCACCGAATCGGTGCGCTTTTATTAA
>B8_trim45_op.faGL002303  locus=Scaffold2:38450:39319:-
GTGGCCCTCGCCATGTCCAGCCCATCGCTGCCGAAGGCGCAGGAGCAGCC
GATGCAGCAGCACGAGCAGCTCGACCTGTTTCGCGCGCTGCCGGGCGACA
TGGCCCCGCGCGACGCCCAGGACCTGATGGCCTATCCGTTCTTCTCGCTG
GCCAAGTCGCGGCGTATCACGCCGATCGACTTTCGTTCCGGTGGCGTCAC
CGTGCGCGTGGAGGGAACGCAAGAGCATGGTATCGCCACGATCTGGGATG
CCGACATCCTGATCTGGGCAGCCAGCCAGATCGTGGAAGCGCGGGATGCG
GGCATCCGCAGCTCGCGTCGGATGCAGGCCACACCTTACGAGATCCTGCG
CTTCATCGGGCGCGGTACGTCGTTGCACGACTACCAGCGCCTCAAGGCGG
CGCTGGACCGTTTGCAGTCCACCAGCGTGGCAACCTCGATCCGGGAAACG
ACAGGCCGACGCCTGCACCGCTTCTCGTGGATCAACGAGTGGAAGGAGCG
GGCCGACAGCAAGGGGGTTCCGCTGGGTCTCGAATTGATCCTTCCGGACT
GGTTCTACGCCGGCGTGCTGGACGAAGCCCTGGTGCTGACCATCGACCCG
GCGTACTTCAAGCTCACGGGCGGGATCGAGCGCTGGCTGTACCGGCTGGT
GCGCAAGCACGGCGGCAAGCAGCCTGGCGGCTGGCAGTTCGACTTTCGGC
ACCTACACCGCAAATCGGGCAGCTCGGCGCGCTTCTCGGACTTCGCGTAC
GACCTGCGCGCGCTGGTGGTACGCCAGTCTTTGCCGGGCTACACCTTGAG
CATCGAGCAATTGCCGGGCGAGCCGGAAGTCCTGGCCTTCCGTCCCGTGC
TGCAGACGGCACGGGGATAA
>B8_trim45_op.faGL002304  locus=Scaffold2:39343:39630:-
TTGCGGCCCGCTGCCGCACCCGCTGCCACGCAGCAAACCGTGCAGCCTGC
ACGCTACCTGACCAATGACGAGGCCGCCGCGTTTCTGCGGCTGTCGCCGC
GCACGCTGGAAAAGCAACGCGTGATCGGCGGTGGGCCACGCTTCCGCAAG
TTCGGCCGGCGTGTCATGTACGCGGTGGCTGACCTCGAAACCTGGGCGGA
TGCCCGCAGCTTCGAGGCCACTTCCGATCCTGAATACGCCGAGCACCACT
CTGGCGATAGCCGCGATGGTCAACATGGGCGCCGCTGA
>B8_trim45_op.faGL002305  locus=Scaffold2:39729:40526:-
ATGGCAGAACCGAGTTCAGATCATTGGCATCCGGGTGCCGCGTATCTCTA
CGTCCTGCATCTGGACGGACCGGCCTTGGCCTGGGAATACCTGCGACGTG
ACCCGGACTACCGGCGCGACTGGCTGCGCCGTCACCACCATCGAGACACG
GCGCAGCGCTGGGGCCTGCGCCTGCTGGAAGACCCCGCTCAGGATGCGCG
GGACGCGCAGCCGGCCTGGTTCCCCGACCACGATACCGTGGTGCAGCTCT
ATCCCGATGCCGATCCGCCACCCGATGCGGTGGCGTTCGACTTCTGGCGC
ATCCCCGGCTACAAGCAACTGCTCCATGACGGCCGTCGCCTGTTGCTGGT
CGCCCGGCAACCCGACTGCTGCCTGCGTCTGGCGCTCGCGCCAGCGCTGG
AGGATGGCATGGCCTACGTCCACACCATCCGCGCCTGCCAAGCTCCCTGC
GTCCGTTACCGCGTGCTGTCCGGCGAACTGGACAAGCTGCAGGCGGCCAG
CAACGCCACGCCTGCGGGAGTGGTCAAACCACGTCCATCTCCATCTTCGC
TGCTGGAACTGCACACCCTGCAGGCGCTCGACGGCGCGCTCGCGGGCGCA
TCCTTGCGCACGGTGGCCGACGTGCTGTTCGGCTCTGATGCCGTCGCTAC
GGGCTGGCACGCCGATGGCGATCTGCGCGCCCGCGTGCGCCGCCTGGTAC
AGCGCGGCAAAAAGCTGATGCGCGGCGGCTATCGCCGCCTGGCACAGCTC
CCGCCGCTTGAACAGGGACGTTCGGCATCGGACGCAGAACGTCCCTGA
>B8_trim45_op.faGL002306  locus=Scaffold2:40885:41235:-
ATGAACCAAGCCCTCATCACTGACGAACAACGCGCCCAACTGCTCGCCAA
TGGCCAAGCCAGTGCCGAAGGCCGGGACATTGACCCGGCGCCCGTCGTCA
AGCTGTTTACCCCGGACGCGCACGCGACCTGGCTGCTGACCGAGCTCGAT
CCCGAAGATGGCGATACGGCCTTTGGCCTTTGTGATGTCGGCATAGGCAT
GCCCGAGTTGGGCAAGGTGCGGATATCCGATCTGGCATCCATCGTCGGGC
CGCTGAAGCAGCCCATCGAGCGGGATTTGTATTTCGTCGCGAAGCGCAGC
TTGTCCGACTATGCGCGACTGGCTCGCATCAACGGTTCGATCATCGACTG
A
>B8_trim45_op.faGL002307  locus=Scaffold2:41687:41977:+
ATGCAGAAGCGATCAATTCAGCGCGGCCGACCGGCCGGCGCCACCACTTT
CGAGGCCGAGCCGGCGCAAGCCTTCGGCGCGGCGGTGCGCGCGCTGAGAA
CGGAGCAAGGGGTCGCCCAGGAAACGCTGGCCAACCTGGCCGGCATCGAA
CGCTCGCACATGGGCAAGATCGAGCGTGGCGAGCACATGCCCACGTTGGC
GATCATCTTCAAGATCGCGCGGGCGCTGGGTTGCAGTGCGGCCGATTTGA
TGGCGGAGACGGAAAGCCGGCTTGCGGCTTCCGGGTCGTAG
>B8_trim45_op.faGL002308  locus=Scaffold2:42030:42338:-
ATGGCTAACATCGGCACCTTCACCGCAGACAAAGACGGCTTCACCGGCAC
ACTGCGCACCCTGACGCTCAACGTCAAGCTCAAGTTCATCCAGAACGACA
AGACCAGCGAGAACGCTCCCGACTACCGCATCCAGGCCGCCAACGGGCTG
GAAGTCGGCGCAGCGTGGAAAAAAATCAGCCAGGCCGAGCGGCCTTACCT
GTCGGCAAGCCTGGACGATCCGTCGTTCCCGGCTACGGTCTACGCCCGCC
TGATCGAAGGCGAGGACGGCACGCACAACCTGATCTGGTCGCGCAGCAAG
GGCGACTGA
>B8_trim45_op.faGL002309  locus=Scaffold2:43126:45069:-
ATGCTGTTGGTGCCGCTGTCGCAGCTTCGCCCGTCCAAGCGCAATGTGCG
CAAGACCTTGGGCGCATCCATCACCGAACTGGCCGCAAGCATCCAGCGCG
TGGGCCTGCTGCAAAACCTGACCGTGATTCTTGCCAGCGATGGCGAGCAT
TACGAAGTGGTGGCCGGTGGTCGCCGTCTCGCGGCATTGAAACTACTGGC
GAAGAAGCGGCGCATTGCCAAGGATTACGCGGTGCCTTGCCTGCTGGTGG
CCGATGCGTCGGCGCGTACCGCCAGCCTGACCGAGAACGTGCAGCGCGAA
GCCATGCACCCCGCCGACCAGTTTGAGGCGTTCGCCGCCCTGATCGCGGA
AGGCCGCCCCATCGAAGACATTGCCGCCGATTTTGGTGTCACGCCTTTGG
TGGTGCAGCGCCGCTTGAAGCTGGCGAACGTCTCGCCGCGTTTGATGGCC
GACTACCGCGCCGATACCGTGAACCTTGACCAGTTGATGGCATTGGCGAT
CACCGATGACCACGCCGCACAGGAAGCCGCGTTCTACGATGCGCCGAACT
GGCAGCGCACTCCGAGCGCCTTGCGCGAACGGCTGACCGAACGGGAAATC
GACGCCCACCGTCATCCGCTGGTGCGCTTCGTCGGGCTGGAAGCCTACGA
GGCCGCAGGCGGCGGCATCCGGCGCGACCTGTTCGCCGAGGGCGACAACG
GTGTTTATTTGTCCGATGCGGCATTGATCGACCGACTGGCGCAAGACAAG
CTGACCGGCATTGCCGACGAAGTGCGCCGCGAGGGTTGGGCGTGGGTGGA
AGCCGTGCCCGCCGCCACCTACGCCGACCTGCAAGCCTTCCAGCGCGCCC
CGAAGGAACGGCGCAAGCCCAACGCCCGCGAGGCCAAGCGCATCGCCAAG
CTGCAAGCCAAGGAACAGGAAATCGGGGAAGCCTTGAATGCCGCCCTTGA
TGCCGAGGACGAAGAAAAGGCCGAAGCGCTCGACGACGAAGGCCGCCGCT
TGGGCGAGCAACTGGAGGCGCTGGAAGCCGAATTGCTGGCCTATGGCCCG
ACCGTTCGCGCCGCTGCAGGCGTTGTCGTCACGCTCGACCGCCAAGGCGA
ACCTGTGATTCATCGCGGCCTGCTGCGTGATGCCGAGGCCAAAGCCTTGC
GCACACTGGCAAGGGTGCAAGGTGGCATAGCCCCGGAAGACACCGAGGAC
GAGGACAGCCCAGAGCCGAAGAAGGCCGGAATCTCCGAGAAGCTGGCGCG
CCGTTTGAGCGCCCACCGCACGGCGGCGCTGCAAATCGAACTGGCACGCA
ATCCGCAGGCGGCACTGGCCGCGCTGGTGCATGGCATGGTGCAGCGGGTC
TTGCAGAATGGCTATGCGGTGGAACTGCCTATCGGCATCAGCCTGCGTCC
ACAGGATAGGCTGGAAGGATACGCGCCGGACTGGCCGCAATCGCCCGCGG
CTGTCGCCTTGCGGGAGCTACAGCAGGCATGGGGCGAGCAACTGCCCGAC
GATGATGCCGAACTGTTCGCCGTGCTGCTGGCAATGCCGCAGGATGAACT
GGTGCGGCTGCTGGCAGTGTGCGTGGCCTCGACCGTGGATGTCGTTTCTT
CGCGCGAACACGATGCGCCGGGCGAAGTGTTGGCGCAGGCGGTCGGGCTG
GACATGGCGGCATGGTGGAAGCCGACTGCCGAGGGGTATTTCTCGCATGT
TTCCAAGGCGGTGATTCTGGAAGGCGTGCAGCAGTTCGCGCCGCAACATG
TCAGCCGATTGGCGAAACTCAAGAAGGCCGACATTGCCAGCGAGGCCGAG
CGGCTTGCAGAGGGAACGGGCTGGATGCCTGCCATGTTCAAGAGCGAGGG
CAGGCCTGACGCGGCGCAAGACGACACGCCAGAGGATGCCCCGCAAGACG
CCGCCGCCGAGGTGGAGGGAGTGGCCGAAGCGCTGGCCGCATGA
>B8_trim45_op.faGL002310  locus=Scaffold2:45216:46043:-
ATGCAACTTGCAACCCGCTTCGCTTCCCGCTCCCCCGTACTGCGCGCTGA
TTACCCGTTATCGGATGACCAGATTCGCACCGTAGCCCCGTCCATCTTCG
CCGAGGACAAGCACGCCAGCCGCTCCGACCGCTATGCCTACATCCCGACC
GGCGCAGTGCTGTCCGAACTGCGCAAAGAGGGGTTCCAGCCCTTCATGGT
GTGCCAGACCCGCGTACGCGACGAAGGCAAGCGCGATCACACCAAACACA
TGGTGCGGCTGCGCCACGCCGACCAGATCAACGGCGCGGAGGCCAACGAA
ATCATCTTGCTGAATTCGCACGATGGCACCAGCAGTTATCAAATGTTGGC
TGGCATGTTCCGCTTTGTATGCAAAAACGGATTGGTGTGCGGCGATACCG
TGGCCGATCTGCGCATCCCGCACAAAGGCGATGTGGTCGGGCAAGTGATC
GAGGGCGCGTATGACGTGCTGGATGGTTTCGACCTAGTGCGCGAACGGCG
CGACGAAATGCGGGCCATCACGCTGGACCGGGGCGAAGCCGAAGTATTTG
CCCATGCCGCGCTGTCCCTCAAGTACGACGACCCGGCCACACCCGCACCC
ATCACCGAATCGCAATTGCTGATGCCGCGCCGCCGCGACGACGACCGGCC
CGACCTGTGGAGCGCCTTTAACCGCGTACAGGAAAACCTGACGCAAGGCG
GGCTGGCGGGGCGCAACGCCAACGGACAGCGCCAACGCACCCGCCCCATT
CAGGGCATTGACCAAAACGTCAAGGTCAATCGCGCCCTGTGGCTGCTGGC
CGAAGGCATGAAGCAGCTCAAGGCCTGA
>B8_trim45_op.faGL002311  locus=Scaffold2:46301:46414:-
GTGCCGCCGGCACGCAAGGGCGCTCGCCGCGCGGCGTTGGCTTCGGCGCA
TCTCCTGGCCCATCGGCCGCTGTTCGTCTTTCCCCAAATTCATCGCTTTT
TCCCGCGACCGTAG
>B8_trim45_op.faGL002312  locus=Scaffold2:46733:46924:+
ATGGCCAGTACCGACGTCGTTCGTGCCCGGATTGACGGGCATATCAAAGA
AGAAGCGGCCAGCGTCCTGGCCGAGATGGGCCTGTCCGTTTCGGATGCCA
TCCGGATGCTGCTAACCCGCATCGCGGCGGACAAAGCGCTGCCATTTGAC
GTGAATCGCGTCCTTACCCATTCGGATCGTAAGACGCCATGA
>B8_trim45_op.faGL002313  locus=Scaffold2:46953:47888:+
ATGGCCCTGAACCGCATGGATCGCATACAACAGCTAGGCTACGAAAAAGA
TTTCCGCATCATCTTCCTTGAGGCCAAGGGGGACGGATTTCAGCGCCTGT
TCGAAAAAGTGATGGCGAAGGCCCACCCTAACGATTTCATGGCCTGCCGC
CCTTGGGGTAATGTCGGCGACCGGAAAAATGACGGATACCTGCCTTCGGC
TCGGACGCTGTTTCAAAGCTATGCGCCAAATGAATTGAGTGCCGCCGAAG
CCATCAAAAAGATCAACGAGGATTTCGAGGGTGCCAAGGAGCATTGGGAA
AAGTATTTTGACGAGTGGACTTTTGTCCATAACGCACCCGATGGGCGCCT
AGGCCCCCACATCATCGAAGCGCTGGCCAAGCTTGCGCAAGAAAACCCGA
AGATCAAGATTGGCCACTGCGGGTGGGACGAAATGCTGTCGAAGTTTCGC
CAGCTCAGCTTGCAGGATCTCGAATCCTGGTTTGGCCCCTCGCTCACTAT
GGAGGCAAACGTCAATCTGGGCTATGGCGATTTAATGGCCGTACTTACTC
ATATCAACGTTGCTCCCGCGCCTGCGACGAGTGAAGTCAAAGATGTCTCA
CGGGGGAAAATCGAGGCAAATCTTCTATCTGCGGTAGTTGCCGATTTTTT
GAAGATTGGTATGCAGAAGTCGCCGTTGGTGATGCAGTTCTTTGATAACT
GGAAGAACCCGGTGTACGGCGAGCAAATTGCCTCCGCATTTAAAAATCAG
TACGTGTCTCTGAGGGATACGCTGCCCCCGCTTCATCCTGACGAAATTTT
TGGCCGGCTTGAAACCTGGGCGGGAGGAGTCGTGAACACGACACCCACCC
ACAAGGCGGCGGTGCTGGCGGTCATGGCTTACCTGTTCGACAAGTGCGAA
ATATTCGAAGATGCCCAGGCCGTGAGGTCTGCATGA
>B8_trim45_op.faGL002314  locus=Scaffold2:47885:48136:+
ATGATCCTGCCGTCCAAGCATCTCCCGCAAGATCGCGCGCTGCTCACCGT
GGGCGGCCATGTTCTGACTTTCCTTGTCCGCCCCAAAACGGTTTCCGCGT
TGTGGGAGGAATTAAACCGACAGGACCAAGGACTGGTTGCCATCCGCCCT
CGGCGAATCACCTACGACTGGTTCGTGCTTGCGCTGGACCTGCTGTATGC
CCTTGGAATCATCGAACTTGAAAACGGCCTTGTGGCACGGAGGGAAGTTT
GA
>B8_trim45_op.faGL002315  locus=Scaffold2:48133:49854:+
TTGATCCACCATCTTTTCAGCACGCTGCCCACCTTCAAGAATCTCGGCGA
TCTGAAGCCGGGGCTGAATGTGCTGCTGGCCCAAAAAACCGAAGGCGCAA
GTAGCAAGCAAACCCGCAATCGCGCAGGCAAAACGAGTTTCATTGAAACA
GTTCATTTTCTGACCGGCTCGGAAGCCGGTCCTGATTCCATCTTCCGCAC
GCCAGAGTTGGCCGAATACACCTTCGGCATGGACTTCGATTTGAAGGATG
CGCGTACCGTTGTCGAGCGCAGCGGTGGTGCTAAAGCCAAGATCTATGTA
GCAACGCCACCGGCCGCCAAACGCAAACTGTCCGCAACCGATTGGGTCAC
GTTCCTCGGTGAGGAGATGTTCGGCTTGAGCAGCCTCGAAGCCGCAGGCA
GCAAGCCCCCTTCATTCCGGTCACTGTTCGCCTACTTTGTGCGTCGCCAG
ATGAGTGGCGCATTCACTACGCCGGAGAAGCAGGCCACCATGCAGGGAAC
GGGCGACATGCAAATGGCGCTGATGTTCCTTCTTGGGTTGGACTGGCAGA
TTGCGCGCGACTGGCAAGCTGTTCGTGATCGTGAAAAGACCCTGGAAGAG
CTGAAGAAGGCGGCGGGTACAGGGGCGTTCGGTTCGATCATCGGCAAGGC
GGCTGATTTGCGCACGCAGTTGACCCTGCAGGAAGCTCGTCTCAAGAAGC
TCTATTCGGAAATTGAGACATTCCAGGTGCTGCCGGAGTACCGGGAACTG
GAAGTCGAAAGCGCCAAGCTGACACGCCAGCTCAATGAACTGGCTAATGC
CAACACCATAGACTTCGCGGCCATCCGTGACCTTGAAGGTGCGCTGGCCT
CCGAAATTCCGCCTGACCTGGAAGACCTGCAAGCGATCTATCAGGAAGCT
GGCGTTGCACTTCCTGGCCTCGTAAAGCGTCGTTACGACGACGTGAAGAG
CTTCCATCAATCGGTCGTGCGCAATCGCAAAGACTATCTGTCCAGCGAAC
TCGAAGCGGCACAGCTACGCATCGAGTTGCGCGACAGCCAGAAAGCCCAA
CTCGACCAGCGCCGTGCGGAAATCATGGGCATCCTCAGGAGTCATGGCGC
ACTGGATCAGTTCCTCAAGTTGCAGGGGGAATTAGGTCGCCTGGAATCGG
AAGTGGAATCCCTGCGACAGCGTTTCGAAGCGGCCGAGCAGCTCGAAGGC
ACGAAGAACGAGTTGGAAATCGAGCGCAACCGGCTGACGATTCGGCTGCG
ACGCGATTTTGCCGAGCAGAAGGATCGGCTGGCCGAAGCCATCGTTGCCT
TCGAGGAAACGTCGCAACGACTCTACGAGTCGGCCGGTAGCATGACCGTA
GACGAAACATCCAATGGTCCAATGTTCAAGTTTCCGATGCAAGGTCAGCG
CAGCAAGGGCATCAAGAACATGCAGATTTTCTGCTTCGACATGATGCTTA
TGCGCTTGTGCCACAAGCGGCAGATAGGGCCCGGCTTCTTGATCCATGAC
AGCCACCTGTTCGACGGCGTTGACGGCCGACAGGTGATCAGCGCCTTGCG
CCTTGGCTCCGAGATTTCGCGGGAACTTGGTTTTCAGTACATCGTGACGA
TGAATGAAGACGACGCCTTCAAGGAAACCATTGATGGCTTCGATCTCAAC
GACTACGTACTTCCAACGCGCCTGACTGATGCCACCGATGATGGCGGATT
GTTCGGAATAAGATTTGGCTAA
>B8_trim45_op.faGL002316  locus=Scaffold2:49870:51132:+
GTGGATAAGAAGACCAAGGGATCATGGCTGATTCACCACACCAACAAGCT
CCAGGGCGTCACTAATCAGACTGGATATGAAAAGACGTTTCTTGCAGGGA
AGGCGGGGATTTTGCTTTCCGCGATCTCGTCCAATAATCAGGTCACCGTC
AACAACGATCGGCTCACGGTTCTGGCAAAAGCCGCCAATATCAACACGAC
GTTTGAACTCCCAAAACTCATCGAAGTTTTAAAGCAGCAGCAATTGATCG
ACACCTCTGGCGGTGGAATTTCAGTCCTCGGTGTCACGACTGCAAAGACG
TTGCAACACACGTCAGATATTTTTGATGCCCTTACGCCCGGATCAACGGA
AGTTGCCACGATCGCGCTCGCGGAACTAGCCTCACTCGAACCCGTACTGG
CCGACCATGTAGCCGTAGAGTTGGCCGACTCATACCAACTCGGTAAGGCG
GAAATTGGCCAATTGATGTCGGACGCGGAACAGATCGGATTTGTGGATGC
GGAAAAGCTCAGTCCTGGCGAAACCCTTTTATTTAACGGCAACCTGTTCC
GTCGCGAAACGACCCGGAAAATCAAAGCGGTGCTCGATTCGCTCACGTCG
GCCGAGCAATCAAAATTGAATGAACTTACCGAAACTCTGAAGAAGCAGGC
ATGCGTCGACACGGATTTCGCAAGCAAACTTCTTGGCGAGCCTCTATTTA
AGAAAGTTACGGCCATTGGGCTGTTTGACATCAGTGTTGTCAGTAATTCA
ACCGAAGACGTTGGATTCCTGACACTGCCATCGGCATTCTCGAAGTACAG
TAACTCGATGGTCGACGACGCTTTCGATCTTGCCAAGGCATTTGTCAGTT
CCGTCACCTACGGCATGACGAAAAGCTCATACGCCAGAGGTCAGATACAG
ATGGTCGATGCCCTGTTGAGCGCGTTAGTCCGAGGCGAAAGCGTGGGGCC
GGTGAATGCCATTGCACAAGACTATAAAGTGCTCGAACTGAAAGGCGTTG
TGGAGGTCAAGACAGGCACCAAGAAGGGACGCACTGGGCCGATGCTGAGA
TTGTTGAAAACGGAAGTCGGCGAACTTGCTCTCCAAGCCATCCGGCAGGG
CGACGTAAGCGAACATTCTCTAAGTTCGCTCCCGACGGCAGCTGTCACTA
CTTTTAGCGGCCCCGAACACAACCGCGAGAAAGCCCGAAGAGCACAGACC
AAGATGAGCCCCAAAGCTACTAATGACATGCTCTCCATTCTTCGTACCGG
GGGCGGCATATGA
>B8_trim45_op.faGL002317  locus=Scaffold2:51168:52187:+
ATGGAGGAGTTGCTGCGAAGTTATTTTCTCAAGGCCGGGTATTACGTCGT
CAGAGGGGTGCCGTTTATCTATGAAGGTTTTGACGTCACCGACATTGACC
TGTGGCTCTATAGCCGGACGTCATCTGTGTCGCGCGAAATCACGCTGGTG
GACGCCAAGAACAAGAAGACACCACAGGCCATAGAAAGAATATTTTGGGT
TCAAGGGTTGCGTATCGCAACCAAGGCCACCAATGCAGTCGTAGCGACGA
CTGAGAAGCGCCAAGAGGTGAAGGATTTCGGCCGGGAACTGGGTGTTCTA
GTTTTGGATGGAACCTTCTTGGGTAAGCTGGATAAAACGGACGCCCCTAA
TGCCCTCCGATTCTCGGAAGAGGAATTTTTCTCGAAGATTGACGAGTATT
CGCTGAACAAGCTTGACGGCGATTGGCGAGGTCGCATGGTCCTCTCCAAA
AGCCTGTTGGCGAAATCGCTGTCCTTCGATAGTTGCAATGAGTGGCTTTC
GCAAGGCAAGTTCTTCGCCGAACAATCCATCACGAAAAGTAATCAGCGTG
AGACCGCGTTGCGCTGCTTGTACATGGTTTGTTCGTTCATTGCCGTCGCC
GTTGACTATTGCATGAAAGAACTTTCGTTCCACGAGCAATCTGAACGCAG
CACACTCATCAAGGATGGATTCACATATGGCTCAAAAGGTAGTGCTGGTC
TCAAGAAGATATTGAACGTCGCCATGGGCCTCATAGAGCAACATGCCAAC
GACGGTATGGCGATATCGAGGCAAGTGCGGTCCAGCATTGATCGCCAGTT
GGCAGATCTCAATACAGCCATACTAGGCGAATTCTTTTCGAAGAATGAAG
TTGCCAGAACGCTCTTTTCCGTAGCTAAAGAATTCGAGCAAATGGCGATG
AACAGAGATTTCTCCTCTGATGCAACTGCGACCCCGGAGCTTCGCAGCAT
GCTTTATTGCTTACTCGATTATTGGGGAGTTGATCGAGTTATGTTTTCAA
CCGCTTTAAAGGACGGCTAG
>B8_trim45_op.faGL002318  locus=Scaffold2:52425:54044:+
TTGCTCACCTTGCCGTTGAGCGGACGCAGGGAGCGATATCCGGAGGATGA
AGACGTCCGACGCCACGCCACTGTCCCGAACTTCCAGATCGAAGGCGTTT
TCCGAGAACTCGGCGACACACTGAAAGGATTGCTGATCTCGGCGGTCCCT
GATCCCACCAAGAACGAAGCCGTCTTCGGCTATCGGTATGAGTCGCGGTC
CGAGCGCTCACCGCGTGGCAAGACCACTGCCTGGGCCGGACGCTTCGACA
CCAACGAACCGGAGGCCGGCTCCACTGACCTGATCCGACATGTCTACTTG
CCGCCCTTGCGCGATGCGCATCAGGCGCTTGGCACGGGCAGCGGAACACG
TGTCATGGCGCTGCTTCGCCATTTTCTGCCGAAGGATCAAGAGCCGGACT
TCCTTGCTGGCGTCAGGCGCGCGGATGCCAGGCCAGACATCCTAACGACG
ATGAACACGGAAATCGGTAATGCCCTGGGGATGCTGACCAATGGGGTCCG
TCCGCAGGCGGCAGCCTTGGACTTCGGTGCCGAAACCCTGCTCGATGTCG
CTCGCGACTTGAGATTTCGTCTAGCCGATTCCGGCCTTGCGCCCGAAGAC
ATCCGGGCCTCTGGTCTTGGCTACTCCAATCTGCTCTACATGGCCACGGT
GGTCGTCGAACTAGCGAAAGCTAAGGAAGCTGATCTCACGATCTTTCTTG
TGGAAGAACCGGAAGCACATTTGCACCCGCAACTGCAGGTGCTGGTACTC
GAATTCCTGCTGAGCCAAGCACGCCAATCGGCGAATCGTGCCGTCGAGGC
TGGCAAGCCGGAAGGCCGCATCCAGATCGTCGTGACAACCCATTCACCAA
ACCTGACTGCATGGGTCTCTCCGCTGCATCTGGTCGTCATGCGTTCACGT
CGTCGCGATCAAAACGGGGTGGCGATCTCGGAATCGGTCAGCGTGCCCAT
TGCCGAACTCGGGCTCAAGCCAAAGACGCTGGATAAGATCAGCCGCTATC
TGGATGTGACTCGCTCCGCGCTGTTGTTCGGCAACCGGGCAATCCTAGTG
GAAGGAATCGCTGAGGCGCTGCTATTGCCCGTGTTGGCACACGAGCTTGT
TCTCGCCGGCGATGCCGATGGATGGCTCCGGTTCAAGGGAACAGTCATCG
TACCGATCGAGGGCGTGGATTTCCGTCCCTACGTAGAGGTGCTGCTGCGA
CCGCATGGCGACGCGCGCATCGCTGACCGACTGATCGTTATCACCGACGC
GGACCCAACGGTGTTGGGGAATCGGAAGATCGATCTGGAAAACCTCGCCG
CGACGCACGGTGCGCCTCAGGCGCTGACGGTACTGACCAATCAGCACACA
CTGGAGCACGAGATTTTCAGTGCTGGCAACGAGGCCTTTCTAAAGGGTGT
GTTTCTTCGCCTGCATCGTAACTCTCGTCGCGACTGGACGGCTCGGATCG
AGGGTGCCGCGGTGCAGGATCGTCCCGACGCGTTCCTCAAGCTGATCGAG
GCGAAGAAGACTCGCAAGGGCGATCTGGCGCAGGCCATTGCTTCACGTAT
TGCTGCGGGCGAGCCGTTTGTCGTACCGCTCTATCTCGCTGATGCGATTC
GTGGCGCCGCGCAAGCATGA
>B8_trim45_op.faGL002319  locus=Scaffold2:54041:55816:+
ATGACCGGCATTCACGGTTTGACGGCAGAACAGGAAGCATTCGCCGCGCA
TGTCGGTGGTGCCTTCGTACATGCTTGCCCCGGCGCCGGAAAGACCCGCA
CGATCATTGCTCGCCTGGTCAAAATCGCTGCCACGTTGCCACAACGTCGC
GGCGTGGCGGTACTCTCGTTCACGAACTCTGCCGTCGATGAGTTTCGGGA
ACGCTGTCGGACTGCCGGGCTCGACCCACTCTTAAAGCATCCCAGTTTCA
TGGGAACGCTTGATGCTTTCGTCCGACATTTCGTGGTGCTGCCTGCCTGT
GGAGCCGTAAGCGCGATGCGGCCGATCATTCTCGACAGCTGGGATCGCCT
GGACATCAATATCCGGTTGGCCGGGCAATATGCCTTCCAAGGTGACGCGG
TGAGCTTGGACATGTTCGACCCGGAGAGCAACGTGATCGATCCGATGAAG
ATCGGACACACCGGGCTGCGCAACCATGTCCTCCAGCATCAAGCCCGGTA
TCAGCAAGCAGCGGCAAACCGGCGACGTGGCTTGCTGCAGGCCGGCTATC
TGAGCGCCGGCGATGCCCGAGCTCAAACGCTGCAGCTAATTCGTGATCCC
GTGAATGGCGGAGCACTATGCCGCGCACTGGCCGCACGTTTCTACGAAGT
TATGGTGGACGAAGGCCAGGATTGCAATCCGCTCGATCTGCAGATCCTTT
CTTGGCTCAGAGCGCATGGCGTGCATGTCACATTCGTGTGCGACCCTGAC
CAGTCGATCTACGAATTCCGCAACGGCAATCCTGCGGGTGTTCAGGCATT
CAAAGAAACGTATCTCGTTGATTCGCATCTAGGGTTAACCGGCAATTTCC
GTAGCAGCCCTGCGGTCTGCCGATTAGCTGCCACCCTCAGAGGCGCTGGC
CAGGTGGATCAGTCTGTTGGCGACACCGCGAACGTTGCGCATCCAATCTT
GCTGCTGACATACAGCGGTCGAAGTCCGACGGCAACGATCGGCCGGGCTT
TCCTTGAACGGATTGCTGAACTTAGCTTGGATTCAACGGACGCGATCGTC
CTGGCGCATTCGGGCAAGGTCGCACAGCGTGCTGCCGGCGTGGTTCACAC
CGATTCGAACGGAAGCTCGCGGATCGAGTCGCTGGCTCGCAAAACGGCAG
AGTTCTGGTCACCTGCCGCAACGGCGCGATCGAGGGAAGCTGTAGTTCTG
GCGGTGGAGACGTTATTGCTAGACCTAATGAGGTTGCGCCAGGAGAGCGA
GCATCTGTTGCGCACCGTCGAACGCGTTGGCCTGGATCGGCGAGCACATC
GAAGACGTGCGCTGAGTTTCCTCATGAGCCTTCCCAAGGCCTGTGGGAAT
GCCGACGCTGATAGGCTCGCCTGGCTAGCCCGTGTGCATGTGGAGGCGGA
ACGACTGAACCTGCCGCTGCCGGCCGGTGTGACCGTGCGCAATTTCTTTC
GGCGGCCAACCAATGCGCAATGGTCGAACCACCTTCAAATACCGGTCGAT
CTCGGCCTAACATGCGCCAAGATTCACGAGGCGAAAGGCCGTGAGTACGG
CTCCGTGTGTGTCGTGATTCCACCCAATCGTGCGCCTGAAAACCGGGGCG
AAGCCCTGTTTGAATCGTGGGAAGCCCGCACCGATGCTGAGGCCAAGCGC
GTGCTCTACGTTGGCTTGACGCGCGCCCAGCATCTGGGTGCGCTTGCGGT
GCCAATCGCGTTCGCCGATCGTTGCGTTGCCGTGTTGGCCGCCGGTCAAG
TTCCCCACACGAGAAGGGACTTATAA
>B8_trim45_op.faGL002320  locus=Scaffold2:55919:56941:-
TTGCTGGGGGATATCCGGTCGCTGATCGATGCCGCGCGCCGGCGCGCGAC
GGCCGCCGTAAACAGCGAGCTATCCATGCTCTACTGGCGCATCGGTCAGC
GCATCCATACGCAGGTGTTGTCAGGCCAGCGCGCCGAGTACGGTGAGGAA
GTCGTGGCGACGCTGGCAGAACAGTTGGTGCGGGACTATGGCAACAGTTT
CACGGAAAAGAACCTGCGGCGAATGATGCAGTTCGCCATAGTTTTCCCGG
ACGAACAGATTGTCGTATCACTGATACGACAATTGAGCTGGACCCACTTC
ATTGCCCTGATCCCGCTCAAAGACCCGTTACAGCGAGAATACTACGCCCA
AATATGCAGCCTTGAAGGCTGGAGCGTGCGTACCCTGCGCGAGCGGATCG
ACTCGATGCTTTACGAGCGTACCACGCTGTCGCAGCAGCCGGACGTGCTG
ATTTCGCAGGAGTTGGCGGCTTTGCGTGATGCGCAGCGTATGTCACCCAG
CCTGGTCATGCGCGATCCCTACATCCTTGATTTTCTCGGCCTACGGGACA
CCTGGCAGGAGTCTGACTTGGAGTCGGCCATTATTCGCGAAATGGAATCC
TTCCTACTGGAGCTGGGCGTGGGCTTCACCTTCGTCGCCCGGCAGAAGCG
CATCCAGTTGGATGGCGAAGATTTTCACCTGGACCTGCTGTTCTACAACC
GCAAGTTGCGCCGGTTGGTTGCCGTGGAGTTGAAGGTGGGTGAGTTCAAG
GCGGCCTACAAGGGACAAATGGAACTCTATCTGCGCTGGCTGGATAAATT
CGAGCGTGAACCGGATGAGGCGTCGCCGCTGGGCATCATTCTTTGCACAG
GCAAGAAGTCTGAGCAGATCGAACTGCTGGAATTGGACAAGGCCGGTATC
CACGTTGCAGAGTACCTGACAACCTTGCCGCCAAGGGAACTGTTGGCAGA
GCGGCTACAGCAAGCGACCGCGCGCGCTCGATTGCAGATTGAACAGCGCG
ACGACGGCAAAGAAAAGCGCTGA
>B8_trim45_op.faGL002321  locus=Scaffold2:56986:58194:-
ATGGCCAAGATCAAGATTACCAAGTCCGCAGTCGATGCGGCACAACCCCA
GGCGCAGCCCGTCGAACTGCGGGATACGCTGGTGCCCGGCTTCATGTGCA
AGATTACACCAGCAGGTCGTAAGGTGTTCATGCTCCAGTACCGCACGAAT
GCGGGCGAGCGGCGCAAGCCCGCTTTGGGCTTGTACGGGGAACTGACCGT
CGAACAGGCCCGCTCGCTGGCCCAGAACTGGCTGGCCGAGGTTCGCCGGG
GCGGCGATCCCGGCGGTGACAAGGCACAGGCGCGCCAAGCACCCACAATC
AAGGAGCTGTGTACGAAGTTCATGGAGGATTACTCCAAGCAGCGCAACAA
ACCCAGCACCCAGAAAGGCTATCAGGCGGTCATCGACCGCTGCATCGTCC
CAATGCTGGGGCGCATGAAGGTTCAGGACGTGAAGCGGCCGGACGTGGCC
TCTGCAATGAAGAAGATGGCCCACAAACCCGCCGAGGCAAACCGCGCCTT
CAGTGTAATGCGCAAGATGTTCAACTTGGCCGAGGTCTGGGGACACCGGA
CCGATGGCACGAATCCCTGCCGCCATGTTCCGATGTTCCCGGCTGGCAAA
TCCACACACCTCATCAGCGACGAGGAAATGGGCAAGCTATTCCGGCACCT
TGACCAGTTGGAGACCGAGGGTCTGGAGTCCATCGTCATCCCGTTGGCTA
TCCGCTTGCAGTTTGAGTTCGCAGCCCGCCGCTCCGAAATTGTCCTGCTC
GAATGGGCATGGGTCGATCTGGAGCAACGGCGCGTGGTCTGGCCCGACAG
CAAAACCGGCGGCATGTCCAAGCCCATAGGCGAAGAAGCCTATCGGCTGC
TTTCGACAGCGCCCCGTTACGACGGCTCTCCCTACGTGCTGCCTTCGCCG
CGCAACCCAATGAAGCACCTTACCACCGGTGAGTATTACGGCGGTTGGAG
CCGCGCCCTGAAAGCCGCCGGAGTGACACACGTCGGCACGCACGGTATCC
GCCATCGTTCGGCAACGGACATCGCCAACTCGGGCATTCCGGTGAAGGTG
GGCATGATGCTCACCGCACACAAGACAGTGGCGATGTTCATGCGCTATGT
CCACACCGAGGATGGCCCAGTGCGGCAAGCGGCCGAACTGGTGGCAAACC
GGCGCAAGTCGGTGGTGGAAGCGCAGTGGGAGAAAGCAGAACAAGGAGCC
ACGACGTGA
>B8_trim45_op.faGL002322  locus=Scaffold2:58687:58878:-
ATGCAATCCGACCTGATACCGCTGGCCGAACTTGGCTGCGTCCTCACGGC
AGTGCTTTTTACGGCACTCGCCATCCGGCACGCCAGAAAGCAGACTCGCC
TGAACCAGCACATCACCGAACTGGAACGGCAGCTCCGCGAACGCGTGGCA
AAGCGCCAGGACGCGCCCGGAGAAACGCGTTTCTCCGGCTGA
>B8_trim45_op.faGL002323  locus=Scaffold2:59254:59394:-
GTGGATGTGCATCTTGAGGTTGACTACCGGCTGTCCGTCATCGAAGCGCA
TGAGATTTCGGAATCCGCCCGCTACAGCGTCATCGAGCGCCATCGCGTCG
CTGACGTCATGACCCACGTCGACCCGGTCGGCAGGGGATAG
>B8_trim45_op.faGL002324  locus=Scaffold2:59503:59868:-
ATGCACAGTGACTCCGCTGTCAAAGCCCTTGCCGCACTCGCGCAGCAATC
GCGCCTGGCGATCTTCCGCCTGCTGGTCCAGGCCGGTCTCGAAGGCATCC
ACGCCGGGCGGATCGGCGAAACGCTGGGCCTGGCGCCGGCGACCCTGTCG
TTCCACCTCAAGGAACTTGCCAACGCCGGCCTGATCGCCAGCCGGCAGGA
AGGCCGGCATGTCATCTACCAGGCCCAGTACGAGCGGATGAACGAACTGC
TTGGATTCCTGATGGAACACTGCTGCGAAGGCGACCCGAAGGGCTGTGGA
GCCCCCTCCTTCGAATGCCAGCCGAAAGAACCGGCGCGATACGGGGCGCC
AAGGGACCAGAAGTAA
>B8_trim45_op.faGL002325  locus=Scaffold2:60157:60795:-
GTGATCGCCGACGATCATCCCGTGGCGCTGCTGGGCCTGCAGGGTCTGGT
TGCGCAACTGAACGGCATGGAAATAGCCGGCGTCGCCCGGGACTCGACCG
AGACCCTCGCACTCTTGCGCCAGCGGCCGTGCAACATCCTGCTGACGGAC
TACGTGATGCCGGGAGGCGCCTGCGGCGATGGCCTGCATATGATCCTGTT
CCTGCGCCGGCGCTATCCCAAGCTGCCAATCGTGGTGATCACCATGCTGG
ATACGCCAGCGCTGATCGGCAAGCTGGTCAGGTGCAAGCGGCTATCCGTG
GTCAGCAAGCGGGACCATGCCTTTCACATACAGGCCGCCCTGGGTACGGC
GCTCGCCGGCGGCCAGTATCTGTCACCCTTCATCGAGCACCTGCTGAAAG
GCGTCGCCGTGCCGGCTGACGCGAGAATCCGTATCGGCCTGCTGAGCCCG
CGGGAAACCAATGTGATCCGGCGCTACCTGTCCGGCATGTCCGTCAGCCA
GATCGCTGCCGAACTGGGCCGCAGCATCAAGACCGTCAGCACCCAGAAGA
TGTCCGCCATGCGCAAACTTGGCGTGCACAGCGATCTGGAACTGTACGGC
TACGCCGCGTCCAGCGACCTGCTCGGCCCGAGCCGCTGA
>B8_trim45_op.faGL002326  locus=Scaffold2:61437:62162:+
GTGACCAAGGAAAACAGAAAGTACTTCGAGGAAGGATTGAGCGAGGACGC
ATTCGGCGACATCTGCGGCGCGGATACCGAGGCCTTGCGCCGGCTGCGGC
TAGGCATCGCGGTCCTTGCCCGGCGAAACTTCAATGTCGTCAAGGCGGCT
GCCTTCTCGGGAACGGAGGCGGGGATTTTCCTCGATCTCTTCATCGACGC
CAGTCTCGATGACTGCACCATGCTCGCCGTGCAGATCCACGAGGAACTGG
CGCGGCACAGCGTCAGCATATTGCCGCCCGCGCTGACGTTCGCACTGAAG
CCGCTGTCCTCGTTCTGCCCGGACCGGCAGCCGCAGGGCTGCCGGGGCAT
TACCCACGGGTTGATGCACGAGGCGTTTCGGCTGATGCATGGCGGCAACG
AGATCGACCGGCGGCTCGCGGCCTCGTGCGCCTATATCGGCGCGTATCAG
GAAACCCGCCGCGTGCTGGACCTGCTGTGGCCCGTGCCGCCGAACCAGCT
CATGAACCGGCACGAAGCCCTGGTATGGCGGCTGCGGCGGCATCGCTCCT
TCGAGGCGCGGTTGCTGGCGGAGCTGCTAAGCAGCCTGCGCCGCCTCCAT
GACTGCGCACAGTATGATTTCCTCACGCCGTTCGACGGCGACCGGGCCTT
CATGCTCGGGGCCTTTATGGCACAATTCCGCGACCGGCTGTCCGCCTTCG
AGCGGCTTCACACGCCATTCGCTTAA
>B8_trim45_op.faGL002327  locus=Scaffold2:62625:63041:+
ATGGCCTGCCGCGGCGCGAAGTATCACCATGACGGCGAGCAATATGGCGG
CGCGGCCTTTTGCAACCTCTTCCTGAGCGAGGACAGGGGGCAGGACCTGC
ATTTTCCCTCTTTGGGTCATCGAATTCCGCTGACCCGGGGTACGGTGGTG
ATATTCGATACCTGCCAGCCTCATGGCGTAATTCAACGCCGCAGCAGCGG
TTTCAATGTGGCCGACTTCCCGCCCGGCCAGGATTGCACCCAACTATTCC
TGACCTGGGAGCTTCCCATCGAGGATGCCCATGTTGGGCACGCGCTCAAG
GTTGCCTTCGACATCGCCCCTTCGACCTCGTTGCCACCGCATGAAGAGCA
AATCCGGCTGAACGGTGCAAGGGCCAGTGTGTGCCCGGATTCTGGCCGGT
GGTGCCGGGCCGATTGA
>B8_trim45_op.faGL002328  locus=Scaffold2:64251:64889:+
GTGGCAACCATTCTGATCGTCGACGATCACCCGGCGCTGCGGCTGGTGGT
CAAGACCCAGTTGTCGCAAGTGCTGGGGGTCAGCAATATCCTGGAGGCTG
ACAATGGACAGGCAGCCATCGAAGCGGCCAGGCAGTTCGAGCCGGATCTT
GCCATTCTGGACCTGGACATTCCGCGCATCAGCGGCATGGACGTAATCCC
CCGCATGAAGCTGGTCTATCCGCCGGTTCGCATCCTGGTGATTTCCGGGC
AGGACCAGGCAACGTTCGCGCCGCGCGCGCGGCAGGCTGGCGCCCAGGGC
TTCGTCAGCAAGATGCAGGATATGAAAGAGATCGTGCGCTGCGTCGAGGC
GGTGATGGCGGGATACTCGGTATTCCCCGAGATGCGCTACGAGCGCGAGC
TGCCACAGGTGACCCAGCGCGCCGACGAAGAGCGGCTCGCATTGCTGTCG
GACAAGGAGATCGTCATTCTGCAGATGCTGGTCAGGGGCTTGTCGAATAA
ATCGATAGGCAAGCTGCTATTCATCAGCAACAAGACCGTCAGCAGCCACA
AGACCCGCATCATGGCCAAGCTGCAGGTCAGTTCGCTGGTGGACCTGATC
GACTTCTCGCGGCGCTGCCGCTTGTCGCCAGGCCAATAG
>B8_trim45_op.faGL002329  locus=Scaffold2:64984:65718:+
ATGATCCGTGCGCTATTGGTCAGCACTACCGAGAGCGGCGTGCAGGCGTT
GCAAATCAGCGGGCTGGCGGCCGTGCTTGCCGGCATGGGTTTTTCCGTCG
AACTGGCGGACGTGGCGCTGCCGCACCGCCATGCCACGCAAGCCGGGCGT
CCGTGGCTGGCCATGGTCTGGCTTGCGCGAGACCACAGCGGCATGCTGTC
GCGGAGCGATTTCGGCATGCCGCCGGAGAGCCTGGTGTTCGCCGTGACGC
CGGCCGATGCGGGCGCGAGCGTGGAGAGCTTGGCCCGCAGCCCGGCATTC
GATGCCACGCTGAGCGCGCCGGTCAATGCCAGATCGGTGGCGCAGGCGCT
GGCCGGGCACGGTTTTGTTGCCCTCTCGCCTGACGAATGCGCGGCCATCG
GCAGCCTGCTCGATACCCTTGCCGGCGGCGATGCGGACATCGTCAGGGAT
CTGGTGGACAGCCTGATCGAGACCAACCGCATCGATCTCGACAAGATGCG
CGCGGCGCTGGAGGCAGGCGTGTGGCAGTGTTTCGGCAGTGGCGCGCACC
GTCTCAAGGGTTCCGCCAGGATCCTGGAGTGCGCCACCATGGTGACGCTT
TGCGGCTGGCTGGAGTCCATCGCCGAGTTGGACGATCTTGCCACCGCGCA
AGCCTTGCTGCCGATTCTTGCCGCGACCGTCGAGCATCTCGAAGCCGTCT
TGACGGCGTTGCGGCCGCCGTCGCGGACGCGGTGA
>B8_trim45_op.faGL002330  locus=Scaffold2:65775:69095:-
ATGGCCAGGCCGCGCATGCCGGCGGCCACCCGATGGCGGCACCAACTGGC
CTTGCTGCTGGCCCTGTGCCATGGCGTGCCGCCGCAGGCTGCCATCCCGG
CAGAGCCGCGGCACAGGCTGACCCTGAGTTCCCAGGTGCAGCCGGACAGT
TCCGGCCAGCCCGGTGCGGACGGCGCCGGCGATGCCGAGCTGGACGCATG
GCGCCGCGGCCGCAAGGTCTTGCGCGTGGGCGTGGTAGGCAATTACCTGC
CTCCATTCGACCTGGTCGACCTCAAAGGCAACTACCGCGGCATCTCCGCC
GACTACCTCGCCGTGGTAGCGGCCCGGCTCGGGGTACCGGCGCAAATCCG
CGGCTATGCCTCGCATGAGGCGGCGCGGCGCGCCCTGGCGGATGACGCCA
TCGACCTGATCACCACCGACCTGGACCGCCACGGCGGCGGCATCCGCACC
GCGCCGTACCATGAGCACCGGTTGATCGAGGTCGTATCCGGCAAAGACGA
CGCGCGCAACAACGCTGGCCGCACCGTTGGCTACCTGAAAGGGGAAGTGG
CGCCCGGCCTGCTGCGCCATGCTTATCCGGAAGCGCAACTGCAGCCTTTC
GAGAACTTGCTGGGTGCGCTCGACCAGCTTGCCCGGAACGCGGATTTCGT
AGTGGTCACCAATGCCACAGCCGCCGGCTACCTCATCGAGCAATACCGCT
ACGGCGAACTCGCCTCGCGCAATGTCGCGCCGCTGCCGCAGGATGGCATC
GCGTTCACCGTGGGCGACCCCGCACTGGGCAGGATCGTCGACCGCGCGCT
GGCGGCAATGCCTGCCACGCTCAAGCGCGAGATCGAGACCTTCTGGACCT
CCAGTTCGCTCGAGTTCGATATCACGGGCAAGCTCGATCTTTCTGCTGCC
GAGCGCAGCTGGATCGCCAGCCACCCGGAAGTTCGCTACCTGGTGGCGCA
CGACTTGATCCCCTTCCAGTTCCTCGACGCACAACAGCGCCTGGACGGGC
TGACCGAACAGGTGCTGCAACTGATCGGGCAGCGCACCGGGCTACGCTTC
GTGCCCTACTGGCCAAGCAGCAAGGCGCAAACGAAAGCCGACCTCGAGAA
TGGCACGCTGGACGTGCTGCCGGTCCTGCCGTTGAACCATGCTGCTACCA
GCGAGGGCCTGCTGTCCGTCAGCGCGCCCTATTTCTCCGGCAACTGGGTT
GTCGTCACCCGTGCCGGCGACGACAGCATCAAGAGCGTGCCCGATCTCGC
GGACAAGCTCCTCGCCAGCCCCCCGTTCGATGGCGTCCACGACCTGGTGC
GTGCCAGCCAGGCAGTGAGCCAGCGCGAGACCGCCACCTACGCGGAGGCC
TTCCGCATGGTGGCCGCCGGACGCGCGGATGCCATCATCTCCAGCGCCTC
CATGGCCGGCTACATGCTCGAGCGAACCTATGGGGGCAGGCTCAAGATCG
CCGCGCCCGCGAGCGGCCTTCCGCTGGAAATCGGCCTGGGAGTCAGCAAC
CGGCATCCCGAGCTGCTGGCCATCATCGACAAGGCCATCCTGAGCATTGC
CCGCGACGATCTCGGCGCCATGCGCGCGCACTGGACGGAAATCAGGCCGC
AGGCAGCGGCCTGGCGCCAGTTCCTGCCATGGCTGACGGCCGGCACGGCC
ACCTTGCTGCTGGTCAGCCTGCTGTTTATTGCCTGGGTGACATCGCTGCG
GCGCCAGGTCACCCAGCGTGCCGCGGCCGAACGTGCGCTGCAGGACCAGG
TCTCCTTCCAGACGGCGGTGCTGGACGGGATACCCCAACCGATCTACCTG
CGCGACAGCCGCTTCCGCATGATCACCTGCAACACCGCCTTCGAAGCCGC
GCTTGACACCACGCGGGGCGCGCTGGCCGGCACCGATCCGGCCTTCGTGC
GCGATGCTGTCAAGGCCGACATCAGCCACGATGACCTGCTCGCCGTCTAC
CGGCATGTGCTCGACACCGGCCAGCCATTCAGCGCCGCCCGCCGGCTGAC
CATCGCCGGCGAAGCGCGCAATGTGATCGGCTGGGTGGTGCCGCTGCAGC
GCGCGGACGGCGGGCCCGCGGGCATCGTCGGCGGCTGGATCGACGTGACC
GAGCACCAGCGGATGCTGGCCGAACTGGCCGCGGCCAAAAGCCGCGCCGA
GGCGGCAAACCGCGCCAAATCCACCTTCCTGGCCTCGATCAGCCATGAGA
TACGCACCCCGATGAACGCCATCCTCGGCATGCTGGAACTGGCGCGAACG
CGCGCGCACGTCGCGCATGGCGACCGCGAATTGCTGGACACGGCGCATGG
CGCCGCCACCTCGCTGCTGTCACTGCTCGACGACATCCTGGACCTATCCA
AAATGGAGGCCGGCAAGTTCACGCTGCAACCGCGCGCCGCCAGCCTGCGC
CAGGCCCTGCATGAGGTGGCGCAGATGTTCGGGCCGGTGGCGTCGCAGAA
AGGCCTGGCCATGAAGGTCAGCGTGGGCGAGACCGTGGCGCAGGCGCACA
GGCTGGACATCCTGCGCATCAAGCAGGTGGTCGGCAACTTCGTCTCCAAC
GCCATTCGCTTTACCGAGCGCGGCGGCGTCGACATACGGCTGGACGAAAC
GGGCATGCGGGGAACCAGGCAATCGCTCGATCTCGTCATCAGCGACACCG
GCATAGGGATTCCCGCCGAGGCGATCGGTGCGCTGTTCCGGCCCTTCACG
CAGGTCGACTCGCCCGGGCGCATGCATGCCGGAGGCACCGGCCTGGGCCT
GTCGATCGCGCAAAGCCTGGTGCGCAAGATGGGCGGCGAGGTCGCGCTGG
AAAGCCGGCCAGGCCAGGGCACGCAGGTACTGGTGCGCCTCAGTTTCGAT
CTGGCCGCGCCCCCGCCCCAGGCTGGCGTGTCAACGGACGGCACGGCCGG
AGTCACCCTGTTCCCCCCGGGCATCCGCGTGCTCGTGGTGGACGACCACG
CGCCCAACCGGCTACTGCTGGCGCGCCAGCTGGAGCGGCTCGGCATCGCA
GTGGATGCGGCGGTGGATGGCGAGCAGGGCTTGCGGAACTTGCAGAGCCG
GCCGCCGGACCTGGTGATCTGCGACTGCATGATGCCGGTGATGGACGGCT
TCAGCCTGGCGCGGGCGATCCGTGCCCGCCGCGATGACCTGCGCTCGATC
CCGGTCATCGGCTGCACAGCGAGCGCACAGAACGAGGATCGCCGGCAGGC
GCTGGCGGCGGGCATGAACGACGTGCTGGTGAAGCCGGTGGGACTGGCCA
TGCTGGAACGCACCTTGCGCAAGCATCTGCACGGCGCACGCGCCGCGCCC
GGGGATGCCGCCTCAGCCTAG
>B8_trim45_op.faGL002331  locus=Scaffold2:69051:69437:+
TTGGTGCCGCCATCGGGTGGCCGCCGGCATGCGCGGCCTGGCCATGGGCA
GGCGGTCCGCGGGACGGCGCCGGCAAGTGCTGAAGCACATAGGGAGTTCT
CGTGGAAGGAGGGCGGGCCGCTTCGCTTGCCTCTCGCTGCCCACGCGAGG
GGTGGTCGCCTTGAGGCGGCGCCACGCGTCACCACGGATGGGGCAGCGGG
ATGTCTGGAAACGCGTGCCTTGTGCCGCAAATGTAAGTGGCGCGACGGCG
GGCAAATTTGGGAAATGTCTGCAAAGCCCCCCGGCGATTTCCTCCGGCGT
GTCGTGACAGTTGGCCGGGCTCGGTGGGGCAGCGCACTAGCCGGGGCGGG
CCGGGATAGATGCGGCGCGCGCTCGTCAAAGCATTAA
>B8_trim45_op.faGL002332  locus=Scaffold2:69624:70355:+
ATGCTGCAATCCCGTGAAGGTCAACGCGTTCCCAATGTCACGTTCCGCGT
CCGCGAGAACAACGAATGGAAAACGGTGACCACGGCCGACCTGTTCGAAG
GCAAGACCGTCGCGCTGTTCTCGCTGCCCGGCGCGTTCACCCCGACCTGC
TCGTCCACCCACCTGCCGCGCTACAACGAACTGGCGCCCGTGTTCGCCAA
GCATGGCGTGGACGCCATCCTGTGCGTCTCGGTCAATGACACCTTCGTGA
TGAACGAATGGGCCAAGGATCAGGAATCGGAAAACATCGCCATGATCCCG
GACGGCAACGGCGAATTCACCGAAGGCATGGGCATGCTGGTCGACAAGGC
CGACCTGGGCTTCGGCAAGCGCAGCTGGCGCTATTCGATGCTGGTCAAGG
ACGGCGTGGTCGACAAGATGTTCATCGAGCCGGAAGAGCCGGGTGACCCG
TTCAAGGTGTCGGACGCCGACACCATGCTTGCCTACATCGCTCCCAACGC
CAGGAAGCCCGATCAGGTCGTGGTGTTTTCCAAGGTTGGCTGCTCGTTCT
GCGCCAAGGCCAAGCAGATGCTGTCGGACAACGGCTTCGACTACATCGAC
GTGCCGCTGGAGCACAAAATCCGCGGCAAGGTGCTGGGCGCGGTGTCGGG
CAACATGACCGCGCCGCAGATTTTCATCAACGGCAAGCTGATTGGCGGCG
CCGAAGCGCTTGAGACCTACCTGGCCCGCTAA
>B8_trim45_op.faGL002333  locus=Scaffold2:70475:71329:+
TTGACACGCTTCACCAGGAAATCCGACATGACCTCCACGCAGACCGCGCA
GACCGCGCAGACCGTGCAAACCATTCAAACCATTCAGACCGATGTTGCCG
TGATCGGCGCCGGCACGGCCGGCCTGGCCGCGTACCGTGCGGCCCGCGCC
GCCGGCAAGCGCGCTGTCATCATCGAGGGCGGTCCCTACGGCACCACCTG
CGCCCGCGTGGGCTGCATGCCTTCCAAGCTGTTGATCGCCGCGGCCGAGG
CCGCCCACGAACTGCGCCACACCGCACCCTTCGGCGTNNNNNNNNNNNNN
NNNNNNNNNNNNNNNNNNNNNNNNNNNNNNNNNNNNNNNNNNNNNNNNNN
NNNNNNNNNNNNNNNNNNNNNNNNNNNNNNNNNNNNNNNNNNNNNNNNNN
NNNNNNNNNNNNNNNNNNNNNNNNNNNNNNNNNNNNNNNNNNNNNNNNNN
NNNNNNNNNNNNNNNNNNNNNNNNNNNNNNNNNNNNNNNNNNNNNNNNNN
NNNNNNNNNNNNNNNNNNNNNNNNNNNNNNNNNNNNNNNNNNNNNNNNNN
NNNNNNNNNNNNNNNNNNNNNNNNNNNNNNNNNNNCGACGTCTTCGCCTG
GGACGACCTGCCGCGCAGCGTGGCCGTGTTCGGCCCCGGCGTGATCGGGC
TCGAGCTGGGCCAGGCGCTGTCGCGCCTCGGCGTGCGGGTGCGCGTGTTC
GGCCTGCGCGGCGGCGTGGGGCCGCTGACCGATCCGGCCGTCAAGGCCAA
TGCCGTCGCCGGTTTCCGCGAGGAGTTCTACCTCGACCCGGACGCAAGGC
TCGGCGAGATGCGCCGGGACGGCGACGAAGCGGTCATCAGCTTCACCGAC
CTTGA
>B8_trim45_op.faGL002334  locus=Scaffold2:71283:71963:+
ATGCGCCGGGACGGCGACGAAGCGGTCATCAGCTTCACCGACCTTGACGG
CAACATCGTCACTGAACGCTTCGACTATGTGCTCGCCGCCACCGGCCGCC
AGCCGAATGTGCGTGGGCTGGGCCTGGAGCATACCGGGCTGGCGCTGGAT
TGGCGCGGCATGCCGGTGTTCGACCCGGCCACCTTGCAATGCGGCACGGC
GCCGGTCTTCATCGCCGGCGATGCCAACGACATCCTGCCGTTGCTGCATG
AAGCCGCGGACGAAGGCAAGGCGGCCGGCGAGAACGCGGCAGCGTACCCC
GAGGTGCGTCCGCTGGCGCGCCGCGCGCCGCTCGGCGTGGTGTTCAGCGA
TCCGCAGATCGCCATGGTGGGGCAGCGCTATGCCGACCTGGCGCCGGACA
GTTTCGTGGTGGGCGAGGTGAGCTTCGAGGACCAGGGCCGCAGCCGCGTG
ATGCGCAAGAACCGCGGGCTGATGCATGTCTACGCCGACAAGCAAAGCGG
GCGTTTCCTCGGCGCGGAATGGACCGGCCCGCGCGCCGAGCATATCGCGC
ACCTGCTGGCCTGGGCGTATCAGCAGGCGCTCACCGTCGAGCAGATGCTG
GCCATGCCGTACTACCACCCGGTGGTGGAGGAGGGCCTGCGCACGGCGCT
GCGCGATGCGCAGGCCAGGCTGGCCGGCTGA
>B8_trim45_op.faGL002335  locus=Scaffold2:72193:73065:+
ATGGAGCTGACTACGCTGCAGAAATACCAGGATCTGGCCGTGGCCTATGC
CAGCGACTTTGGCGTGAAGGTGCTGGCGGCGATCGCCTTCTGGGTGATCG
GACGCTGGCTGATCCATCTGGTGGTGAAGATGGTGCAGGGCTCGCTCGGG
CGGCAGAAGGTGGACCCGACGCTGTTGCGCTATGTGGGCTCGATCATCAC
GGTGACGCTGAACGTGGTGCTGGTGATCGGCATCCTTGGTTACTTCGGCA
TCCAGACCACCAGCTTTGCCGCGCTGATCGCCGCCGCCGGCGTGGCCATC
GGCATGGCATGGTCGGGCCTGATGGCCAACTTCGCGGCAGGCGCCTTCCT
GATCGTGCTGCGCCCCTTCAAGGTCGGCGACTTCGTCACGGCGGCCGGGG
TCACCGGCACCGTACGCGAGATCGGATTGTTCGCCACCACCCTCGATACG
CCGGACAACGTCCTGACCGTGGTGGGCAACAACAAGATCTTTGCCGAGAC
CATCCAGAACTTCACCGCCAACCCGTCGCGCCGGGTCGAGCTGAAGGCGC
AGCTGGCCGGCAGCACCGACCACGCCGCGGCCATCGCCCTGCTCAAGGAG
CGCGTGGCGGCGATTCCCAATGTGCTGGCGGCCCCGGCGGTCGACGTGGA
AATCCTGGAGTTCACCCTGGTCGGACCGGTGCTGGCGGTGCGGCCGCATT
GCCATAACGATCATTACTGGCAGGTGTACTTCGACACCAACCGCGTGATC
CGCGAGAGCTTCGGCGAGGCTGGCTTTGCCGCGCCGATGCCGGCGCAACT
GGTGCTGATGCAGCAGGCTGCCGTGGCCCATGCGGGCGAAGCACCGCGCG
CGCTGCCCGCACGAACGGCGTAG
>B8_trim45_op.faGL002336  locus=Scaffold2:73612:73908:+
ATGCCATTCCTGATCGAAACCTGGGACAAGCCGCAGCATCAGCAAGTGAG
GCAGGCGACCCGCGCCCGCCATCTCGATTTCCTGGACCAGCACAAGGCCT
TGCTGCTGGCATGCGGGGCCAAGCTCAACGACGACGGCAGCGATGCCGGC
GGCGGCGTCTATATCGTCGACGTCGAGACGCGCGATGCGGCGCAGCAATT
CATCGATGCGGATCCGTTCGCGGCGGCTGGCCTTTTCGCGGAGGTGCGCA
TTACGCGCTGGCGCAAAGCCTATCTGGCTGGCGCGTGCTGCCTTTAG
>B8_trim45_op.faGL002337  locus=Scaffold2:74061:74456:+
GTGGCGGCCATCGGGCATGACGACGCGAACGCCCTTGCCTCGGAAGTGCT
GAAAACGCTCGGCGAGGTCGCTTCCATCTCGCAGTGCACCGTCTTTGCCT
ATGAGTTCGGCAACCGGCCGCGCACGGTATCGGTCGCGGATCACCGCGGC
GGGCGGTACCTGCGCGATGTCGCGGATACGTATGCCAGGCGCTATTACGT
GCTGGACGGCAACCAGACGATCGTCTCCGCCCGGGACGCGGAGAAACCCG
GTTCCGGCATCCTGCTGCACCTGCAGAACAGCGAGGACATCAAATATAAA
TACGTACCCCCGCCCGTTGCGATTGACCAGGAAGAGAGCCGTTGCAATTG
GGCCGGTTGCATTTCTCGCGACCGCCCGGCCCTGGCCCGGCTGTGA
>B8_trim45_op.faGL002338  locus=Scaffold2:74904:75026:+
ATGGACCGCATCGGCTGGCCCATGTCGGCTAAGGTCATGCGCAAATGGTT
ATCCGGCGAGTTGAACTATGCCAATACCGATGATGGGGCGAGATTCGGTA
TTAACCAGGATGGCATTTCCTGA
>B8_trim45_op.faGL002339  locus=Scaffold2:75139:75321:+
ATGGATGTGATGTGGCAAATCGGCTGGGGGCGCACGAATGCAAGAGAGAA
AGTGATGGAAATCTTTATATCGGCGAAATGTGTTACTTATCAACTGGTGA
CTCTATGGTATTCCGCCTTTATGATGCCAAAAGCGGCGAATTGCTGGCTG
AAAGAACATATAATCACCCTGAGCCAAAAATAA
>B8_trim45_op.faGL002340  locus=Scaffold2:75374:75595:-
GTGGCGCCGTCCGAGCGGGCGTCGATGGCGGTCACGCGGGTCCGCCAGCG
GATATCGATCAGGTCCAGCTTCCTGCTGGCGGCATCGAGCAGGAATTGCT
CGATATGGTATTGCGCCATGAGCGTTGCTCCTGAAGCTGGCCAGCACGAA
GCAAGCTCCCTCGTGTGCTATGGAAGTCTGGCCCGTAGCCGGTCCCAGCG
TGTCGGCGGCAAATCCACATAG
>B8_trim45_op.faGL002341  locus=Scaffold2:75710:76327:-
GTGGCGGGCTTGGCATTTGCCGCCAATGGGCTAGAACTATCACAGGAGCC
TGATCTTCAGGCTGCTTTGTCTTTGTGGAAGGAGGCGTTCATGGAACTCC
ATATGCAGTCGCACCATTTCACCCACCGTATGCCGGACTGGCGCGCGGCC
GCGTTTGCGGGCCTAATCGCTGGCGCGGTGTACGTGGTCATGGAACTGCT
GACGGCTCGCTTCGTCTTGTATCAGAGCGCATGGGGCACGGTGAAGATGG
TGGCAGCCATCATGCTCGGCAAGGAAACGATGGCATCGGCGGACGCCTTC
AGCTGGAGTATCGTGCTGGCCGCGGGAGTGGTGCACTTCGGCCTGTCGGT
CGTGCTGGCCACGATCCTGGCGATGATCATCGCGTCCTTCCGCTTCGACT
CCAGCTCCGGCATGGCATCGCTCACCGGCGCGATCTTCGGGGCGCTGGTC
TATCTGGTCAATTTCTATGCGCTGGGCCGTTACTTCAACTGGTTCGACGA
GGCACGCGGGTGGGAAAGCCTGTTCGCGCATGTCCTGTTCGGGCTGATTG
CCGCTAACGCCTATATGTACCTGGAACGGCCGGCGCCGGATTCCCCGGCC
AGCGGCCAGGGCGCCTGA
>B8_trim45_op.faGL002342  locus=Scaffold2:76456:77154:-
ATGTATCGGCCGCGTCGCGCCGCTGCTCCGCCACCCCTCCCACAGNNNNN
NNNNNNNNNNNNNNNNNNNNNNNNNNNNNNNNNNNNNNNNNNNNNNNNNN
NNNNNNNNNNNNNNNNNNNNNNNNNNNNNNNNNNNNNNNNNNNNNNNNNN
NNNNNNNNNNNNNNNNNNNNNNNNNNNNNNNNNNNNNNNNNNNNNNNNNN
NNNNNNNNNNNNNNNNNNNNNNNNNNNNNNNNNNNNNNNNNNNNNNNNNN
NNNNNNNNNNNNNNNNNNNNNNNNNNNNNNNNNNNNNNNNNNNNNNNNNN
NNNNNNNNNNNNNNCGCCGCTCGCCTGGTCCGGCGTGCCCGCCGGCACCA
GGAGCCTGGCGCTGATCGTGGACGACCCGGATGCGCCCGACCCGGCCGCG
CCGCTGATGACCTGGGTGCACTGGGTCCTGTACGACATCCCGCCGGACGG
CGCCGGCCTGGCCGGCGGTATCGCCCCGGCCAGCTTGCCCGGCGGCACGC
GCGAAGGTGTAAACGACTGGCACAGGNNNNNNNNNNNNNNNNNNNNNNNN
NGGCGGCCCCTGCCCGCCGCTCGGGCGTCATCGCTATTTCTTCAAGCTAT
ATGCGCTGGACGCGGTCCTGCCCGATCTGGGCAAGGCCTCCAAGGCCACG
CTCGAGAAGGCCATGCATGGCCACGTGCTGGCGCAAGCGGCGCTGGTAG
>B8_trim45_op.faGL003706  locus=Scaffold3:21:1652:-
ATGGGCGCGAGCGAGGCTGGCGTGGCAACCGGCACTGCGGCCACGCGCGA
TGAACTGATCCTGGCCAACCTGATTGCCAACCGCGCGGAATCGGAGCCGG
ACCGCGACGTGCTGACTTTCGACCACGAGGGCGGCCCGGCCGAGGTCAGG
ACCTACCGCCAGCTCTGGGAGAATGGCTGCCGCATCGCGGCCGCCCTGGA
ACAGGCGGGCATGGCGCCAGGCGACCGGTTTGCGCTGCTGATGCAGAACC
ACCCCGAGTTCGTCGACGCCATGGTCGGCGCATCGATCAGCGGAACCGTG
TTCGTGCCGATCGATCCCCGCACCCGTGGCGACAAGCTTGCTTACATGCT
GCGCCATTCGGGCTGCAGGGGTGTCATCTGTGCCGACCATGCGCTGCAGA
CGCTGATAGCGGTCAGGCAGGACGTCCCGGACCTGCAATGGGTATGGCTG
CTGGAGTCCGATTCCGCGAAGGTACTGCCGCTGCAGGGTGACTATCCGCG
AATGGCGGATATCCTGGGCGCGGCGGTTACCCCGCAGACTGTCCGCAGCG
TGGATCCGCTGGCCCCGATGCAGATCATGTACACATCGGGCACCACCGGC
GATCCCAAGGGCGTGGTCATGCGGCACGCGCGCTACGGCGCCGCTGCGGG
GTGGGCGCCGCTGTTTGGCTATGTACGCGATGACCGGCCCTATACCGGCC
TCTCGCTGACGCACGGCAATGCACAGATCGTGACGCTGGCCGCGACGCTC
AAGCTTGGCATGCGAGCGGTTTTCAGCCGGCGCTTCACCAAGTCGCGCCT
GTGGGACGTCGCCCGCAGGTATGGCTGCACCACCTTCACGCTGCTTGGCG
GCATGACCACTGCTGTCTATAGCGAGCCGCCCAAGGCCAACGATGCGGAC
AACCCGGTGCGCTTCGTCATCAGCGCGGGCATGCCCGCGGCCATCTGGGA
AGCGTTCGCGAAGCGGTTCGATGTGCGCATCGTCGAGTTCTACGGCGCGG
TGGAGGGCGGGCTCTCCGTCAACCTGGGCGAAGGGCCGGTTGGCAGCATC
GGCAAGCCACCGTCTTTCCTCAATGTCCGGGTCGTCGACGAGCAGGACCG
TGATGTCCCGGCAAACCAGCCGGGAGAACTGATCTTCCAGCTTGCCAACG
GCACGCCGGCGGACGTGGTCTACCTGCACAACCCCGACGCGTCCGCGAAG
AAGACCCGCGATGGCTGGCTGCGCATGGGCGATATCGGGCACCGCGACGA
GCACGGCTGGCTCTACTTCGACTACCGCATCGGCGGCGGCATCCGGCACA
ACGGGGATTTCATCCAGTCCGGCGAGATCGAGAAGGTCATCGCCGAATGC
GAAGGCGTGGCCGACGTCTATGTCTACGGCGTGCCGGCGGCATCCGGCGC
ACCCGGCGAGAAAGACGTGGTCGCCGCCATCGTGCCGGCAAGCGGCCGGG
CACTTGACCCGCAGGCCCTGTTCGCCAGCTGCCGGAAGCGGCTGAGTGCC
GGCATGGTCCCGGCCTACCTCCAAGTCATCGCGGAAATACCCAAGACGGC
TTCGGAGAAACCACAGGAGCGCTTCCTGCTGGAAGCCTTCCAGGCCCGGC
GCGACAACGTTTTCCAGGAAGTACCGGCCTAA
>B8_trim45_op.faGL003707  locus=Scaffold3:2807:2977:+
GTGGACCGTCTGCTGGACCATGGCCGCCGTCTCGGACAGCGCCGGTTGCG
CGCCGAGGGGACCAAGCTTGGGTTTCGGGGAAGCCGGCATGGCTGCCGGT
TCGACGTCAGGGGTGGCCGTGGCATGCATGGCGTGTCTCCTTGTGTTCAG
GTTTCCGGTCGGTACGTCTGA
>B8_trim45_op.faGL003708  locus=Scaffold3:1652:2827:-
ATGGTCCAGCAGACGGTCCACCGCTTTGCCGAAGAGGTGCTTCGGCCGGT
CGGCATCCGGCTCGACAAGCTGACGCCCGACGAGGTGATCGCGCCTGACT
CGCCGTTCTGGAAGGCGCGCAAGCAGTACCTGGACCTGGGCTTCACCATC
GAATCCATCTTCGAACTCGAGCCGTCCGAGCGCGCCGAGGTCCTTTGTGT
GTTGTTCGAGGAGCTGGGCTGGGGCGACGCGGGCCTGGCTATCTCGATCG
GCGCCGGCCTGCTGCCCGCTTTCATGGCAGCCGCATTCGGCAATCGCTTC
CTGATGGAGCGCTTCCCGGACACGATGCTTGGCTGCTGGGGCATCACCGA
GCCGGACCACGGCTCGGACTCGCTGGATGCGAACCGCATGATCTTCCATC
CCCAAGGCAACTACGGGCGGCCCAACTGCGTGGCGACGCTGGACGGCGAT
GCCGTCGTGATCAACGGCCAGAAGTCCGCGTGGGTATCCAACGGCACCAT
TGCCGAGGTCTGCATCCTCTACTGCGCCGCCGATTCCGGCAACGGCCCGG
ACAGCCGGCGCGGCTGCGCGGTCTATGTCCCGATGGACGCTCCCGGCGTC
TCGCGCGGCAAGCCGCTGGACAAGATGGGCCAGCGCGCGCTCAACCAGGG
CGAGATCTACTTCGACAACGTGCGCCTGTCGAAGGACTACCTGCTCGCCG
GCCCCGATGACTACCTGACGGCGGTCTACGCCATCCACACCTTCGCCAAT
TCGATCATGGCCACCGTGTTCACCGGCACGGCCAGGTCCGCGTATGAGCT
GGCGCTCGACTACGCCCATGAGCGCAAGCAGGGTGGCTTGCCGATTATCC
GTCACCAGTCGGTGGCCCACCGCCTGTTCCATCTGGCACGTAAGGTGGAA
TGCGCCCGGGCACTTGCCCAGCGCGTCGTGCACTACAACCTGACCAACGA
TCCGCCCGCGCTGCATGCCGGGATGATGGCCAAGATCACCTCGACGCAGC
ATGCGTTCGAAGTGGCCAGCGACGCGCTGCAGATCTTCGGCGGCAATGGC
CTGACGCGCGAGTACCCGATCGAGAAAATCCTGCGCGATGCGCGGGCGTC
GCTGATCGAGGATGGCTGCAACGAGGTCCTGGCCATCAAGGGCGGGGCCT
ACCTGGTCGACGAGGAGCGTGCGTGA
>B8_trim45_op.faGL003709  locus=Scaffold3:3192:5873:+
ATGCTCCCTGGCAACGATCCATTCTCCGGCCCTCCCCTGAATCCGCTCAA
GCTGGCGCCGCCCGGCGAGATCGGGCCAGGCGTCGAGCGCAGTGCCATTG
CAGCCACCTGGGCTGGCAGCCGCGCCGCCGTGACGCTGGTCTGCGCCCCA
GCCGGCTTTGGCAAGACCACCGCGATGCGACAGCTCCTGGTTGCGGCGCG
GCAGCACGGCGTGCCGGCTGCCTGGCTGAATCTCGACAGCGCTGACAACG
ACCTGGGCCGGATCACGCCTTATCTCTGGGCAGCCCTGCACACGGCACTG
CCTTCGCTGGGAGAAGCACCGTCAACCGGTCAGTGGATCGATGCCTCCCG
GGGCCTGCCCGGAGGATCCGCCCGGCAGCTGCTCGACGTGCTGTCCCGGG
TAGAGACATCCTTTGTGCTGTTCGTGGATGAATTCGAGCTGGTCAAGGAC
GGCAGCGTGCTGTCCCTCTTCAGCGAGCTGGCCTTCAGCCTTGGCCCGGG
CCAGCGCCTGGTGCTCGGCTCACGCCACAAGCCTGGCCTGCCGCTCGGGC
GCCTGCGCGTGCAACAGCGCCTGCTGGAAATCGACGCGCCGATGCTGCGC
TTCAGCGCCGGCGAAGTCCGCGACTACATCACGGGCTGCCGTGGCATCGG
CATGGCGGATGCGGACCTGGGCGAGCTCCAGGCCCGCACCGAGGGTTGGC
CCGCGGCGCTGCAGCTCGCGGCCTCGGCACTGGCCGGGCGCGCAGACTCG
CGCGCGTGGCTGCAGCAGCTTTCCGGCACAAGCGGCAACCTCGCGGAGTA
CCTGGCCGAAGACGTGCTGTCCAGGCTGTCCGAGCCCCATCGCCGCTTCG
TGCTGCGCTCGTCCATCTTCGAGGCGTTCTGCCCCCAGCTCTGCGATGCG
GCGTTCGGGAGCGCGGACAGCGCGGACTGGATTGCGCAGAGCGTCAGCGA
CAATCTCTTCCTGTTGCCGATCGAGGCCGAGGGCGACTGGTATCGATACC
ATCCCCTGTTCAGGCAGTTCCTTCGTGCACAACTCTCGCGCACCGCGGCG
CAGGAACTGGCCGGGCTGCATGTGCGCGCGGCGAACTGGCTGGCATCGAC
GGCCCGTTACGCCCAGGCCATCGCGCATGCTTCGGCTGCCGGCGATACCG
CGCTGAGCGCCGACCTGCTCGAACGCTGCGGCATGGACTATGTACGTGGT
GGGCAAATGGCCCTGGTGGTGCAGTGGGCGGACACGCTGCCGCACGCCGA
ACTTGAACGGCGTCCTGCCGTGCTGGCCGCTACCGCGTACGCCATGGTTT
TCCTGCACCGGTATGCCGCCGCGGAACGCCTGCTGGGCGCGCTGGAGAAG
CATCCCGGAGCCAGCCACGAGGAAGACGTCACCGTCTTGCGGGTCATGTT
GTCAGCCTGGCTGGACCGGATGGACGATGCCGTCCTGGCGGCGCGCACGG
CCCTGGCGGGCGCGGAGCCCGCGTCGCCCTTTGTCAGCGGCCTGCTCCAC
AACGCGGTGGCGTACGGCGATATGCTGCAGGGACGCTTTGTCCCGGCCCG
GCATGCCCTGCTGCAGGCAAAGCGCGAGCTCGAATCCGTCAACGCGATCT
ACGGATTGACCTACAGCGCCTGCATCGAAGGCATGATCGACATGCTGCAG
GGCAATGTCCGCGACGGCCTTGCCCGCTTCAGTGCCATGCTGAACCGCAT
CGTTGCCAGCGGGCAGCGCTACACGAGCTCGGGCCCGGTTGCATGCACAC
TGCTGGCTGAAGCACTCTACGAACTTGGCGACAGCGCCGCCGCCGACGCG
CTGCTGAGCGAATACCTGCCCCTGATTCGCGACACCTGCCTGCCGGACCA
CCTGATCGTCGCCCATCGGCTTGCTTCCCGCATCGCGTGGCTGGGCGGCG
ACTCCGGCAAGGCCCTGGAGCAGCTCAACACACTCCAGGAACTTGGCGAC
GCACGCGGCATTGCACGCTTGGGCATGGCGGCCGCCATCGACCGGAGCCG
TCTTGCCCTGCTGGCGGGTGATGTCTCCAGCGCGAGGCATGCATTGGCAG
TGGCCGCATCCTTGGCGCCACCTTCCGGTACCCTGATGCGTTACTCCGAC
GACCTCGACGATCTCGAGATCGCCAGCTTTCGCATTGCGCTGGTTGCCCC
CGACGAGGAAGCCGATGTGGAACGCGTCGAAGCCGCACTACGCCTTGCAG
AGAGCAGCGGCCGGGCGCGGCGTGCCGTGCGCCTCGCTTGGCTGCTGGCG
CAGGCGCACCATGCCGCGGGCCGGTCAGCGCAAGCGCAGATCTGGCTTGA
GCGTGCCCTGGCACAGGCCCAGGCATGGCAGGCACAGCGGATCCTTGCCG
ATGAGCCGTGGCATCTGCAACCACTGCTGGCGTCGCTGGCATCGCGGCAG
CATGTCTTCGATCCGCGGTACCTTGAGCGGCTGATACAGGCCGCACAGGC
CTCATCGCAGCGCGGAACGCCCGTGCGCGGCGAACAGGAAGGCCTGCTCA
GCCCCCGTGAACTCCAGATCATCCGGCGTGTCGCCGATGGCCACTCCAAC
AAGGCCCTGGCGCGCTTGCTGTTTGTTTCGGAAAACACCGTCGAGACACA
CCTGCGCCGCATCAATGGCAAGTTGGGCACAGGCAACCGGATGCAGGCCG
TGGCACGCGCGAGGGAACTCGGCCTTTTTTGA
>B8_trim45_op.faGL003710  locus=Scaffold3:5912:6034:-
TTGCCCTCAATCTGCGGCAATCACCTCCGCCTGTCTGCAGTCATCGCCCG
TGCCATGGCAAGCTTGCCGACGCCGGCTGGCGAACAAGTATTGGCAGCCT
TTGCGCGCAAGCGCTACAAGTAA
>B8_trim45_op.faGL003711  locus=Scaffold3:6076:7032:-
ATGCTCCAGGCAAGCTACAAGACCGAAACCTATTGGGAACAGTACCAGTC
CTTTTTCCCAGCACATGCGCGCGTAGCCGCCGCCAGCGGTCCGAATGAAG
AGTGGCTCCCCTGGCGGGGAGCATCGATCCATGTGGATCGGTTCCCCTGC
GCTGCATCGCCGCTGACGGTGATCGTGGTGCATGGAGGGGGAGGCTATGG
CCGACTGTTCGCGCCGCTTGGCAAACTACTGCACGGCGCCGGCTACGAGG
TAGTAGCCCCGGATCTACCCGGATACGGGTTGAGCCAGGCGCCACCGTCA
CTGGTCACCTACAAGGCGTGGACCGACTTGCTATGCGATCTGGCGTCCAC
CGAGTACCGGAACACCGGGCGACGCGTAGTATTGTGCGGCGGCAGCCTTG
GTGGCTATCTGGCTTACCTGTGCGCGGCGCGGATGGGCGCTGGTCCGATT
GCTGGCGTGATCGCCACCACCCTGGCGGATCCGCGCTCACCGCTGGTGAA
GCGCCAGTTTGCCCGCAACGCGCTGGTGCTGCACGCCATAATGCCACTGT
TGCCCATCTGCGCGCCTCTGATCGGCAGGCTGAGACTGCCCGTGAAGTGG
TTTACCAGGATGGACGCGATGTCGAACAATCCCTCGCTGAACCGGCTCGT
TGCCGACGACCCCTATGGTGGCGGCGTACGCGTGCCGGTCGCTTTCATGC
AGTCAATCTTCGCCGTGCGGCCGAACATTGAGCCCGAAGACTTCGATCAC
TGCCCTATCCTGCTGGCGCACCCGGGAAACGACCGCTGGACGGGCTTCGA
ATCGAGCCGGCAGTTCTTTGACCGCATCAAGGGCGAGAAGAGATTGGTCA
TGTTGGAAAACTGCGGCCATCTTCCAGTGGAGGAGCCAGGCATTGCGCAA
CTGGAACAGGCTTCGATCCGATTCCTGGGGGAGATTGCCGCGTTCACGGC
CACGTGA
>B8_trim45_op.faGL003712  locus=Scaffold3:7305:7469:+
ATGTCCGTGGCCATGGTGAAACGCTTGTGTTCCGCCATCTCGGATCACAT
TGGTAATTTCGGCGAAACTGCGCATCTTCTCGACTTTGCCGGGAAGATGC
GCAGAGACGAAGGCAAGCCGAGCAAACCCGCGTCAAGAACTGGAAGGCTT
GCAACGCTGGCTTGA
>B8_trim45_op.faGL003713  locus=Scaffold3:8573:10375:+
GTGAAGCATCGCTTGGCATGGCTTGCGCTGGCACTTGCTACGACCGGCTG
CACCTGGAGTGCCGGCTCACCGTCGGGGCAGCTCGACAGGTTGTTTCGCT
CGTACGCAAACGATACTGCGCCATATAACCCGTTCAGCGCAAGCGACTCC
GGCGTGCGCAAGTACGACAGCGTCTTTGCCAACGATCTCAGCGAAGAATA
TCGACGCAACTTGACCGCCTTGTGCCGGCGTTACCTGACGGCGGTAAAGG
AGATTCCCCAAGCGGAGCTTTCACGGCAGGAGATCCTGAGCGTCGAAATC
TTCCGGCGGCGGTTAGACGAGTGTATCGAGCAAGAGCGCTTTCGCTGGTA
TCTGATGCCGATCAATCCGGCCGGCGGCTGGCCTGCCGCATTTCCGGTGA
TCGGCTCTGGCAAGGGCAGCCACCCGTTCAAGACGGTGCGCAACTATGAG
GACTTCCTGAAGCGGATCGACGGCTTCGTCGTCTGGACCGATACCGCAAT
CGCCAATATGCGTGAGGGGATGCGGCAGGAAATGACGCAACCGCGCGATC
TGATGATCCCGGTGCTAGCCCAGTTGGAAGCACAGATTGTGAAGCGTGCC
GACCTGAGCATGTTCTATCAACCTATCCGGCAGTTCCCATCGGATTTCGA
CGAGGCGAGCCGGAACTCGCTTACCGTGCAATATTCGATGGCGATCGAAT
CGAAGCTCATCCCGGCGTACCAGCGACTGCGAACTTTTATCCAGGACGAA
TATCTGCCTGCATGCCGCACGAGTGCGGGCATTGGGGCACTACCGGGCGG
CAACGAGATGTACCGCAGTGCCGTGAAGCGTTCGACCACACTGGACTTGG
AGCCTGACCAGATTTACCGCACTGGCCAAGCTGAGGTACAGCGCATCCAG
CAAGAGATCCACCGGCTGCGCACGGAGATCATTGCAAGCGGGGAAGCGCC
ACTACCCGCCTATACGGATGCCGAGAGCCTGCTGGCAGCCTATCGGGAAA
CCGGCGCAAAAGTGAATGCCGCGCTGTCCGGAGTGTTCGGACGCCTCCCA
ACGACAGGCTACGAGATCCGGGCGATAGAGGCCTACCGGCAGCAGTCGAT
GTCATCGAGCTATATCTTTCCGCCAACTGACGGCTCGCGTCCGGGAATTT
TCTACCTCAACGCCGCTTCGGTGTATGGCGGCAACGGCAGTGCCTCGGTC
TCGCAGAGCCTCTTCCTTCATGAGGTCGTCCCGGGTCACCATATGCAAAT
AGCGCTGCAGATTGAGAATAAGTCACTGCCGCTGTTTCGGAGGAAGCTCT
GGTACAGCGCGTTTGGTGAAGGGTGGGCGCTGTACGCAGAAAGTCTGGGC
AGCGAATTGGGGGTGTACGCTACACGGCATGACCAGCTTGACATGCTGCA
GCAAGAATTGCTGCGTTCGGCACGGCTGGTGGTGGATGTAGGCCTGCACG
AAAAGGGCTGGACAAAGCAAGAGGCAATCGACTACCTGCACAGCCATGGT
GGTGGATCGGACGCCAACACGCGTCGTGAAGTGGAACGCTATATGTCCTG
GCCCGGACAGGCGCTCAGCTACAAGATCGGGCAGCTAAAGATCCTGGCGC
TGCGGGATCGGGCACAGGCCCGGCTTGGCCATGCCTTTGACATTCGTGAA
TTTCACGACGAGGTTCTCAAAGATGGCGTCATGCCACTAGACCTGCTGGA
ACGCAAGATGGACCAATGGATTGCCGCGCGGCAGAAGGTGCGGGGTGAGT
CGAGCGAGACTGGCATTCCCGATGTCTCGCTCGACCAGATAGGGATTCGC
TAA
>B8_trim45_op.faGL003714  locus=Scaffold3:10469:11158:-
ATGAGGTTGCTGGCCGCCGCGCGCCTGGGCATTGCCTACTATCCTTGGAG
ATGGGTTATGCCTGATTTCGAAAATATTTTCATGTTCGCTCTTGTGGCGT
TGGGAATGGTTTTAACGCCAGGGCCGAACATGGTTTATCTGATTTCCCGC
TCAATTTGCCAAGGTAGACGCGCAGGCCTCATTTCGTTGGGAGGCGTTGC
TCTGGGCTTTGTGTTCTATATGCTCTGTGCAGCATTCGGAATCACAGCTT
TCGTATTTGCCGTACCTTACGCTTACGACACGCTTCGCTTTGGCGGCGCT
TTGTACCTTCTATATCTTGCCTGGCAAGCGGTCAAACCGGGCGGACGGTC
CGCGTTTGCAGTACGTGACCTACCGGTCGATACCCCAAGGAAGCTCTTTG
GCATGGGGTTTATCACCAACCTGGCGAATCCCAAGATCGCCGTCATGTAT
CTGTCTCTGCTTCCCCAATTCATTACGGCAGGACACGGCAGTGTGCTTAC
GCAATCGCTGGCGCTCGGCAGCGTTCAGATTTCGATCAGCCTCGCTGTGA
ATGCATTGATCATAGTGACGGCCGGGTCGATATCTACCTTCCTGTCGGGA
CGCCCGCTATGGCTATCGGTGCAGCGCTGGCTGATGGGAGGCGTTCTTAC
AGGTCTGGCGGTGCGGATGGCATACGAATCCAAGAAATAG
>B8_trim45_op.faGL003715  locus=Scaffold3:11674:12528:-
GTGGCCGGGCTTGCCGTGCTGCTTGCCGTGATGGTGATTCCCTGGCGCGG
CACCCTGCGCGCGCCGGCCGTGCTCAGCGCGAGCCAGAGCCAGTCGCTCT
ACGCGGCCCAGCCCGGCTACGTGAGCGGTGCCGCGGTGCACACCGGGCAG
GCCGTGGCGGCCGGGCAGTTGCTGGTGCAGCTGGTGTCGCCGGAACTGGA
CTTCCGGCTTGCCGCCGCGCAGGCGCAAGCACAGCAATTGCGCTGGCAGG
TCGAGCAGCAGCCATTTGCCACCAAGCTGCGCGAGGAGGGCGATGTGCTG
CGCCGCCGCTGGGCCGCCGCCCAGGCGGAGGTGGCGGGTCTTTCCGAAGA
GCGCAAGCGCCTGGAGGTGCGCGCGCCGTTTGCCGGGCGCGTGGTGGATG
CCAACCTGTTCCTCGCTGATGGCGCGTGGCTGGCGCGCGGCGAGCCGCTC
TACCATATCGTCGGCCAGGATAGCGAGCTGAAAGCGGAAGCCTTCATCGG
CGAGCAGGACCATGCCGCGCTCACCGCCGGCAGCAGCGGCGTCTTTGTCG
CCAACCTGCCGGAGTTCGGCTCGGTGCGCTGCGCCACCGCGCAGACGGAC
CAGGTCAACGTAGCCGGCCTCGAGCAACGCACGCTGGCCAGCCTCTACGG
CGGCCCCATCGCTGTCACGCGCAGCCAGCACAATGGACTGGCGCCGACCA
CGGCCATCTTCCGCGTGCGCTTGTCGCATTGCGACCCGCTGCCGCTGACG
CGGGAATTGCCGGGTACCGTGCTGCTGGCACGCCAGCGCCATAGCCTGGC
CGGCGATGCCTGGACTGCGCTGCTCGGTCTGATGCAGCGTGAACGCGGCC
TTTGA
>B8_trim45_op.faGL003716  locus=Scaffold3:12785:15328:-
ATGCTACAAATCATCATCGGCTTTTTTCTCCTGTGCATGGCGCTGGCGTT
GTTGGGCAAGATTGTGCCCCTCGCGCTAAAGATTGCAGCGGCGCTGGCGG
GCATCGCACTTGCCGTCGTGGTAGGGGTGCCCGTGGCAATCGGCATGGGC
ATCGAACGGCTAGCGCGCAAGAACAACCGCCGGCCCATGGCCAGCGGGAT
AGCGATGGTCATAGGCTGCGCCGTGGCGGTCTGGGTGGCGTATGACGGTT
ACGGCTGGATATCGGGACTTGGAATCGACAGCCTCAAATACCTGGTTCCT
GCATTGCTGCCCATCCTTATCCATGTGCAGCACAAACGCCGGCTGGCAGC
CGAGCGCGATGGCCTCGAGATCAGCCTGCCGGCGCAGAAGGCCGACCTCA
CCTATCAGTTGTTCTTCAGCGCAATCAGCCTCTGGCTGTTTTCTGTCATC
GTACAGGCCTTCTTTCCCGCGCTGGTGACACTGGTATTCTCGCGGTCATC
CACCGTATGGTGGTTTGACCTGGGATATTGCGTGGCTTCCTGCCTGGTCA
TGGTCGCAGCCATTGTCTTTGAGAAGGGCTATGCCGACGTAATACGGGGC
ATCAAGACCACGATCGCAGGCAACAAGAAGGCGCTTAACCTGACCGCGAC
GATCGCGGCGCTTCACAAGGGTTCTTCCCAGGTCGACGCCGACGATGTCG
AAGCCATCGTCCTCGGGGTGGCAAATGTGGCCAACAATGCGGGCCTGGTC
GAGCTCTTCGAGCTTTGCGGCGAGATCTGGTTGTTCGACAAGGCTTGCCA
CGATACCGCGCTCACGCAATACCGGGCATTGCTGGAACAGGAACTGCGTC
ATCACCGCGATGTGGCCAGGCAGCGCATCGGCGATTACTTTCCTGTGCCA
CAGGCAGAAGCGCAAGACTATTTCGATCGATACCTCGATTTCGTGGAGCA
ATGCGATTTCGATGATGGCTCCTATATCGTCGCGCATGGCCGGAAAGACG
AATTGAACTGCTGCAGCTCATGCGGCCTGGTGCGTGAGCACGGCGGTGCC
AGGAATGATGAATGGTACTGCTCGCCCATTTGCCATGAGACGGAGCAGAT
CTGCACATCGATCAAAGACAAGCCACTCAGCGAGTTTTTGAGCGACGCTT
CGTCGACCGGCTTTCTTGTGATCGAAATGGGTGGGGCCTGGTCGCAGAAC
CATAAGATGGTTGCCGCCGGGGGGCAGGGGCATGGCTTCGCAGCCGAAAG
GGCGAATACCATGCACGACAGGCTCGCAGGGAAATCCGCCAAGGTGATTG
GCGACGACAATGCAAAGAATGGCGCAGACCGCCTGGTGAATGGACAAGAG
ATCCAGACGAAATATTGCAGCACCGGCGCGCGCAGTATCGGCAGTGCCTT
CGATAACAAAGGCGATGGCACCTTCCGCTACTTCGATTCGGACGGCAAGC
CCATGCCTATCGAGGTGCCGCGAGACCAGTACGATCAAGCTGTCAAGACA
ATGAAAGGCAAGATCGAGCAAGGAAAAGTGCCAGGCGTTACGGATCCCGC
GCAGGCAAAGGACCTTGTCGTCAAGGGCCACTTGACCTACGAGCAGGCAA
AGAGCATCACGCGCTTCGGCACCTTCGACTCGGTCAAATACGACGTGCAG
GAGGGCGCTATCGTCAGCATCGGTGCCGGCGGCATCAGCTTCGCCGTCAC
GGCGACGATTTCCTACCTGAATACCAATGACACAAAGAAGTCCTTGCAGG
CTGCCTGCATACAGGGCGGCAAGACCTTCGGCAAGACACTGGTCGTCTAT
GTGGGTACGCAACAGCTGCATCGGCTGGCCACGGTGCAGGCGGCGGTGAA
GTACATCGAGGTGGGCAGAATCTCCAAGCCCATGGCTGAAGCGCTCCAGA
AGAGCATGGGGGTGAGCAGCCGCAACCAGCTCAATCACGCTCTTCGCGGA
ACCGTCGTGGCATCGCTGGTCATCGTGGCGGTGTCATCGGGACCTGACTT
GCTCAAGATGATCCGCGGCCGCATGTCGGGCGCCCAATTCACCAAGAACC
TGGCCGTCACGGCAAGCAGCACGGCAGGAGGCGCCGTAGGGGCCATCGCC
GGCGGCGCTATCGGCGCTTCCTTCGGGCCGGTCGGCATCTGGGTCGGCAA
ATTCGCCGGCGGCTTCATTGGTGGCGCGATCGCCGGCACCGTGACCAACT
CGATCGCCAAGAGCCTGATGAAGGAAGACGGGGAGAGGATGCTGGAAATC
GTCCAGCGACAAGTTGAATACCTGGCCGTGCTATTCATGCTGACCGAACG
CGAGGTGGAGAGCCTGAGTGCCAACCTTAACAATGTGATCACCGCGAAGG
CGCTCGAAGTCATGTACGCCAGCACTTCGCACAAGGCATTTGCCAATATG
CTGGTCAAGCCCGTCGTGGTCGGCATCGTCAAGCAGCGGCCGGTCCTGAG
TTATGACGTCAACGATGTCCTTGAGTCCTTCGACGGCAAGCCGCTGATTT
CGAATGCGGCAAACGATGAGATGTTGGCCGAAGCGGCTGCCTAG
>B8_trim45_op.faGL003717  locus=Scaffold3:15350:16486:-
ATGCTGGCGGGCTGCGGCGATTACGGCCCGGATATGAAAGCCGAACTCGC
CGGAAAGCTCTCGAATCAATGGCAGGTCAGAGGCCTACAGATCAAGGCGT
GGGAAATTGTGCGCCGGGAACCTCGGCAATGGCATTACCGCTTCACCGCG
ACGGTTCTCCCTACTGAGGATTTGTACAAAAAAATCGGGACCTTGAACAA
TACCGCGGTCCTGGTGCCAGCCGCCCAGAAGGGCGAAGTGGAATCCCTGT
CCGGAACCGCGGATGCCAGATTCGACGGGGAAAGCTGGCGCAGTCAGTTC
GATTTCGACCGTGCCGCTGCATTCTTTGACGGTGCGCCGAAGACCGCCCA
TGGCGCGAATATCGTCATCGTGGGCAATCCGGGCTTTCACGCATTCCTCG
CATCGGCGGAGACAGAGATCCAGAAAAGAGAAGAGAAGCTTGGCAACGAT
GAAGCCTTGTTCTCCCAAAGAACCGGTGAATGGGATGCGTCGAACAATGC
GTTCAAGGAAAGCGTCCAGCAAATCCAAAACGACCTCGAGTCCGAACAGA
AGCAGTTGCAGCAGGAGCAACTGAACATCAGATCGAGCGTCGGACGGGAG
GTGCAGGCAGCCAGTCTGGGGCTGCAAGCCGAAATGCGCGAAAGACTGGA
TGGGCACAGGAAAGATCTTGACGCGCGCAACGCGACGCTGACGCAAGCCT
ATCGCGCAAAAATGCAGGCATTGCAGGCGCAGTACCGGGACATGCAGAGC
CAGCGCCTGTCCCGTGACGAGTACAGCGAAAGGAGCCGTCAGCTTCGCGA
GCAGGAGTCGGCAATACAGAAGCAGTATCGCGAACAGCTCGACCTGGCCC
GCGACACTTACTCGAGCCGCGTGAAAGCCACGCAACAGGAATTCGACGCG
CGCCGCGCAAGGCTCCAGGATGACATCACGAGCGACGTGACGGCCAATGT
CGAAAGGTCGGGCGCGGCGCTACAAGAAAAGCGCGCGCGGCAACAAGGCA
GTCTTCAGACTTCTCAAGACCAGCTGGTGGATCAGCGCAACAAACTCGAG
AAATTATCTTCCGACGTGCAGAGCCAGAAAGCCGAGCTTGCCCAGCAGCG
TCAGCTGCTCGAGCAGCTCAAGACACAAGCGAACTGA
>B8_trim45_op.faGL003718  locus=Scaffold3:16966:17109:-
GTGCGGCCGCTGGAGGTGGTTCGCACCCACACCGGCCACACGCTGCGTGT
GGCCGACTTCCTGCTGGCCGGGCGGAACGCAGGCCAGTGCAGCGGTTTCG
ACCTGACTAATCTCTGGCGGCTGGAAAGCGCGGGTGCTTGCTGA
>B8_trim45_op.faGL003719  locus=Scaffold3:17182:17316:+
GTGCGCATGCGGCTGCAGTTTGCCGAGATATGCATCGGCAATGGCATCTC
GCACGCCAAGCACCTATGCGGGGCTTCCGGGCAGGACATGCCCGCCGCCG
ACCTCGGCCAGGCGCTTCTAGTGGACCTGGTATAG
>B8_trim45_op.faGL003720  locus=Scaffold3:17720:17896:+
GTGGCGATCGGCGCCAGTGGTGTCGCGGCCTCCGATGTGCGCGAAGATCG
AGACGACCGCGCCGAGAGCCCCTCCGGCGGCATGTATGCCGCAAAATCGG
CAATTTCGGTGCGGTGCGAAGTGGAATTCTTCGGCGACGGCAGCGAAGCA
ACGAAGGTGGCGGAGTTCCGTGCCTAA
>B8_trim45_op.faGL003721  locus=Scaffold3:17914:19113:-
ATGACGACGATGCATGCCCCGCGCAAAGGCGCGGAACGACTGCCACTGGG
CGCCTTGCTAGCCTTGGCAATGACAGGATTTCTGGCACTGCTGACGGAGA
CGATTCCGGCAGGCATGCTTTCGCAGATCAGCGAGGGCTTAGGCGTGTCG
GAAGCACTCGCAGGCCAGTTCGTCACGTTGTATGCCATCGGCTCGCTGGT
CGCCGCCATCCCGTTGACAGCGGCGACACTGGGCTGGCGGCGCCGGCCCT
TGCTGATCGTGACATTGTTGGCAGTGCTGGTCTTCAACACGCTGACGGCT
TTGACGTCCAGCTACGTCGTTGCCCTGGGCGCGCGTTTTCTGGCAGGCAT
GGCGGGCGGCCTGATTTGGGGCATGCAGGCGGGCTATGCGCGACGCATGG
TGCCCGATCACCTCAAGGGACGCGCGCTGGCGGTGGCGGGGCTTGGCGCG
CCCCTGGCGCTGTCGCTGGGCGTGCCTTTGGGAACCCTGCTCGGTGCCAT
GACGGGCTGGCGCAGCGCATTCGCAGTCATCTCGCTGCTCACGCTGGCAG
TGATGGCCTGGGTCTTCCTGCAGGTGCCGGACTATCCTGGGCAGGAGGCC
GAGAAGCGCGCGTCGGTGCGCCGCGTCTTCGTGACGCCCGGCGTGCGTCC
AGTGCTGGCAGTTCTTGCGCTGTGGGTTCTGGCGCACAGCATCCTCTACA
CCTACGTGATGCCCTTCCTGGCACCGGCCGGCCTGTCAGATCGGGTCGAT
CTGGTGCTGCTGGTCTTCGGCGTGGCCTCGCTGGTCGGCATTTGGATCAG
CGGCCTGCTGATCGACCGCATGCTGCGTTCGCTGGTGCTGCTCAGCTTGG
CCGGGTTCGCATTGGCGTCCTTGGCCCTTGGCATTGCCGGCTCCCAGCCG
GTTGTCATCTATCTTGCGGTCGCGGTGTGGGGCCTGACCTTCGGTGGCTC
TGCGGCCTTGCTGCAGACCGCGTCGGCCGAAGCGGCAGGTTCTGGTGCGG
ATGTAGCGCAATCCATCCTGGTCACGGCGTGGAATATCGCTATCGCGGTT
GGCGGCGTCATCGGCGGCATGCTGCTGGGAACGGCGGGCGTCGGTATTTT
CCCGTGGGTATTGCTCGTGTTGTTGATTGCCGGCTTGGCGGTCGTCTGGG
CATCGAGCACGCACGGATTCCCCACGAAGCCAAGGCGCGCCATAAATTGA
>B8_trim45_op.faGL003722  locus=Scaffold3:19256:20143:+
ATGGACAATCTGGGCGCATTGGACGTCTTCGTTCGCGCAGGGGAGGCCCG
CAGTTTCACCGCCGCCGGGCAGCAACTCGGCATTTCGGCATCGGCCGTCA
GCAAGGCCATCGTGCGGCTGGAAGAGCGCCTGGGCGTACGGTTGTTCCAT
CGCTCCACCCGCACCGTGAACCTGACGCCGGAAGGCGCGCTGTTCCTGGA
GCGTTGCCGCCGCATCCTCTGCGAGGTGGAATCGGCCGAAGCGGAGCTCC
TGCACACCCAGAGCGCGCCACGGGGCAAGCTGCGCATCAACTTGCCATCG
GTCGGCACGCTGTTCATGCCCAAGCTGGCCGCATTCAAGCGGCGCTACCC
CGAGATCGAGCTGGACATCGACTACTCGGATCGCCTGGTGGACGTCATCG
AGGAAGGCTTCGATGCGGTGATCCGCACCGGCAAGCCCAGCGACTCTCGG
CTGATGGCGCGCCGCATCGGGTCTTGCCGCAAGGTAATCGTCGGCGCACC
GGCTTATTTCAGCCTGGCGGGCATCCCACTCAAACCGGGGGATCTGGCCA
ACCACGCTTGTCTGCTTTATCGCTTTCCCAGCACCGGCAAGCTGGATACC
TGGCCGCTGGGGTGCACAGCCGACATGCCTACCATCGACCTGCCGGCCAG
CATGGTGACCAATACCCTCGATCCGCAGGTGTGCTTCGCCGAGCAAGGGC
TGGGGATCGCCTGCATCCCAGAGATCGCCGTGCACCGTCAGTTACAGCAA
GGCAACTTGGTCACCGTGCTGGATGACTACAACAACGAAAGCATGGCCTT
CCATGTGCTGTGGCCGTCGAGTCGTCACCTCTCGCCCAAGATCAGGGTGT
TCGTCGATTTCATTGTGGAAAGCCTGTTCCCACTCTGA
>B8_trim45_op.faGL003723  locus=Scaffold3:20261:21484:-
ATGAGCACGCCTTCAACTGCTGCCGCAGAAACGGCAGTCCGCAACCCATG
GCTGGCTGTCACCGCCGTAGGCCTTGCCACCTTCTCGGTGGTAACGACGG
AAATGCTCCCGGTCGGCCTGCTGACGCCGATTGCAGACACCCTGGACACC
TCCACCGGCACCGCTGGCCTGATGATCTCGCTGCCCGCACTGCTGGCGGC
CCTGTTCGCGCCGCTGGTGGTGATTGCATCGGGCGGTATGGATCGGCGCA
GGATTCTGTGCGGGTTGCTGGGCCTGCTGGTGATCGCCAACATCGCCACG
GCATTGGCGCCGAGCATGGGCTGGATGCTGGCTGCCCGAATTCTCGTCGG
CTTCTGCATGGGCGGCATCTGGGCCATCGCCGGTGGCCTGGCGTCCCGGC
TCGTTCCCGGTCACGCCATCGGGCTGGCAACGTCCATCATTTTCGGCGGC
GTGGCGGCTGCATCCGTGCTGGGCGTTCCGCTCGGGGCGCTGATCGGCGA
GTTCGCGGGATGGCGCCTGGCCTTTGGCAGTATGGCATTGCTCAGCGGGC
TGGTGCTGGCCGTGCATCTTGCCGTCATTCCCTCGCTGCCCGTTGCCAGT
TCGGCGACCGTGCGCCAGTTCGACGAACAGCTTCGCAACCGCAAGCTGCA
AGTCGGGCTGATCCTGACGCTGCTGCTGGTGGCCGGGCACTTCATGGTCT
TCACCTTTGTGCGCCCGCTGCTGTTGTCGGTGTCGGGATTCGATGCGCAA
TGGATCGGTGCACTGCTGTTTGCCTACGGCATCGCGGGCATTGCCGGCAA
CTTCCTGGCTGGCATCGGCGCGGCGCGGCGCACGGCGCTGAACTTGACGG
CGATCGCGCTGGGGCTGCTGCTCACGCCGGTGCTGTTCCTGACCGTCGGT
GATTCCCACATCGGCGGTGGCGTGGTGCTGCTGGCTTGGGGACTGGCCTA
TGGCGGCGTGTCGGTCGGCCTGATGACGTGGATGATGAAAGCCGCGCCGG
GCGCCGTGGAGATTGCCACCGCGCTATATGTGGGCGTGTTCAATATTGGC
ATTGCACTGGGCTCGTGGGCGGGCGGCAAGGTGGTGGATGGGCTTGGCCT
GACAGCCAATCTCTGGCTGGCCGGCGGATTCGCCGCCGTCGCATTGCTGC
TGACCTTCGGTATCGGCCTGGCTGAACACAGAACGGATGCCACGGGTAGG
CGGGCCGGTTCTACAACGGGATGA
>B8_trim45_op.faGL003724  locus=Scaffold3:21525:22784:-
TTGTCCCCGCACCATGCCGCCATGGCAAGCGGGCGCACCTTGGAGAACGA
GATGGCCAACCCCTACCGAGGACTGTTCGCCGCACCTGGCACCAAGGGCT
TTGCCCTGGCAGGCCTGCTGGCGCGGATTCCGCTGCCAATGACAGGCATC
GGCATCATCACCATGCTGTCGCAACTGCGCGGCAGCTACGCGCTTGCCGG
GGCCGTGTCCGCCACCTTCGTGCTGACCTACGCGCTGCTGTCGCCGCAGA
TCTCCCGCCTGGTGGATCGGCATGGGCAAGGCCGCGTGCTGCCAGCGGCG
ACGGCCATCAGCGTCATCGGCGTGCTGCTCCTGCTCGCCAGTGCCTGGTG
GCAGGCACCCGACTGGACTTTGTTCGTCGGCGCCTTGCTGTGCGGCTTCA
TGCCCAGCATGTCGGCGATGGTGCGGGCGCGCTGGACGGCGATCTACCGG
AGCCAGCCACGTTTGCAGACGGCCTATTCGTTGGAGACGGTGTTCGATGA
AGTGACCTTTATCGCCGGGCCACCGATGTCGGTGGGGTTGTCGGTGGCGG
TGTTTCCGCAGGCCGGGCCACTGTTGGCGGCCGTGCTGCTGACCCTTGGC
GTGCTGGCTCTGGTCGCGCAGCGCGGCACCGAGCCGCCGATCGAAGCGCA
GGACGGCACCACGGATTGCAGCGGTTCGGTCATCCGGTTGGAAAACGTAT
GGCTGCTGGCGCTGCTGATGGTGGCGATGGGCGTCATTGTCGGCACCGTC
GATATCGTCAGCGTGGCCTACGCCGAGCAACTGGGGCAGCCGGCGGCCGC
CAGCTTGGTCTTGTCGGCCTATGCCGTGGGTTCCTGCCTGGCGGGTCTGC
TGTTCGGTGCACTCAAGCTGCAAACCCCATTGCACCGCCTTCTGTTGCTG
GGCGGATTGGCGACGGCTGCGACGACGCTGCCCCTGCCGCTGGTCGGCAG
CATCCCCGCACTGGCCGCCGCCGTGCTGGTGGCGGGGCTGTTCTTCGCAC
CCACCATGATCGTGGCCATGTCGCTGGTCGAGCGCCTGGTGCCGGAGCGC
CGGTTGACCGAAGGCATGACCTGGCTGCTGGCCGGGCTGAATGTCGGCGT
GGCGCTGGGCGCGGCGGCGTCCGGCCCGGTGGTGGATCACGGTGAGGCGC
GGGCTGGATTTGCTGTGGCCCTGTGCGCCGGGGCCTTGGTGCTGCTGGTG
GCGATCTGGGGGTATCAGCGTCTACGTGCGCATGGCTCACCGGTACCGAA
TGCCGTGTGA
>B8_trim45_op.faGL003725  locus=Scaffold3:22869:23456:+
ATGGTTCGCCGTACCCGCGCCGAGATGGAAGAAACCCGTGCCACGCTGCT
GGCGACGGCCCGCCAGGTCTTCAGCGAGCGCGGCTACGCCGACACCTCGA
TGGATGACCTCACCGCGCAGGCGGGCCTGACCCGCGGTGCGCTCTATCAC
CACTTCGGCGAAAAGAAGGGTTTGCTGGCGGCGGTGGTGGAACAGATCGA
CGCCGAGATGGATGAGCGCCTGCAAACCATCTCCGACACCGCCGAGGACG
GCTGGGAAGGCTTCCGCAGCCGCTGCCGTGCCTATCTGCAAATGGCACTG
GAGCCGGAAATCCAGCGCATCGTGCTGCGCGATGCCAGAGCTGTGCTGGG
TGGCGCCTCGCCGGACTCGCAGCGCCACTGCGTCGAGTCGATGCAGCGAC
TGATCGACAATCTCATGCGACAAGGCGTTGTAGCCAAGGCCGACTCGCAA
GCCCTGGCATTGCTGATCTACGGAAGTCTGGCCGAAGCGGCGTTCTGGAT
CGCGGACGGTGACGACGGAAACACGCGGCTCGCACAGGGTATTAACGCAC
TCGAACTACTGCTGCGCGGGCTCCTGGTCAAGCAATAA
>B8_trim45_op.faGL003726  locus=Scaffold3:24414:25646:-
ATGGCAGGCAAGCAAGCAAAGCGACAGGAACTGGAAGTTCATCTCGGTGC
CGGCGGTCAGGTGGTGGGCCGTCTGCTCTTCAGTAGCGGTAAGCGCAGCG
CGTTTCGCTACGACGAGCAATGGCTCCAAAGCGATCGCTACTTTGCCGTT
TCCCCGGATCTGCAGCCAGTGCTCTCCGTGCAGCACCCGGCGGGAGTGTA
TTTCCGTTCGCTGGAGGACACCGGCCCGGACTCGTGGGGAGAGCGCGTGA
TCCGCCGCGCGCACGCTAAGATGCGCGAGAAGGAAAGAGATGTGCCCCCT
CTGGATCCGGTTGACTATCTGACGTGGGTCGACGATGAGGCGCGCATCGG
CGCGTTACGCCTCTTCGATCCCGAGCAGCGGATCTATCTGCATACCGCTG
GCGTCCATCGGCGCGTTCCGCCCTTGGTGGAACTCGGCAAGGTGCTGCAC
GCGGCGCAGGCGCTGGAGGATGGCACAGAGAGCGCCGAGGATCTCCGGTA
TCTAATTGGGCGTGGCACGTCGCTGGGCGGCGCACGTCCCAAGTCGACCG
TGCTGGATACTGACGGTTGGCTGGCCTTGGGCAAGTTTCCCAGCCAGGCG
GACAAGCGCGATGTGGTCCGCGGGGAAGTGCTGGCCATGCACCTCGCCGC
CAAGGCCGGCATCCGCGTTGCCGACGCCCGGGTGGCGATGATCAATGACA
CAGCGGTGGCGGTGATCCGGCGCTTTGACCGCACCGCCAATGGGGCGCGC
ATCCCGTACATGTCCGCAGCCACCATGCTGCTGGTCGACGGCCGTGAGGA
AGAGCGCGCCTACACTGAACTGGTGGACGTACTTCTGAAAGAAGGCTCGA
GGGCCATCGCCGACATCCAAGACTTGTGGCGCCGGCTGGTCTTCAATTTC
CTCATCTGCAACACGGACGACCACCTGCACAATACCGGGCTGCTCTACGA
TGCACGCGGCAAGGGTTGGCGCTTGGCGCCGGCGTTCGACCTTAACCCAA
TGCCGGGCGACCGCCGCGAGAGCAAGACGTGGCTCACTGAGGACTCCGGC
CTCATCGACAGCAAGCAGACCCTCATGGACGGCGCCCAGTATTTTCGGCT
CACCCGGCAGGACGCCGCCGCGATCTGGGCCCAGGTGGAAGCGGCGGTGA
GCGCCTGGCGTAGCGTAGGCTCGCAACTGGGCATGAGTAGCAGCGCACTG
GTTGACTTCGCCCCTGCCATGGAGCTCCGCTAG
>B8_trim45_op.faGL003727  locus=Scaffold3:25646:26011:-
ATGACGCAGGAGGATCTGGCGGAGCGCATCGGGACGTCGGTGAACACCAT
CGGGCGCATGGAGGACGGTCATCCGGGCACAGCGCTACACACCTTTCTGC
GCGCGCTGCACATTCTGGGGCGCTTGGACGGGATGCTGAAGGTGCTAGCA
CCGGACCAGGATGCGCTGGGCCTGGAACTGGCGCGAGAGCAACTACCGAA
GCGCATTCACGGACGTCGAAAACCGAGTGTTGCGGTGAGTACTGCCGCCT
ACCGCAAACGGGCCGGCGAGGGCGTGCCCGTTCCCGAGGCTTCCGAAACG
AAGCGGGATGATCGCACTCCGAACCGTGACCGGCCAACCGACTCGGACGA
CTTTGAGGGCTTCTGA
>B8_trim45_op.faGL003728  locus=Scaffold3:26696:26854:+
GTGGAGAAATGGAATGTCGATCTTTCAGCCGGCCATGGTGAAATCAAACA
ACAGAAGCGGTCAGAATCATCCGTCCCGGCGTTCAATGCCATCGCGCGGA
GGATGATCGACCGGACGCACACCATGCAGGCGCTGTACGACAAATGCGCG
GGGCGGTAG
>B8_trim45_op.faGL003729  locus=Scaffold3:26518:26631:-
ATGATTATGAAGCGAAGCAACGCATCGGTCGGCGGTTCTCGTGCCCAGCA
ACTCGCTGACTTCCGCTTGATCGCTGCCGGCGAGCAACCGGCGGCGGCAG
CAAGAGTTGCCTAG
>B8_trim45_op.faGL003730  locus=Scaffold3:27093:27209:+
GTGGCGAGCGACTACACAGGCGATCTGCGATTGATCGACGCGCATGAACG
CCAGCTCAACTTCGGCGCGTACCTGTTTCTGCGCGCCAACTGGTGCCACG
ACTGGAATCGTCGCTGA
>B8_trim45_op.faGL003731  locus=Scaffold3:27347:29323:-
ATGCTTCCTCCAAGTTCCCTCCGCGTCCTGACCGCTGCGCTGATCGGCGC
CATGTTGCTGACCGCCTGCGGCGGTGGCGGCGATGCCACCACCACATCCG
CGGTCACGCAGCCGCTGTCGATCCCCGCGGCGCCCAAGGACCTGGGCTTC
GCCGACTCCGCACTGGTGGCCGACCAGGCCGCCGTGCTGCCCTTCGTGGA
CTACGCCTACACCAACCAGCGCGGCGACGCGCGCTACGCCACCAAGGAAA
CCAACGCCGGCGTGCGCGTGCTGACCGGCTTCCTGGACCTGTGGAAGCCC
AGCACGCTGATCGTCGACGCCGGGGTCACGGCGCCCGCCAATGGCAGCTT
CCCCGCCGTGGTAGCCTCCAACTGGACCGGCATTCCTGGCGACAGCACCG
ACGGCACCATCCTCAACGCCAGCGTGCTCGGCGCCAACATCCAATACGTG
GCCAACGTGACCGCGCAACGCACCGCCGCGCAGGAACTGGCCGCCTATCT
GGACGACCGCCGCAACAAGGGCTACAGCGTCAGTGACGGCCTGGGCCCGC
TGACGGCCACCTGGCAGGCAGCCGCGCAACAGACCACCACCATCACCAGC
ATCGCCAGCGACGCCACTACCGTGCTGTACAACGACGGCGGCAACAACGT
CGGCGTGGGCGGCAGCACCAACACCAGCTTCGGCACCGTGGTGGATTTTG
TCAGCAACATCGGAGAGAACGGCTCCACCGAGCCGGCCAAGCGCTTCTAC
AAGTACGCGCGCCCGTGGCGCTGGAGCAGCAGCGTCAAGGTGATCCCCGC
GCTGGCGCCGGCCAAGAGTGCCACGCCCGCCACCGATGGCGGCTTCACCA
GCGGCCACACCGCCGAAGCCGTGCGCGACGCCATCGCCATGGCCTATGCC
GTGCCCGAGCGCTTCCAGGAAATGGTCACGCGCGGCCTGGAATTGGGCGA
GAACCGCATCATCGCCGGCATGCACTCGCCGCTGGACGTGGTCAGCGGCC
GCATGCTGGGCCAGGCCACCGCCGCCGCCAGCATCGCCACCGGCGCCAAC
GCCGCGCGCAAGGCCGCCGCGTATGACCAGGCCCACAGCACGCTGATGGC
GGCGGCCAAGACCGACACCAAGCTGGCCTTCAACGACTTCGCGCATTCCG
GCACCACGGTCACCGACCGCTTTGCGGACTACGCCACCAACAAGGCCAAC
TACAACCGAAGAATGACCTTCGGCTTCGCGCCGATCGCCGATACCACCAA
GCCGGCCGTGGTGCCCAAGGGCGCCGAGGTGCTGCTCGAAACGCGCCTGC
CTTACCTGGATGCCAGCCAGCGCCGCGTGGTGCTGAAGACCACTGCAATG
CCGTCGGGCTATCCGGTGATGGACGATGCCGAGGGCTGGGGCCGTATCAA
CCTGTTCGCCGCGGCGGACGGCTACGGCGCTTTCAACGGCGACGTGGTGG
TCAACATGGACGCCAGCCTGGGCGGCTTCAACGTGCTCGACACCTGGCGC
AACGATATCGGCGGCGCTGGCAAGCTGAACAAGCGGGGCAGCGGCACGCT
GCGCCTGGGCGGCCAGAACAGCTACACCGGCGGCACGCAGGTCTCGGCCG
GCACGTTGCAGGCTCTCTCGGCCACGGCCTTCGGCAAGGGCGACGTCTAC
CTCGGCGGCGGCACGCTGGCTTCCAGCGCCGACGCGCAGTTGGTGCTCGC
TGGCGCCTACACGCAGCTGGCCAACACCACGTTGCAACTGGACGTGGGCA
GCGGGGGCGCCGGCCGCCTCGCTGTCAGCGGCATCGCCACCGTGGCGGGC
GGCACGTTGACGGTGAACTTCCGCAGCGGCTTCCGGCCGGCGATGGGGGA
CACCATCAGCCTGCTTTCCAGCGCCAGCCTGAAGGGCCAGTTCACCACCA
TCTCGGTGCCGGGCTACAAGACCACGGCCATCTACACGGCCACGGGCTTG
TCGGTGCGGATCGACGGAACGGCTTGA
>B8_trim45_op.faGL003732  locus=Scaffold3:29402:29548:+
ATGCACTTTCATGGTGCGCTGCGCAGCGGGAACGACTTCGTCTCAGCTCC
GCCGTCTGCAAATGGCTCGAGCGCCGTGCCTCCCTGCCCTACTCCGGGGA
TCTGGTGTTCTCGCTCAAGCCCAGCGGCACTCCGATCGCGGAGATGA
>B8_trim45_op.faGL003733  locus=Scaffold3:29545:29739:+
ATGAGCTTGGGAAGGATCGTGCGCGCAGCGCTCGCGACGATTGATCTCGA
GGCGGGACGATATGAGCCCGCGGATCCTGCGAAAACCATGCTGCCGACGC
CAACTGCTCGCTGGACGCTCGAGCGATGCGATCACACGGACATTCGCGCG
GTCGGGCGCGACATCCTGCTGCCCCGATCCGCGCCCGCTTACTGA
>B8_trim45_op.faGL003734  locus=Scaffold3:29750:30772:-
ATGAGAATCACACTCCCTTCCCGCCTCGGCTTCGGCACCGCGCCGCTCGG
CAATATGTACCGGGATATCCCGAGCGAAGAGGCGCTGGCCACGGTCGATG
CCGCCTGGGAAAACGGCATCCGCTACTTCGACGCCGCGCCGCTGTACGGC
GCCGGCCTCGCCGAACTGCGGCTCGGCGAGGCGCTCGCGAGACGCCCGCG
CGATGCCTATTCGCTCGGCACGAAAGTCGGCCGGCTGATCCTCGACGAGC
ACGAGGATGCCTCGCAGCGCGATCTCGGCGAGAAAGGCGGCCTGTTCCGC
CACGGGCTGCCGAACAAGATCGTCTACGACTATACCGAAGACGGCACGCT
GCGTTCGATCGAAGCGAGCCTGAAGCGGCTGCGCACCGATCGGCTCGACA
CCGTGTGGATTCACGATCCGGCCGTCGACTTCCACGGCGACCGGTGGCGC
GAGGTGTTCGACGTGGCGATGTCGGGCGCGGCCAAGGCACTGACGCGGCT
GCGCGACGAGAAGGTCATCAAGGGCTGGGGGCTCGGCGTGAACCGCATCG
AACCGTGCGAGCTCACGCTCGACCGCGCCGATCCGGACGGTTTCCTGCTC
GCCGGACGCTACACGCTGCTAGATCACGCCGACGCGCTCGCGCGGCTGAT
GCCGGCCTGCGAAGCGCGCGGACTCGGCATCATCGTCGGCGGCCCCTACA
ACTCCGGCGTGCTTGCCGGTGGCCAGCACTTCGAGTATCAGCCCGCGCCG
CCGGAAATGCTCGAACGCGTCGCGCGCATCCGGCAGATCTGCGATCGGTC
CGGTGTCGACATCAAGGCGGTCGCGCTGCAGTTCTCGCTTGCGCATCCGG
CCGTCGCGGGCGCGATTCCCGGCGCGAGCCGGCCCGATCGGATCAGCGAG
AACCTGCAACTGGCAGCGGCGCCGATCCCCACGGCGCTGTGGGATACGCT
CAAGGCCGAAGGCCTGATCGCCGGGAATGCACCGACGCCTTCAGGCGCCG
AGGCAACGTCCGCATCGGCCTGA
>B8_trim45_op.faGL003735  locus=Scaffold3:30807:30989:-
GTGAGCGCGCACAGGAGATCGATGATGAAGAAGACCCTCGCGAAGCGCGG
CATCTACAACCTGGAGCTGATCGACAGCCGCGCGCTCGTGCGCGACAAGG
CGTGGGAATTCCTGTTCGTGCTGGGCCAGCCGCTGTACGTCGGCTCCACG
CAAGTCAACATCAATCCGGTCGCGATCCGATGA
>B8_trim45_op.faGL003736  locus=Scaffold3:30986:32095:-
ATGACCCAGGATCCTCTTTTTCAACCGCTGCGACTCGGCGCGCTGACGCT
GTCGAACCGCATCGTGATGCCGTCGATGACGCGCTCGCGCGCGAGCCAGC
CCGGTGACGAAGCCAACGATCTGATGGCCGCGTACTATGCGCAGCGTGCG
GGCGCCGGCCTGATCGTCGGCGAAGGCACCTACGTCGCGCCGCTCGGCAA
GGGCTATGCGTGGACACCCGGCATCCACACGCCCGCGCAGGTCGCCGGTT
GGCGCAAGGTGACCGACGCCGTGCACGCGGCCGGCGGCCGTATCTTCGCG
CAGCTCTGGCACGTCGGCCGGCTGAGCCACACCAGCCTGCTCGGCGGCCA
GCAGCCCGTGTCGTCGTCGCCTATCCAGGCCGAAGGCGTGAAGGTATTCA
TCGCCGGCGAAGACGGCAGCACGCCGGGCTTCGTCCAGGCATCCGCGCCG
CGCGCGCTGACCGTCGACGAGATCCGCGACATCGTGGACCAGTACCGCGC
CGCCGCCCGCAACGCGGTCGACGCGGGCTTCGATGGCGTCGAGCTGCACG
GCGCGAACGGCTACCTCGTGAACCAGTTCATCGACTCGAACGCCAATACG
CGCACGGACGCATACGGCGGCTCGCTCGCCAACCGCTTGCGCTTCCTCAG
CGAAGTCGCGCAGGCGCTGATCGACGGCACGGGCGACGCGTCGCGCGTCG
GCATCCGCCTGGCGCCGCTGACGACGCTGAACGGCTGCGTCGACGACGAT
CCGGAAACGACGTACCTCGCCGCGGCGAAGCTGCTCGGCGAACTCGGCGT
TGGCTACGTCCACATCGCGGAAGCGGACTGGGACGATGCGCCGCTGATGC
CGGTGGCCTTCAAGCGGAAGCTGCGCGACGCCTTCCCCGGCGTGCTGATC
TATGCAGGCAAGTACACCGCGGAACGCGCGCGCGAAGCGATATCCGCGGG
CTGGGCCGATCTGGTCGCGTTCGGCCGTCCGTTCGTCGCGAACCCCGACC
TGCCCGAGCGCCTGCGCATCGGCGCGCCGCTTGCGCAGCATGACAGCAAC
ACGCTGTTCGGCGGCGATGCGCGCGGCCTGACCGACTACCCGATGCTGGC
CGCGGCGTGA
>B8_trim45_op.faGL003737  locus=Scaffold3:32161:32970:-
ATGATGAGCAAGATTCCCGCTTTCGGCCTCGGCACGTTCCGCCTGCAAGG
CCAGGTTGTCATCGACTCGGTCCGCAACGGCCTCGAAGTCGGCTACCGTG
CGATCGATACCGCCCAGATTTACGGCAACGAAGCCGAAGTGGGCGAGGCG
ATCGCCGCTTCCGGCGTGCGCCGCGACGACCTGTTCCTGACGACCAAGAT
CTGGGTCGACCACTATGCGCAGGACAAGCTCGTGCCGAGCCTCGAGGAAA
GCCTCGCGAAGCTGCGCACCGACTACGTCGACCTGGCGCTGATCCACTGG
CCCGCGCCCGGCAACGGCGTGTCCATCGAGGAATTCATGGCCGCGCTCGC
GGACGCGAAGGCGAAGGGCCTGACGCGGCAGATCGGCATCTCGAACTTCA
ACATCGAACTGACGCGGCAGGCGATCGCCGCGGTCGGCAAGGACGCGATC
GCGACCAACCAGATCGAGCTGAGCCCGTACCTGCAGAACCGCAGGCTCGT
CGAGTTCCTGCAGCGCGAAGGCATCCACGTCACGTCGTACATGACGCTCG
CGTACGGCAAGGTGCTCGGCGACCCGTTGATCGGCGCGATCGCGCAGCGG
CACCAGGCGACGCCGGCCCAGGTCGTGCTCGCATGGGCGCTGCAGCTCGG
CTACTCGGTGATTCCGTCGTCGACCAGGCGCGAGAACCTTGCGAGCAACC
TGCTCGCGCAGACGCTGCGCCTGAGCGATGCCGACATGGCGCAGATCGCC
GCGCTCGAACGCAACGGCCGACAAGTCAGCCCCGACGGCCTCGCGCCGCA
GTGGGACTGA
>B8_trim45_op.faGL003738  locus=Scaffold3:33145:34347:-
ATGCCACTCGCCCTGCTTGCGCTGACGATCAGCGCATTCGCCATCGGGAC
CACCGAATTCGTGATCGTCGGGCTGATCCCGACGATCGCGTCCGATCTCG
GCGTGAGCCTGCCCTCCGCGGGCCTGCTCGTCAGTCTCTATGCGCTCAGC
GTCGCCGTCGGCGCGCCGCTCCTCACCGCGCTCACCGGCCGCGTGCGGCG
CAAGACGCTGCTCGCCGCACTGATGGCGCTCTTCACCGTCGGCAACCTCA
TCGCATGGCAAGCGCCCAGCTACGAATCGCTGATCGTCGCCCGTATTCTC
ACCGGCCTGGCGCACGGCGTGTTCTTCTCAGTCGGCTCGATCATCGCGAC
GACGCTCGTGCCGAAAGACAAGGCCGCGAGCGCGATCGCGACCATGTTCA
GCGGCATGACCGTCGCGTTCGTTGCGGGCATTCCGCTCGGCACCTTCATC
GGCCAGCACTTCGGCTGGCGTGCGACGTTCCTGATCGTCGCGCTGTTCGG
TCTCATTGCCTTCGTCGGCGCGCTCGCCTTCGTGCCCCGCCGCCTGGCGC
ACACCGAACCCGCGCCGCTCGCCCGGCAGTTCCGTGTGCTGGCGCAGCCG
CGCCTGCTGCTCGTGTTCGCGATGACGGCAGTCGGCTACGGCGGCTCGCT
GATCGCTTTCACCTACATGGCGCCGCTGCTCGAGCAGATCGCCGGCTTCA
CGCCGTCGCAGGTCAGCCTCGTGCTCGTCGGCTACGGCGTGTCGGTCGCG
TTCGGCAACGTCTGGGGCGGCAAGCTCGCGGATCGCGTCGGCCCCGTCAA
GGCGCTCAAGCGGATCTTTCTGCTGCTCGCCGTGGTGCTGCTCGCGCTGA
CGTTCACCGTCCACCACGCGTGGCTGGCGGTGCTGACGATGCTCGCATGG
GGCGCAGTCGCGTTCGGCAACGTACCGGGCCTGCAGGTCTACGTCGTCAA
GCAGGCGCGGCATTTCGCGCCGGACGCCACCGATGTCGCCTCGGGCTTCA
ACATCGCCGCCTTTAACCTCGGCGTCGCAGGCGGCTCGTCGCTCGGCGGG
CTGATCGTCGCGCACGTCGGCCTTGGCCATACGCCGTGGATCGCCGCAGC
CGTGACGCTCGGTGCGTTCGCGCTGACCGCGCTGAGCGGCACGCTTGACC
AGCGCCAAGGCCTGCCCCAACGCACGGCAGAACCCGTCGAACTTGCCCAC
TAA
>B8_trim45_op.faGL003739  locus=Scaffold3:34346:34783:+
ATGATGGGCATCCGTGGGTCCGGTGAGAATGGACCGCAGTTTGCCCGCTT
TACTTTTGCGGAAAAACTGGTCTATAAACGAATATATTTTGATTTCAGAT
CAACAATGAAAGTCACGCTCGACGAACTCCAGGCATTTGCGACGGTGGTC
GACACGGGTTCGATCACCGCGGCCGCAGAGCAGCTCGATCTCACCGTGTC
GGCGACGAGCCGCACGCTCGCGCGGCTCGAGGAAAAGCTGAAGACTACGC
TGCTGCGCCGGACCACCCGCCGCCTGGCCTTAACCGAGGAAGGGCAGGCA
TTCCTGCAGAATGCGCGGGCGATCATCGACTCGGTCGAAGGCGCGGAAGA
GCAGNNNNNNNNNNNNNNNNNNNACGGCGCGAGAAGCCATCAGGGCGCTT
GCGGGTCGACGCCGCGTCGCCGTTCATGCTGCACGTGA
>B8_trim45_op.faGL003740  locus=Scaffold3:34771:35388:+
ATGCTGCACGTGATCGTGCCGCTCGTGCGCGGCTATCGCGAGCGGTTTCC
CCAGGTGGGGCTGGAGCTGAACAGCAATGAAGGCATCATCGATCTGCTCG
AGCGGCGCACCGATGTCGCGATCCGGATCGGCCGCCTGAAGGATTCGACG
CTGCACAGCCGGCTGATCGGCAACAGCCGGCTGCGCATTCTCGCCAGTCC
CGCGTATCTCGACGCGCACGGTCAGCCGCGCAAGGTCGAGGATCTCGGCA
AGCATGCGCTGCTCGGCTTCAATCAGCCCGAGTCACTGAACGTGTGGCCG
ATACTTGACGCAGACGGCGAGCCGTACCGCATCGCGCCGGCCGTGTGGTC
ATCGAGCGGAGAGACGCTAAGGCAGCTCGCGCTCGACGGGGCCGGTATCG
TCTGCCTGTCGGATTTCATGACCGCGCAGGACCGCGAATCCGGGCGTCTC
GTGCAGATCCTCGCGCGCCACACACAGGACGTGCGGCAGCCCATTCAAGC
CGTCTATTACCGGAACACGGCGATTTCGTCGCGGATTGCGTCGTTCGTCG
ATTATCTGATAGAAGCGCTCGGCGGCAAGACCCCCGCGCGGCGCGCGGCG
ACATGGACGGATCAATGA
>B8_trim45_op.faGL003741  locus=Scaffold3:35650:35970:+
GTGGCCGGCGTTCCTGCTCAGCTATGTGGATCGCGTGGCGTGGAGCAGCA
GTTCTACTTGATTGCCCCCTTGCTGGGCGCCGTCGGATTCGGCTATACGC
CCGTGCTCATGGCCCAGATAAGCGACGCCTCCGGCCGCAACTCCGCCGGT
GCCGCCGCTGGCCTGACCAATGCGATCTGGCAATCCGGCAGTGCCATGTC
ACCGCTCGCGGTGGGCTACTTCTATGGGCAGACGCATTCGTTTTCGGTTG
CGTTGCTGACACTTGCTGTCGGGCCGGTGATTGCGGTGGCAGCCCTTTTG
TTCCTGTCGCGCCGGTCGTAG
>B8_trim45_op.faGL003742  locus=Scaffold3:36289:36678:+
ATGAGCCGTTCGCCCGCCACCTTCGCCAAACCCACCAGCGCCGAAATCGA
CGTACTGCAAGCCTTGTGGGAAACGGGACCAGCTTCGGTCAAGGTGGTCC
ACCAGACCATGTCGGCCAATCGGCCCGACCTGACCTACGCGAACGTGCTG
CGGCTGATGCAGATCATGCACGCCAAGGGCCTGCTGGCGCGAGATGAAAG
CGAGCGCTCCCACGTGTATGCGCCTGCCCAAAGCCAGAAGTCGATGCAGG
CCAGTTTGCTGGAAGACCTGATCAGCAAGGCGTTCGCCGGGTCCGGCAAA
GCGCTGGTGCTAGCGGCGTTGCGCGGCAGGCATGTGAGCAAGCAGGAGCG
CGCCGAGATCGAGGATCTGCTGCGCGGAGACAGCAAATGA
>B8_trim45_op.faGL003743  locus=Scaffold3:36705:38453:+
GTGGTAGGCGAGACGCTGCTGGCCTTCTTGTGGAAGGGCCTGTGCATCCA
GGCTGCCGCGGCTTGCCTGATGTGGGTGTTTCGGGCGACCGACGCCAGGG
CTCGCTATGCGGTACTGTGCGCCGCCCTGTTCCTGTGTGTGGCGGTACCC
GCGATGGATGCAGCCGCGTCCCTGAATGCCTGGCGGACCTCGGATGTCTT
GGCGGATGGCCCTCCGGGCGAAGTCGCAATGCCCGGCCTGATGCCAGATC
TGATGCCAGACCTGATAAGCGCCCCCGATCCGGACGTGCCGTGGCAAGCC
TGGCTGGCGACGGCTTGGCTGACCGGCGTGGTGCTGATGACGCTCCGGCT
GCTACTCGGCCTGGCCTGGCTGCGTCGCACCGTCCATGCCAGCCAGCCCT
GGACAGACACGGCCTGGATAGCGCGCGTGGCTGTGATGTCGCGTCGGCTA
CGGCTGCCGCGCGGGGTTGCGCTCCGTCTGACCTATGGCCTGTCCAGTCC
GGTGACCGCAGGCTGGTGGCGGCCCGTGGTACTCGTGCCCGCCAGCCTGG
TGACGGGCATGCCGGCCAATCTGCTGGAGGCACTGTTGGCCCACGAACTC
GCGCATGTCCAGCGGCTGGATTACCTGGTCAACCTCTTGCAGCGAGTGAT
CGAGGCACTGCTGTTCTTCCACCCGTCGGTCTGGTGGTTGTCCCGTCGCA
TCCGCGAGGAACGCGAGCACATCGCGGATGATCTTGCCGCAGCCATCGTA
GGCGAACCGCGCACGCTGGCGCTTGCGCTCGACGGCCTGAGCCGCCTCGC
GCAGCCCGAGCCCGCCGGTCTTGGGCTGGCACAAAGGGCGAGAGACGGGG
AGCTGCTCCATCGCATTCGCCGCTTGATGCGTCCGGCGCCGGCACCCTCG
CGTTCCGTGCTGGCCGTGCCCGTGCTTGCCATGGGGCTGGCCCTGGCGAT
CGCCAGCCTTGGGGCATGGACCGGCCTGGGCGCTACCGATGCGCCGCTCG
GCCGCAAGCTCGATACGGTGGCCGGCGCCGCGCCGGCGTTGTCGGATATC
GAAGCGCTGGTGAATGCCAGCGGTGCCGCCCATGTCCTGGTGGCGGATTC
GACGTCGGGAGCCCAGTTGATCGGACGGGCGGAGCACGAGACCGTCCCTA
TCGCATCGCTGACCAAACTGATGACGGCCATGGTGGTGCTGGACACGGCA
CCGGACCTGGCTCGGCGTATCCGGATCGTGGCCCAGGATGCCGCGGCGAC
CCGGGGCAGCGTGTCGCAATTGCCGGTCGGTGCAAGCATGACGCTGGGCA
CGCTGCTGCGACTGGCGCTCATGTCCTCGGACAACCGGGCGGCCCACGCG
CTGGCCCGGAGCTATCCCGGCGGCGCTTTAGCTTTCGAGCGAGCGCTGCG
CAGCAAGATGGCGGCGCTCGGCCTCGACCATACGACCCTGAAAGAGCCGA
CGGGCCTGTCCGCAGCGAATCGCTCGACGGCCGCGGACGTGGGGCGCATC
GTGAACGCGGCGGCCCGTTATCCGGAGATCGCGCACGACAGTACCCAGCT
CACTGAGACCGTGAACCTCAAGGGTGGGCCTGTCCACTATCGCAATACCA
ACCCGCTGGTCGGCCGACAGGGATGGGACATTCAACTGTCCAAAACGGGC
ATGTCCGCCTTGGCGGGCCGTTGTCTGGTCATGCGCGTGCGGGTTCAAGG
GCGCGAGCTGACCCTGGTGCTGCTCAACGCGCGCCAGCAGCCGGCGTAG
>B8_trim45_op.faGL003744  locus=Scaffold3:38733:39365:+
ATGGGGTTCGACTCGGGCATCCTGAAGGACGAACACACGCCCTCGTGGCC
GTTCCAGCCCGGCTATCCGGACTGGGGCGGCGAAACATGGCGCCAGCCAA
CGGACCCGGCCCGCTGGATCCGATACTCGGTGGTCTGGTATTCGCAGCAG
GTTGCCGAGCGCCTGGGCGAGGATCGCTTCCAGCGATACACGTCGGCCTT
CGGCTACGGCAACCAGGACGTCTCGGGCGACCCCGGCAAGCACAACGGCA
CGCAGGGCGCCTGGAACATCTCATCGCTACGTATCTCGCCGCTGGAACAA
CTCGCATTCCTGCGCAAGGTCGTCAACCGGCAGTTGCCAGTGAGCGCGCA
CGCCTACGACATGACGGCGCGCATCTTCGAGCAGGAGCAGGCGCCGGACG
GATGGCGGCTCTACGGCAAGACCGGGACTGGATCGCCCGGTACCAACGGC
GTCTATGACCGCAACCATGCTTATGGCTGGTTCGTGGGGTGGGCGGAGAA
AGGTGAGCGGAAACTGGTGTTCGCGCGCCTGATCCAGGACGAGCAGGCCA
CTACGCCGAACGCGGGAATGCGGGCGCGCGACGCTTTCATCCAGGCGTTC
CCCGGTCTGGTCAACGCCAACACGAAGGACTGA
>B8_trim45_op.faGL003745  locus=Scaffold3:39373:40482:+
GTGCACACCGATCCGCGCAATGGGCAGATCGACATGCTGCGTGGCGTGTC
GATCCTGCTGGTGCTGTTTCACCATTTCAGTATCGCCTACCCGCTCAAGG
ACACCGCCCTGGCGGCAGCGCTGGGCTGGCCCGCCGTGCACGCTATTGCC
CGCAACGGCAACTACGGCGTGACGATGTTCTTTGTCATCTCCGGTTTCCT
CATCACATCCAATGCGCTCGAGCGCTGGGGCCGCCTGGAGCGGATCAGGC
TACCGGACTTCTATGCGCTGCGCGCGGCGCGCATCCTGCCCACGCTGTTG
CTGATGCTGCTGATGGTGGACGCACTGGCCTTGGCGGGCGTGCGGATCTT
CGACAACCGCGTGGGCGCACCCGTGTCGCTGTGGACCGCCAACCTTGCTG
GCGCAACCTTCTGGATGAACGTCCTGATCACACGGCACGGCTGGATCAAC
TATCCGCTGGGCGTGCTGTGGTCGTTGTCAGTCGAAGTGGTGTTCTACCT
GCTCTTTCCCCTGGCATTCCTGTGGCTGCGGCGTCCATCGCACCTGCTGG
CTCTCGCGGTGCTGGCAGCTTGCGCAGGGCCGCTGTACCGCTATGCGACC
CCCGGGGAACAAAGCGCGTATCTCTACGCCTATCCGGCCTGCTTCGATGC
CATCGTCATCGGCTGTTGCGCCGCCTTGCTGGCGCGGCGCGGGCCGTATC
CCACGCTGCAGCGACGCTCGGCCCGGGCGGGGATCGTGGCCTTGATGGTG
CTGCTGTACTTGGCCTGGCCGATCGCGCAAAGCAACGTGCTGGGCCTGAG
TGCGATGGCGCTGGCCACGGCCTTGCTGTTGCTGGGTGGCACCCACCCGC
CAACGTCGAAAATCATCCTGGTGCTGACAGCCTTTGGGCGCAGGAGCTAC
GAGATCTATCTCTTCCACCTCCTGGTGCTGGGGTTGATGCGTACGGCGAT
GCCGCCAGCCTTGACGGCCGGGGATGAAAAGACGGGCTTGCTGATCGCCT
ACTTGATGCTGTCTGGCGCGGTGGGCGCGTGCGTGGCGCGGCTGTGGTCT
GATCCACTCAATCGGGTGTTGCGCCGCAGGGTGATTCGCGATCCGGCGTT
TGCGCGATGA
>B8_trim45_op.faGL003746  locus=Scaffold3:41319:41432:-
GTGCCGGGCAAGGCGCGCTACCTGTTTCATGGCAATGCCTGGAATTGCAC
GCTCGAGTCGCTCAAGAATCGTTTTGCTAGCTTTGTTATTTGTTCGGGCT
CGGTCGACGTGTAG
>B8_trim45_op.faGL003747  locus=Scaffold3:42330:43994:+
ATGATCTCCGTCCGTAATGTTACGCTGCGTCGTGGCGTCAATGTCGTGCT
CGACCGCGCGTCCGTCACCTTCAACCCCGGCGAAAAGATTGGTCTTGTCG
GCCGCAATGGCGCCGGCAAGTCGTCCTTCTTCAGCCTTCTCAACGGCACG
CTGCACGAAGACAGCGGCGAGTTCTCGATTCCCGCTGCATGGAAGATGGG
CCAGGTCGCGCAGGAAATGCCGGAGACCGAGCAGAGCGCGACCGACTTCG
TAGTCGAGGGTGACACCGCGCTGTTGGCCGCACAGGCCGAAGTAGCCGCC
GCCGAGGCCAGCGACGACGGCATGCGCATGGCGCACGCCTACATGGCCCT
GCACGACGCCGGTGCACACGATGCCCCCGCACGTGCCCAAGCGCTGATCC
TGGGCCTTGGCTTCAGTGCTGCGCAGCTTAGTCAGCCGGTCAACAGTTTC
TCCGGCGGCTGGCGCATGCGACTGCAACTGGCGCGCGCGCTCATGTGCCC
GTCCGACCTGCTGCTGCTCGACGAGCCGACCAATCACCTCGACCTCGACG
CGCTGGTCTGGCTGGAAGCCTGGCTCAAGCGCTATCAAGGAACCCTGGTA
GTGATCAGCCACGACCGCGAATTCCTCGACGCGGTGACGCAGGTGACGGT
GCACGTCGACAACGCCAAGCTCGTGCGTTATGGCGGCAACTACAGCAAGT
TCGAAGACATGCGCGCCGAGCAACTCATATTGCAGCAGGCCGCGGTGGCC
AAGCAGGCAGACAAGATCGCCCACCTGCAGAAATTCATCGACCGTTTCAA
GGCCAAGGCCTCGAAGGCGAAGCAGGCGCAGAGCCGGGTCAAGGCGCTCG
AACGCATGGAAAAGATCGCACCGGTGCTTGCCGACGCAGAGTTCAACTTC
GAGTTCAAGGAGCCACTCAACGTCCCGAACCCGCTGTTGTCGATGCTGGA
TGCGAGCTTCGGCTACCCGGCGCCGACCGGCGCACTGCCGGGCACGCCGC
CCACGGTCATCGTGCGGGGCATCAACCGTTCCGTGCTGGCCGGGCAGCGC
ATCGGCATTCTCGGGGCCAACGGCCAAGGCAAGTCCACGCTGGTGAAGAC
GGTGGCGCATGCGCTGGCGCCGATTTCCGGCGAAATCAGCGAAGGCAAAG
GCCTGAATATCGGCTACTTCGCACAGCAGGAACTCGACGTGCTGCGCCCG
CTCGACACGCCGATGGAACACATGATCCGCCTTGCCAAGGACACGCCGGC
GCACATGCGCGCCCCCGGCCAGAGTGGCAGCGAACAATCCCTTCGCACCT
TCCTCGGCACCTTCAACTTCAGCGGCGACATGGTCCATCAGGCGGTTGGC
ACCATGAGCGGCGGCGAAAAGGCGCGGCTCGTGTTGTGCATGATCGTGTG
GCAGCGCCCCAACCTGCTGCTGCTCGACGAGCCGACCAACCACCTCGACC
TGGCCACACGCGAAGCGCTGGGCATGGCGCTCAACGAATTCGACGGCACA
GTGATGCTGGTCAGTCACGACCGGGCTCTGCTGCGCGCCGTATGCGACGA
GTTCTGGCTGGTCACCAAGGGCGGCGTCGAGCCCTTCGACGGGGATCTGG
ACGATTACCAGCAGTTCCTGCGCGACGAAGCCCGCCGCATGCGCGAGCAG
CCTGCCGCAGAGTAG
>B8_trim45_op.faGL003748  locus=Scaffold3:44476:45555:-
GTGGCAGAATTGCCATTATTCGAGGAATTTCAGACACATATGATCATGAT
CCGAATCTGGGTCTATGACGGGATTCTGGCGTCCGGCGTCGCTGGACCGA
TCGACGTTTTCAACGCCGCCAATCACCTGGGTGCCGGGGAGGCCATGCGC
GTGCGCAACCCGTTACCCACGCTGGCGTGGTGCGTGGAATCGCTTGACGG
CCAGCCGGTTCGAGCCGCTTCGGGCCAGAGCATTGCCGTGGATGGCAAGA
TCGACGCCCGCAGACGTGCGGATGCCATTCTGTTGACGGCTCCTTTCGTC
GCCGACATGGATGAGTTCGTTGCTCGCCGTGAGCAGTTGAATGCCCTGTC
GTCTGCACTCCGGCGCCAACGCAAGGCCGGCGCAGTGCTGGCAGCCTACT
GCACTGGCAACTATCTGCTTGCCGAGGCGGGGTTGCTGGACGGCCGAGTC
GCCACAACACACTGGGCCAGGGCGACGGACTTCGCACGGCGCTATCCGGG
TGTCGAACTTCGGGCCCAGGAAGTCATGACTGGGCAAGACGGTATTCTCT
CAAGCGGTGCGGTGACGTCATACCTCAACCTTGCCGTACGGCTGGTCGAA
ATGTTCGCTGGCGAGAAGCTTGCCGCGATGACCGCCAAGTCGCTTTTAAT
CGATATGAACCGGATTTCTCAGGCTTCCTATGCCACACTTCTCGACGAGC
ATGGACATGCCGACCCGCTCGTCGCGCGAGCGCAACAGCGCATGGAGGCG
ACTCTTCAGCAGGGGTTTCGATTGAACGAGCTCGCCGCCCATCTCGCCGT
CAGCGAACGGACGCTCAACCGGCGTTTCAAGCAAGCAGTAGGTCTTGCGC
CATTGGTGTATCTCCAGAATCTACGCATCGAAGTCGCCAAACAGTTGCTG
GAATCAAGGCGCATTGGTCTCGAAGTTGTCAGCCAGCGCGTCGGCTATGG
AGACCTCAGCACGTTTCGACAGCTGTTCAGGCGCAAGACCGGACTCTCCC
CGCGCGAATATCAACAGCGATTCGCGCGCGTGTCCCTGCCGGACGGTGCG
CAACGGGAGTCGAGCGGCACCTTCGACTAG
>B8_trim45_op.faGL003749  locus=Scaffold3:45626:46153:+
ATGATCGACGCCATGATTCCAGAAGGTGCCTTGAATCCCGAGGCAGAAAC
GCGTCTGCTCAAGGAATTGACCGACATTCTGCTCAGAGCGGAAGGGTTCG
ACCCGGGTAATCAGATTGCGCAGAGCGTATCTGTGATTTTTCTCCATCGA
CCTATCGCGATATTCGTCGCAGGGGTCCCCGCCAAGTCACCGCGCTACCG
GATCATTCCTTCGGTGCCTGAGGGACAATACACCGACGAGTCACGCAAGA
TGCTGGTTAAAGAGGTGACGGAAGCGGTGGCCCGCGCCGAGAACGGAGCG
TTCGAAGATGTCGCACCGCGCGTTTGGGTCTTCCCGACGGAGATCCCGGA
TGGCCAGTGGGGTGGTCGTGGCGTGATTCGGAGGCTGCCTGACATTCAGG
CATTCATTGCCGGTGAGCCGGAACGGAGAGTCGGAGAGGAGCGTCTTGCG
CGGCGGCGGCGCGATAAGGCACGCATGATCCTGGAAGGCGCTCTCGATGC
CATATGCCGGGAGAGTGGCAAAGCGTAG
>B8_trim45_op.faGL003750  locus=Scaffold3:46906:47604:+
ATGTCGAACGCCAAGCTTGAAGTCCTGACCCCCCGCAACAGCCAGCTCAT
CATCATCGACCACCAGCCGCAGATGGCCTTCGGCGTGCAGTCAATGGACC
GCCAGACCATGAAGAACAACGTCGTGGGCCTGGCCAAGGCGGCGAAGATC
TTCGACGTGCCGACCACCATCACCACCGTCGAAAGCGATTCGTTCTCGGG
CTATACCTATCCGGAACTGCTCGACGTCTTCCCCGGCAAGCAAACCTTGG
AGCGCACCTCGATGAACTCCTGGGACGACCAGAAGGTGCGCGACGCGCTG
GCCGCCAATGGCCGCAAGAAGATCGTCGTGGCCGGCCTGTGGACCGAGGT
CTGCAACACCACCTTCGCGTTGTGCGCGATGCTTGAGGGCGACTACGAGA
TCTATATGGTGGCCGACGCATCGGGCGGCACGACCAAGGAAGCGCATGAC
TACGCCATGCAGCGCATGGTCCAGGCAGGCGTGGTGCCCGTGACCTGGCA
ACAGGTCATGCTGGAATGGCAACGCGACTGGAAGAACCGCGAAACGTACG
ACGAGGTGATGGCCGTGGCCAAGGAACACTCGGGCGCCTATGGCATGGGG
GTCGACTATGCCTACACGATGGTCCACAAGGCCGCGCAGCGCACGGCAAC
CCCGCACGCATCGCTGGCTCCCGTGCACGCGCCGGTCGTCGAGCGCTGA
>B8_trim45_op.faGL003751  locus=Scaffold3:47643:47756:+
ATGATGCCAGGTCGAAGCGTGGCCAACGGCGCCCTCCTGCTGGGATGCCG
GCTGTCCATCAGCGCATCCAGCGTAGTGGCGGCAGCGATCGTCGCCAACA
CGCTGATTGCATGA
>B8_trim45_op.faGL003752  locus=Scaffold3:48027:48662:+
GTGGGCGGCGCCATCGACACGATTGGCTTCATTGCGCTGCTGGGCTTCTT
CACCGCACACGTCACCGGAAACCTGGTGCTCGCGGGAGCGGCATTCGTCA
AAGGTGGGGCTGGCTTATGGATCAAGCTCGGCGCCATACCACTGTTCATT
GTCACGGTCGTCATCAGCAAGATGCTGATTGACCGCAATCAGCGGACCCA
GCAGACCCACCAGACCTTAGGTTGGCTGTTTGTTGCTGAAGCGACCTTCT
TGCTGGGTTTCATGGTCGCCGGCGTGTATCTCGAACCGTTCGATCATCCG
GATGGCGCGGGCCTTGCTTTGACTGGAGGCCTCGGCCTTGTCGCGCTTGC
CGTCCGGAATACTGCCAGCAAGACACTGATCAAGTACATCAGTCCCAGCA
CCATGATGACCGGGAACACCACGCAACTGGGTATCGATCTGTCGAACTAC
TTGCGTGCCAGGACGCGCACCAATTTCCAGGATCTTCTCAAAAGCGCAAG
TGTTGTGATCGGCTTTGTGATCGGGGCTTTCCTGGGTGCATCCCTCTATG
TGACGATCGGATTCTGGAGTGTCCTTCCATTTACGATCCCGGTCGCATAT
ATGGCGCGCATCGCATTTCGCAACCAATTCAGATGA
>B8_trim45_op.faGL003753  locus=Scaffold3:49462:50331:+
GTGACGCAACAGGCTTGGATTCGCAACGACGCCGCCCCCGCAGACAGGCA
AAAGAAGGCCATACCGATGGATCTCCAGCTCTTCTTCATCTGCTTTCTCA
CTTTTGTGATCCACCTGATCGGGACGTTGGCTTACTCCATCCGAATTGCC
GGCGTTCGTACAGGGAGGATCGCAGTCTCCTTTGCGCTGTTCAGCGTGAT
GATGCTCGTTTCTCGTACTTCCAACTCCTTCCTCGGCCCATTTTTGGCCA
AGCGTGTGGAGAAGAACCTTATGGCGGAGAGTACGGGGAATTTGGTGACG
GATTTCAGGTGGCTACTGATGGCCGCCGCATTGGCGACTCTCTTGGGTGC
CTTCCTCATTCCGACTTTTCAGCGTGTCTTTAGTAGGGCTGTTCTCCACT
TTCAGGTTCATCGATCAATCCCAAAGCTAATCCTGCATGGGTTCTTCAAG
GGTGGGATCAGCTATATCAAAGACGCAGCCGCGGTGCCGGCAAAGGCGAA
CATCGTCGCCGCGCACCGGGGGCACGGTATAGCACCGTCGGTGATCTGCC
TCAATATCATCGCCGTTGCGCTGTGGACTGTTGGGGTTTTTGCGTCGCTA
TACGCAGGTTATCTCGATCCGAACGTGAGGGTCACCTCAAGTACGTTGTC
GTCGATCATCAATGGAGGTGCGACGATTGCGATGGCGCTGTTCATCGATC
CGTATATGTCTGCAATGACCGATGATGTCGTCGAGGGAAAGGTTACCCAG
TCGCAGTTCAGGAAGGCCGTGGTATGCCTGGTCGGAAGTCGACTGGCAGG
TACGCTATTGGCACAAGTGTTACTTGTCCCCGCAGCAGGTCTAATTGCCT
ACGTTGCATCGATACTCTGA
>B8_trim45_op.faGL003754  locus=Scaffold3:50602:51108:-
ATGCCTTCGCATGCGTACTGGTCCATCGCTGGCGCAGGCAGTGCGGCGTT
GCTGCTAGCCGGCTGCCCGATCCCCATCCCACCAGGCTATGATCGGGACA
GCCGCGAGAATGTCGCAGCCACGGCTCCGGTGGCCATCAAGGCGGGTGAG
GCCACGCGCGAGGATGTGTTAATGCTGCTGGGCGAGCCCGACGTCGTGGC
GCTTGACGAGTCCTGGATAGCGTATGCCAGCACCTACACCTCTGGCGGTC
TCGTGGTGTTCGTGGCCGCGGGATCAGGAGCAGGGGTAGTCGGCACCGCG
AACATGCGCTACCGCCGTTTGATCATCGAGTTTGATCCGCTGGGTGTCAC
AACCGCGCTGGTATTCGAATCCAAACGTTGCTTCGAGTATGGCGCTGTCG
CACTCAACAATAATCCGAATAGTCGAGGGGTCGGCAGCAAGCCGTGCTTG
GATGCCCAGGGGCAGGACATCCCCAGCAAGCTCCATTTGCCTGCCATGCG
AGAGTGA
>B8_trim45_op.faGL003755  locus=Scaffold3:51126:51275:-
TTGGACGAGGACCAGGCCGGCTACATCCTGATGCATCGTAGCGGGAAGGG
ATGGAATGGCAAGTACAGCCTGGTGCTCGCCTTTGACGAGCATGGCGTGC
TGCGGCGCCACTCCCTGGTCAGGATCCGGTCGATTCCAAACTCCCCCTGA
>B8_trim45_op.faGL003756  locus=Scaffold3:52096:52764:-
ATGGTGCTGGCTGAAGACTCCATCGCCTTGCTCAAGCGCCGCTCGCGTCG
CTTCAAGATATTTTTCTGCCTGATGCGGAAAGACTTTGCCGCGGAAGTCG
CCTACCAACTGCCTAACCCCTTGTTCGTATTTCTTCATGACCATCCTCAT
TGCGTTCCAGCCACGGACGACAAACCGCTGATAGGGGGGTGGATGGCGCA
GGTGCGGGATATCGCGCAGTGCTGCCCGACCTACCAGCGCATCATGCTGC
GTAATCAGTTGCAGAACTTCTTTCTAAAGATTGCAGAGAAGATTCCAGCC
GAACACAAAGGAAGCAGGGAGTACAGCCGCAAGGAAATTCTCAGTTGGCG
TTTCTGGGAATTGGTAGGCAAGCAGTGCGCGCAGTACCGGGATGTGAAGT
TCTATGCCGATTCGCTCAATATCACGCCGTTCTACTTGTCACAGCTAACT
AAAGAGTTTTTCAATGACACACCCAAAGGTCTGATAGATCGACAGGTGAC
CTTGGAGATCAAGGCTCTTCTCTCTTACAGTGATCTAGCGATCGGTCAGA
TAGCGGACGAGCTTCACTTCGCGGACCCATCCTATTTATGTCGCTATTTC
AAGCGTCAAACGGGAGTTTCGCTTTCCCGCTATCGCAGACATGAGCAGGA
GAAGATCGGTCAGGATTGA
>B8_trim45_op.faGL003757  locus=Scaffold3:53841:55295:-
TTGATTCCGCTTTGCTTTACCGGCCCCGCCGTCGTGCTGCCCGCGATCAG
CCATGAACTGGGCGGCAGCGCTGCGCAACTGAGTTGGATCATGAATTCCT
ACATCCTCAGTTATGGCGGAGCCATGATGGTGTCGGGCAGCCTGACCGAC
ATTTATGGACAGCGGCGCATCTGGTTGATCGGGCTAGCGTGGTTCTGTGC
GTTCACTTTCGCCATCCCGTTTATGCCGTCTGTGGTGTGGATGGACGTGC
TGCGCCTGTTCCAAGGAGTGGGCGGTGCAGCGGCGTTCGCTGCAGCCATG
TCGTCGCTGGCGCCGCTTTTTGACGGTCAGGCACGTGCCCGCGCTTTCAG
TCTGCTGGGAACGACCTTTGGTCTGGGACTGTCTTTCGGCCCCTGGTTTT
TTGGCTGGATGGTCGAAGTCAGTACTTGGCAGGGTGTCTTCTATGTGACC
GGGGCCCTCGGCGTACTAGGCCTTGGGCTGGTGGCGATCAGCACCCCACA
CGCACGGGCAGCGGCTAATGGTTCCCTGGATTGGCCTGGCGCGATCAGTT
TTACGCTGGCTCTCGGCCTGTTTACCTATGGCATGTTGCTGATACCGGAG
AGGGGCTGGCTAGATACAGTCGTCATCGGCGCATTGTTGGCTTCGGGGGG
CACATTTGTCGGATTCATCCACATCGAACGACGAGTCGCACGGCCCATGA
TTGATTTGCGCTTTTTCCGCGATCCCGGATTCATCGGTGTGCAGGCGCTG
GCCGCGTCGCCTGCCTTCCTATTCATTGTGCTGATCGTGATGTTGCCAGG
GCGCTTCATCGGCACCGACGGCTATGGCGCATTGCAGGCAGGACGGATGA
TGGTCTGGCTGGCAGCCCCTTTGCTCGTCGTGCCGTTTCTGGCGGCGCTG
CTCACGCGCTGGTTTACGCCCGGCACCCTGTCCAGTGCAGGTCTGTTGCT
TGTGGCCGGCGGTTTGATCTGGCTGGCGCATGGGTTCTCCGTGGGCGGTG
GTCAGGAGGTGCGCTTGCCTTTACTGCTCATCGGCATCGGTATCGGTCTG
CCGTGGGGCCTGATGGACGGGATGGCCGTCAGTGTGGTGTCACCGGAACG
GGTTGGCATGGCGACGGGCATTTTCAACACCGTGCGCGTATCCGCCGACG
GTGTCGCGATCGCCATCGTTAGCGTCTTGCTCGCGACCTTGATCCAGCAC
AGTTTGGCCCTGGAGGCCGCGATCTTCCCGCAGACGGTGGTGCTGGAAGC
CGCAGGCCGGGCTGCGCTCGGTGAGTTGCACGCGGCAGCATCGCTCTTGC
CAGGCTTGGAAGGACAGTTGGCGCAAAGCTATGCGACCTCGTTCGTGACT
GTTTTGCATGCTCTGGCCACGCTGGCAGCCGTGACCGCTGGCGCCGTATT
CGTATTGTTGAAAAGGCAACGTGCCACCACCCACACAACCTCCGCGGAGC
CGTGA
>B8_trim45_op.faGL003758  locus=Scaffold3:55531:56418:+
ATGATGGATAACCTTGGAAGTATTGGCGTATTCGTGCGCGTGGCAGAACG
CCTTGGCTTCTCGGCCGTGGCGCGCGAACTAGGTGTTTCGCCATCGGCCG
TGGGTAAAGCCATGGCGCGCCTGGAAGAACGCCTAGGCGTGCGCTTGCTC
CACCGCAGCACGCGCACATTAGCGCTGACCGCCGAAGGAAAGAGATTTCT
CGAACGCTGCCGGCGTATCCTGAGTGAAGTCGAGGCGGCAGAACTGGAGA
TGTCCCAAGCCAGTGAAATGCCACACGGCAAGCTACGCATCAGCCTGCCT
CGCTACAGTGGCCTGTTCGAGCCGGTCATTGCTGACTTCATGCAGCGCTA
TCCAGCGGTGGAACTCGATCTGGACTTCTCGGATCGCCTGGTGGATGTCA
TCGGCGACGGCTTCGATGCCGCCGTGCGAGCCGGCACCCTGGCCGATTCA
GGACTTAAGCGGCGCCGTCTGGGGACGTTCCGGCGAGTACTGGTCGCCGG
CCCTAAGTATCTCGAGACACACGGACGGCCTCAGCAACCTGCCGACCTGC
AAGCCCATGCCTGCCTGCACTACCGCTTTCCAAGTACAGGCCGGCTTGAG
AAATGGCCGCTACCACGCACAGCGGACGACGACCTGCCTGACCCTCCGCG
CACACTGATCTGCAACAGTGTGGAAATGCGAATCCATTTGGCCTTGCGCG
GCCAGGGCATCGCCTGTCTGGCGGACTTTATGGTGGCAGAGCATCTACGC
ACCGGAGAGTTGCAAACCATTTTGGATGGCTGCACCGACAAGAGTGGCGA
AATATGGGTGGTCTGGCCAGCCAGCCGAGACTTGTCACCCAAGCTGCGCG
CCTTCATCGACTGCTTGAGTGCGGGTGTTTTCGGCTGA
>B8_trim45_op.faGL003759  locus=Scaffold3:56664:57524:-
ATGGCAGCAATTCCAGAACCAGCGTTCCTTACCCGTTACTTCGACCGTAT
CGGCTATCACGGCCTCGCGGAGCCTACACTCGACGTGCTACAGCGACTCC
ACCTACTGCATCCGCAATCTATTCCGTTTGAGAACATCGCGCCCTACACT
GGCCAAGGCGTTCAGTTGGATCTGGACGCCATTTCCGAAAAATTGATCGC
GCGGCGGCGTGGCGGATACTGCTTTGAGCACAACACGCTGTTCCTTGCCG
TATTGCGGAAGATTGGCTTTCATGTCACACCGCTCATCGCGCGTGTGCGC
TGGCAAGTGCCGACGGAAGTGGAGACCGGATTGACACACATGCTACTACG
CGTGGAACTGGAGGGCCGCAGTTGGTTCGTCGACGTGGCATTTGGATCAA
CGACGCAGACTGCTCCGCTCGAATTTCTGCTCGATATACCTCAAGCTACT
CCACACGGTGTGTTTCGTATTGTCCAGGCAGGAGACGAACTGGGCCTGGA
GTTTCAAACGCTCACGGGATGGCAGACTGTATATCTCTATACGCTCTCGC
CCACAGCGGATATAGATTTCGAAATCGGCAACTGGTACACATCCACCCAT
CCTAAATCCGTCTTCCTCAATAATCTGCTTGTCAGCCGAACCCAGCCCAA
TGCTCGCGAACTGATGGTGAACGATACCTACACGCACCGCGACAATGAAG
GCGAGCACCAGAAACATCGGTATACCGATGCCGGGGATTGGGCAGACTGT
CTGCACAAACGCTTCGACCTCTACCTACCCCCCGGCGAAGCGGCTAGCTT
GTTCCAGCGCGTCACCGCGCACAGCCACGAGGCTGCCGCCGCCGAGCTTA
CTCCGCGCTGA
>B8_trim45_op.faGL003760  locus=Scaffold3:57576:58532:-
ATGGCACTGCATCGTCAACTCATCATTCTTGGTTCCGGCCCGGCCGGCTG
GACCACCGCGGTCTATGCCGCTCGCGCGAATCTCAAATCAGCGGTCATTA
CAGGCATGCAGCTGGGTGGTCAATTGATGACCATCACGGAGGTGGAAAAC
TGGCCAGGCGATGCCCACGGGCTGATGGGACCGGATCTGATGACGCGCAT
GCAGGAGCACGCCGAGCGCTTCGATACCGAAGTCATCTTCGACCACATCC
ACACAGTAGAGCTATCACAACGGCCGTTGCGGCTGGTGGGCGACAGTGGC
ACTGACACCTGCGACGCGCTAGTTATCGCCACCGGGGCGACCGCGAAGTA
CCTGGGGATCGATTCTGAAGAGCACTTCAAGGGGCGCGGTGTGTCAGCCT
GCGCCACCTGCGACGGCTTCTTCTACAAAGATCAGAGTGTTGTGGTGGTC
GGCGGCGGCAATACCGCTGTCGAAGAAGCGCTCTACTTGTCGAACATCGC
CCGCAAGGTCTATCTGGTCCACCGCCGCGACACCCTGCGCGCGGAGAAAG
TCCTGCAGGACAAGCTGAGCGCCAGAATCGATTCCGGCAAGATCGAGACC
GTCTGGCACCAACAAGTGGACGAAGTGCTCGGTAACGACAAAGGCCTGAC
CGGCGTACGCTTGAAATCCACGCTAGATGGTAGTACCCGACAGATTGAGG
CGACAGGCTTGTTCGTGGCCATCGGCCATACCCCGAATGCGGGCCTGTTC
GAGGGCCAGTTAGCCATGCACAACGGCTACCTACAGATTCGCTCTGGCTT
GGCCGGAAATGCCACGCAGACCTCAGTGGAAGGTGTGTTCGCTGCGGGCG
ACGTGGCTGACCAAAACTACCGCCAGGCGATTATCTCGGCTGGCTTCGGC
TGCATGGCGGCTCTGGATGCCGAGCGCTATCTGGATGCCTTGGGCACCGG
ATCCTGA
>B8_trim45_op.faGL003761  locus=Scaffold3:58535:58717:-
ATGCAAGGCAGAGCACAGTTTGGCGAGGTCGATCTTGACCGGTCGCCAGA
GCTGGCGGTGCGCTATGGAGTGCAGAGCATTCCGACCGTGTTGCTGTTCA
AAGAAGGTCAGGTGATCGATCGGATGACTGGAGCAGCCCCAAAGCACAAC
GTCGTGAATTTCATCAATAAGCACCTCGCCTGA
>B8_trim45_op.faGL003762  locus=Scaffold3:58977:59117:-
TTGCTGGACTGGATTGTTGCCGCGTTCTTCAGCCTGACGCTTTCCACGCT
GGTCAGCGGGCTGCTCTTTAAGGTGCTGCTCACGAGCATGGCTAAGAAGA
TCCGTGACAAGGAACTCAAGGACATGTTTGCACCAAAGTGA
>B8_trim45_op.faGL003763  locus=Scaffold3:59280:59741:-
GTGTTGCTGATCTTCGATGAAGTGATTGCTTGGTTTGTTGAAATGAGCAA
TGAGGGGCAATGGGGTAGCGAACCATGGTCGACTTTGCCCCAGCGGATTG
CGCGCGTGACTGAAGCCTGTGCGCAGCCTGAGGCATGGGTAGCGGAAGAC
CAGGACGGCGGCATTCAGGCCGTATTAGTCTTGGGCGAGTCCATGCCCTA
TGTGCCTTCCGCGACCGAGCCGGAGGTCTATGTGAGAGTGCTGGTTGCCT
CGCGTGATGCGCGGGTGCGCGGTGTCGGCCGGCGTCTGTTGGCCTTTGCC
GATGACCGCGCCCGGGTTGCCGGGGCGAAGCGCTTGCGTGTGGACTGCTA
CGGCGGCGGGACAGGGGCTCTGGTGCGTTTCTATGAGTCCTGTGGATATG
AGCGAATTTCAGCCTTCAACGTGGATGGTTGGCCAGGTCAATTGTTGGGA
CGTAGTCTGTGA
>B8_trim45_op.faGL003764  locus=Scaffold3:59807:60118:-
GTGAAAGGCCCGGGCGCCGACGGTGCCGAGGACGTGCTGGCATACGTCGT
CTGCGCCGTGCCGCACAAAGACTGGCCGGCACGAGGCCGCGGCTTTGGCT
ACATCGAGGTCTTGGGCGTGCACCCGCGGGTGCGCGGCTTGGGTCTTGCT
AGCGCCTTACTTGCGCGCACAATGCAGACCCTTCGCGACGAAGGCCTGGA
GTTGGCGGTGCGCAATGTGGATGCCGAAAGCCTTACCGATGCCGGGGTGC
TCTACGAGCGCCTGGGTTTTACAACCGTGCGCCGGTCGGTAACGCTGGCG
AAGGAGTTTTGA
>B8_trim45_op.faGL003765  locus=Scaffold3:60582:61325:-
ATGACACTATTTGCCGAGTCCGTTCATCGATACTGGCGAGCGCTCTTTGT
GGGTCGCACAATCTATCGAGACGACAAGTTGAGCATCGTCATCAACCCGC
AGCTGGAGGATGACGAAGGCGTCACTATCCTCCACACGGTGAGCGACATG
CACACTGCCGTGGCGTTGCTACCTGAAGCGGCGCAGTCTCTTGGCGCTAT
CGGAATTCCAGGTGAGGCCGGCGCGTTGACTGAGGCAAGGCTGCGTGAGG
GTCTGGTGGAAATCGGCATTGTTATGCATGGCGCCGACAATCTCTACTAT
CTACCCAACGCAGCTCGTGATGCATGGCTGGCCGAACCGGAGCCCGATGA
TGTTCGCAGGTTGCGCGCTAACGATGCCTCGCTGTTTGCCGCATTCGAAA
GTCGCGCCAGCGAGCAAGATCTCGAAGCTGCGCAGGTTGGCATTGATGAC
TGGGCTGTGTTTGGAGTGGTCGGCGAGGACAGCCGTCTTCTCAGCGCTGC
GAGCATCTACCCCTGGGATGGCGCAGCCCTGGCCGACGTTGGCGTGCTGA
CCCTTGCTTCGGCACGCGGCAATGGGTATGCCACGCGTGTGCTACGAACC
GTGGGCCGTCATGCCATGACCAACCGGCATGAACTTCAGTACCGTAGCCA
GCTTGACAACCCGGCTTCCATTGCACTTGCCCAGGCGGCTGGGCTGGAAC
TGTTCGGGCGCTGGGAAGTACCTTCTCCAGATAGCCAGGAGTGA
>B8_trim45_op.faGL003766  locus=Scaffold3:61429:61554:-
ATGGCTCTTGGTCTCGTGGAAATAATATATAACCGCCAGGTTGCCGAGAA
AATCGCCCATGACACTGAGTACATATGGAACGACAACGCGGCCATGGATC
TCTTCTCGGTTGGGAAAAGCGATTGA
>B8_trim45_op.faGL003767  locus=Scaffold3:62304:63530:-
ATGAGTGGGGCACTTGGAAAAATTGTCATGAACGAAAACAAGAACGACGG
GATTATTCCTGCTGCCGTCTATCTTCTTGCCCTTAGCCTTTTTGCGATGG
GTACCGCCGAATTCTTGATGGGAGGCATTCTCCCAATGATCGCGGCTGAT
CTGCGCATCACGCTACCCACAGCAGGCACCCTAATTTCCGCGTTTGCGGT
TGGCGCACTGATTGGTGGGCCGCCGTTCGCCATCCTGGCGCTGCGCTGGC
CTAGTCGCAGCACACTGTTCATCAGCCAAGTGGCTTTCATCGTCGCGACG
GCACTCAGCCTGCTTGCACAAGGGTATTGGTCAATTCTTGTCGCGCGCTT
CGCTATGGGTTTGGCGTACGCCTGCTTCTGGGCAGTTGCGGCGGCGACAG
CCGTGCAACTCTCGCCTCCTGATCGCCGCGCCAAGGCGCTTTCCATTGTC
GTCAGCGGCCTAACCGCTGCCATGGTTCTAGGTGGGCCAGTGGGCACGTT
CATTAGCGATTCCACGGGCTGGCGCGGGGGATTTTGGGCTGTCGTGGCGG
TGACTGCCGTGTCGGCGGTCTCCGGCCTCCTTGCGCTGCCAAAAAAAAAA
CCTGGGGATGTTGTGGTGCCAGACCTCAAGACCGAGTTACGTGCAATGAA
GCGCCCTGTTCTTTGGGTGGCATATGCCACGACGATGGTCACCACGGCCG
CCTATATGGGCACGTTCGGCTATCTGGGGGCCTTGCTGCTCGACGTGAGC
GGGTTGCCTGCTGAGTGGCTACCTGCCGTGCTGACATTGTTCGGCGTCGG
CGCATTCATCGGGCTTACGATCGGCGGTCGAACCGCCGATCGTCATCAGT
TCGCCACGCTTGTTACCGGCATCATTTGCCTCATTCTTGCCTCTGCGGCA
ATAGCGCTCTTGGCCTCACATTGGGTGGCGACAGTCACTTTGGTGCTCGT
TCTTGGCTTCGCGGGCTTCCTGCTAAATCCGGCGGTATGGGGCCGCGTCT
ATGCGGTGGCACCGGATGCGCCAATGCTCGCGGGAGCAACGAATTCATCC
GCATTTCAAGCCGGCCTAACGCTTGCCCCACTGCTTGCGGGGCTTCCTAT
CAGTTTCGGCTATGGACTGTCGTCAGTTGGCTGGGTGGGGGCGGCAATAG
GTGCTATTGCCCTTGGGTTGGCCGCTCTCGACACACGATTGAGCCACGCA
CATGAATCTGCTGGTGAACTTGCATAG
>B8_trim45_op.faGL003768  locus=Scaffold3:63527:63946:-
ATGATCCAGAAGAGCTTGGGCATTCCTACGCTCGACTACGCAATGGTTGG
CCGGTGGGCAGGCCATCTTTGTCGGGGCAGGTTCGCGCACGCCAGCATCG
GCAAGGCCGCGCCGATACCGGGCGAGTTGTCCCTGGGGTGGGCGATTCAC
TACGCCGTTGGCATCGCGTTCGCGGCGTTGCTGGTAGGCATCTATGGCGC
GGAATGGCTGCATGATCCCGTGTGGCTGCCCGCCCTGGCCGTGGGCACGG
TGACTGTTGTTATCCCCTTCTTCGTGATGCAGCCCGCAATGGGCGCAGGA
ATTGCGGCATCTCGCACACCAACCCCTTGGAAAAATCGTCTGCGCAGCCT
GCTGACGCATGCGATCTTTGGGGGCGGTCTTTATCTATCCGCAGCAGTGC
TCAAGCTGGTGTGGGAATGA
>B8_trim45_op.faGL003769  locus=Scaffold3:64150:64485:+
GTGCGGTTCTATGAGAAGAAGGGCTTGATCACGGCGACCAGGTCCGCGGG
CGAGCGGCGGCGCTTTGCATCGGGCGTGCTCGATCAGTTAGCGTTGATTG
CACCCTGGCAGGCCGGCGGCCTCTCGCTGGCCGAGATCCGCGCCATGCCC
CCCTCCGATGGTGCTCCGCGGGTGGACGGAGAGGTGCTGTTGGCCAAGGC
CGACAACATTGACGCGACCATCAAGCGCCTAAGGACCATGAGCCAAGGCT
TGCGTCATGCCGCAGAATGCCCCGCTGCTAGCCATGCGCAATGTCCGACT
TTTCAGCGGCTACTCAAGGCTGCTGCGGGCAGGTAA
>B8_trim45_op.faGL003770  locus=Scaffold3:64589:64813:-
GTGGCCGAGGGGCTATGGAAGGTGCCGGTCGACCTGCCCGAGCGTGGCCG
CCAGTACAACGCGCAGCGCCTGGCCGGTGTGGCCGTGGAGCTGAAATCGC
ATCTTCCTATCGAGCGGCAGGTCCGTGTGATCGGCGCCACCTGGCTCGAC
CAGCAGTTGATCGACGGTTGCCCGTTACATGCCTTTCCAGTGCATGGGTC
GAGGGGGGAAGCGGGGTGTTCATGA
>B8_trim45_op.faGL003771  locus=Scaffold3:65365:65523:+
GTGACGCTGCTCTCGGACACGAGAGAGCATCTCAATTGCGGCCTGGCGTG
CGGTTGCTCCGCGGTGGCGGTCGCGTCGCTGCTCCTCGTGACCAGCCTTC
ACTTACTGGTCAAGGCCAAATCCCGTTCCAATGGAGAAATCTACGCGACG
ACGCAGTGA
>B8_trim45_op.faGL003772  locus=Scaffold3:67667:68941:+
ATGGGTGCTGCAACGGCGATCACCGAGTCGAGCCGTGAGATAGGCTACCG
CAAGACTAACGTTCTGATCGACGTTTCGCCGCTCACCCTCCTCGCTCGCA
GAGCAATCAATGCGCTATGGTTGACCGTCTCCGAGAATCCTGACCTGCCG
CACTACGATATTGAACTGGGTTATTTCAAATGGCTCGCCAAGTTTGAGAC
ATCTAACAACCTGGCGCACCTAAAGAAGGCATTGCGCGAATGCCAAAGTG
CATCGGTACAGGTCTCTGTTGACGAGACCGATGGCGATCCGCAGTGGGCC
TCCGTTCCACTGCTTGGGTCGGTCGGGATCTCTGGCGGACGCGTGGTATT
CAAGGTCGACGAGATGATCAGGCGTCAACTCAAGGACCCACAGCGCTACA
CCTATCTGTCGTTGCGCATGTCGGCTGCGTTGAGCAACTATGCCTACATT
CTGTACGAGAGGTTGAGCTCGCTTCGCTTCATGGGGACGACGGATTGGAT
TCCGCTTGATGTGGTGCGAAAGTGGGTCAATGCTGACTCCGTCAAGTCGC
TCACGGAGTACAAGCAGTTCAAGCGCCTCGTGCTTGATAAGAGCACGGAG
CAAATCAACGAATTGACTGACCTGTATGTAGAGTTCGAGACAAAGACCAC
GCCTGGATCGCGTCNNNNNNNNNNNNNNNNNNNNNNNNNNTTCAAGCTGC
GCGATAACGCGAAGGGCAAACTGGTCCTGGATTTCGCTCATCCGCACGAG
CTTAAGGATCTCTACGAAACCCTGGTGAAGGGTTTCGGGCTAAGCAAGCG
GCAACTCAATGAAATCATCGGCAACCGGGAAGTCAACACGGACGATCGCA
TTCGCAAGGCTATTGAGTTGGTGAAACATCGTGTGCGTGTCGGCGGAGTA
AAGTCGCCTGGCGCTTACCTGATGCGCGCGATCAAGGAAGGCTGGGAGCT
TAGCGAAATCGAGCGAGAGATTGCCGCTGGTAAAAAGGTGGAGCCTGGTC
AGCCGATCCTGATCGCCCCTGCCGAACTCGAGTTCGCCAGTTCACTTGAG
CGGGACGTCGACGCAGGCCTGGCGTCTTTTCAGACGTTGGACAAGTCGGC
ACGAGACGAAGTGCTTGCGTCGCTGTATCGTGAAACTACCTTCAAGATGG
CCACACGGCGCGCAAAGATTAAATCCGAGCCAGATGAAGCAGCCATTCTC
GGGAGGAAGGCCCTGAAGACGGAACTTGGCCTCTTTATGAGCAGGACCCG
AGGACAGCCTGCAACGCCAAAGTGA
>B8_trim45_op.faGL003773  locus=Scaffold3:69030:69362:-
ATGAGCAGAGCGAACCCACTTGACGCCGCGCTCGATGATTTCGAGCCGCG
GCCGCGAGAAGACAAGCCCCGGCCCGACCGGCAGGCTATTGAGCAAGTCG
CCAAGGAAAACGGCTTTGTCAGTCGTGATGCCCGCAAGCTGGAGACGGCG
GCGGCCGCGCCACCTTTGCGGCGCCAGCGTCGATTCACTACTGGCCGCAA
TCAGCAGATCAATATCAAGGCAACGCCCGATACGATCGCACGCTTCAATG
CTCTGGCCGAAGCTCTGAATATCCCGGCCGGCGCGCTGCTCGAGCGCGCA
GTGGAAGCGCTGGAAGACAAATATAAGCGCTGA
>B8_trim45_op.faGL003774  locus=Scaffold3:69359:69901:-
ATGGCGGTGATCTCGGATGTCACGGAGGAAGACATCGCCGATAGGATCGA
TGCAGCGGCGAAAGAGTCCGCCTTTGTGATCGTCGACCTAGAGGGAACCG
CCGCAACCATCGTCGCACACGCGATCAGCGAAGCAGACTTTGTTGTAGTG
CCGACACAAGGGTCGCAACTGGACGCAGAACAGGCTGGCAGAGCATTCCG
CCTCATCCGCGCACACGAGCGCGGCATCCAAAAACACAAGCCCGACTACA
AGCTTCCCTATGCTGTCCTGTTCACCAGAACATCCGTAGCCATCCAGAGC
CGCGAAACGACTCACATCCGGCGATCCTTCGCGAATGCAGGTATTCCGGT
ATTCAAGACCGAGTTGAACGAGCGTGCGGCCTTCAAGGCTATGTTCGCAT
ACCGTCAGTCGCTCTCGGGCCTTAGCCGATCTGAGGTGTCAAACGTCGAC
AAGGCGATCGAGAACGCAGAAATGTTCGCAGGTGAGCTCCTTCAGTTCCT
GCGCAAGGGCCATATGGAAGAGAAGAAGGAGGCTGCACAATGA
>B8_trim45_op.faGL003775  locus=Scaffold3:72277:72642:-
ATGCGGCTCGGCCTGTTTCTGCAGGCCGCTGGCCACCGCGTGGCTGGCTG
GCGCTACCCCGGCGCCCAGTTCGGCAGCGAGAACCTGCCGCATATCGTTC
GCATTGTCCAGGCAGCCGAGGCGGCCAGGTTCGATACGGTATTCCTGGGC
GACAACCTCGCCACCAACGCGAAGGAGCATCCCTCGTTCATCGCGCGCTT
CGAGCCGCTGACCTTGCTGGCCGCGTTCCCGACCGTGACGCAACGCATCG
GCCTGGCGGCCACGGCCTCGACCACCTATGGCGAACCCTTCCATATCGCC
CGGGCCGGGCACTCGGCGACATCGGACTATTGCGGCCTGCCAGGCAGGCG
AGCCTTGCAGAGGTAA
>B8_trim45_op.faGL003776  locus=Scaffold3:72650:73228:-
GTGTGGATTCTGGTTGTCTGCAAACATGCCGTTGTTCGTGGAGTGGGAAA
GTCTGGCTTCAGCCCTCGCGGCAAGGTGCCGCGGCGCACTCGACAACGAC
GACCATCGGGAACTGCCCCTGGATCACGACTGATAGATGCGCTCCCCCGC
ATGAAGGCAGGGAGCAAGCGCCGGAGTTCGCTGAAAACCAGAGCGCAGCA
TAGTCAGCGGGGGAGGCACGCCGGAACGAAGGAATTCGAACTTGCTTATG
TCATGGCAATGCCTATGGATAGACACAATGCTTCCTTGCCCCGATCCGCG
CGCGGGACTATGGTGCGCTCTTATGCCCTGCCCGCCGGGATCGCGCTGTT
GCGCCATCCCCGCGCGCGGCACCAGCCCATTCGCCGCCTCATGAGTTCAA
TGCAGCAGCCCCCATCTTCGCCAGGGCGTCGCACCGCGCCCGCCGCGCTG
GACCACATCCGCCTCCAGCTGATATGGAACCGGCTGCTGTCGGTCGTGGA
GGAACAGGCGCAGACCCTGATCCGCACGGCCTTCGGCACCTCCACGCGCG
AAGCCGGGGATCTTTCCGCCGGGGTATAA
>B8_trim45_op.faGL003777  locus=Scaffold3:73202:75355:+
ATGTTTGCAGACAACCAGAATCCACACCAGGCGAGCGTACGGCTCGCCGT
CGACGTTGGCGGCACCTTTACGGATACCGTCCTGCTGGCTGGCACGCAGC
GCTACACAAGCAAAGTCCTGACCACGCCGGCCGCGCCCGAGAACGGCGTG
ATCCGCGGTGTGCAGGACCTCCTGGCCAGCGCCGGGCTCTCCCTGGCCCA
GGTCGACCTCTTTATCCTCGGCACCACCCTTGCCACCAATGCCCTGATCG
AACGCAAGGGCGCGCGTACCGCGCTGATCACCACGGCGGGATTCCGCGAT
CTGGTCGAGATCGGCTGGGAGGATCGTTTCGCGCAATACGACATCTTCCT
CGACAAGCCGGCGCCGCTGGTACCGCGCTACCTGCGCTTTGGCGTGCCGG
AGCGTGTCGACGGCCGCGGCAACACGCTGCTGCCCCTCGACGAGGAGGCC
GTGGCCGCGCTCGTGCCGCAGCTTGAGGCAGAGGGCGTGGAAAGCGTGGC
TGTTACCTTCCTGCACAGCTATGCGAATCCCGCGCACGAGCAGCGGGTGC
GCGCCATCCTGGGCGAACTGGCACCGCATCTGTGGGTCTCGCCGTCCTCT
GACGTGTGCCCTGAGATCCGGGAATACGAACGCCTGTCCACCACCTGCGC
CAATGCCTATGTGCAACCCCTGGTGGCGGGCTATCTCGGGCGACTGCGCG
AGCGCGTGGCGGCGCTGGGCCTGCGCAGTCCGCTCTTCCTGATGACGTCG
GGCGGCGCCATCACCAATATCGAGGCGGGCATTGCGCAGCCAGTGCGGCT
GGTCGAATCCGGACCCGCCGGGGGCGCCATCCTGTCGCGCCGGGTGGCGG
AGCAGGGTGGCATCGGGCGCGCGCTGTCCTTCGACATGGGCGGCACGACC
GCCAAGATCTGCTTTATCGACGACTACCAGCCGCAGATCTCGCGCAGTTT
CGAATTCGGCCGCATGCACCGGCACCTCAAGGGATCGGGCCTGCCGATCC
GCATCCCGGTGATCGAGATGGTGGAGATCGGCGCAGGCGGCGGATCGATC
GCCCGCATCGACGCGCTGGGCCGCGTGCAGGTCGGGCCGGACAGCGCCGG
TTCCGAGCCCGGCCCGGCCAGCTATGGCCTGGGCGGCAACGCGGCCACCG
TGACCGACGCCAACTGCGTGCTGGGCCTGCTGGACCCGCAGCGCTTTGCC
GTCGGCAAGGTGGCGTTGCAGCCGGAGCGCGCGCGCGCGGCGCTCGGCAC
CGATATTGCGCTTGGACTGGGTACGACACCGGAGTTCGCCGCGCTGGCCG
TGACCGAGATCGTTACGGAGAACATGGCGAACGCCGCCCGTGTCCATGCG
ACCGAACTCGGCAAGACGGTGGAGGACTACACCCTGATCGCGTTCGGCGG
CGCCGCGCCGTTGCATGCGGCGGCACTGGCCAGGCGGCTCGGCATCCGCC
GCGTAATCGTTCCCCAATCCGCCGGCGTAGGGTCGGCGCTGGGTTTCCTG
TGGGCACCGATTGCCTATCAGGCGGTACGCAGCTTCTACCAACGCCTCGA
CGCCTTCGACGCGGCGGCGGTCAATGCCGTCCTCGGGCAACTGGCGGCCA
GCGCGCGGGATATCGTGAGCCAGGCCGCACCCGGCCAGGCGCTGGGCGAA
CAGCGCCTGGCTTACATGCGCTATGCGGGCCAGGGTCACGAAATCCCCGT
GCCCCTGCATGCACAGGCCCTGGGCGCGGCCGACGCGGCGGTGCTGGGCG
AGAGCTTCGAACGCGCCTACGCCGCGCTATATGGCCGCACCCTGCCCGGC
AATCCGGTCGAGATCATCAGCTGGTCGATCAACGTGAGTACCGCTCAGCC
CGCGATCGGGCGCGCGGGGGAGGAAGCGGTGTCCGGGGCCGCGGTGGCAG
CCAGCGGTGGCCGGCGCAAACTGTTCGACGGCGAGCGCGGTGCGGGGTAC
GAGGTACCGGTGTACGAACGTGCGGCGCTGCCCCCCGGCCAGGCGATACG
CGGCCCCGCGCTTGTGGTGGAGGACGAGACCACGACGGTGGTGCCGGCCG
GCTTTGCCTTCTCGCTGGATCCGGGCGGCCATCTGGTGCTCGAGGCGTCG
ATACCCGTACCGGCCCAAGCGGGCCTTGCTGATCTTGTGGAGGTGGCGCA
ATGA
>B8_trim45_op.faGL004794  locus=Scaffold4:448:1065:+
ATGCAACTCTCGCCCCTGATCCAGCGCTTCGTACTCCATTTTGGTGAGAT
GGGCAGCCGCTGGGGCATCAACCGTACGGTCGGGCAGATCTACGCCCTGC
TGTTTACGGCGTCGCGCCCGCTCAACGCCGACGAGATCGCCGAGGCGCTG
GGATTTTCCCGCTCCAACGTCAGCATCGGCCTGAAGGAGCTGGAGTCGTG
GAACCTGGTGAAGCTGTCGCACCAGCCAGGCGACCGCCGCGAGTATTTCT
CGGCGCCGGACGATGTCTGGGCCATTTTCCGGACCCTGGCCGAGGAGCGC
CGCCGGCGTGAGATCGACCCGACTTTGTCGATGCTGCGCGAAGTTCAGCT
GGAAAACCCGTCCGATCCGAACGACCGCCATGCGCAGGAGCGGATGAAGG
AGATGTACCAGCTGATCCTGCTGGTCACGAGCTGGTTCGGCGATATCCAG
AAACTCGACGTGGCCACGCTGGAAAAGCTGATGAAGCTCGGCTCCAGGGT
GAACAAGCTGCTCGAGGTCAAGGACAAGCTCAGTGCCGCCATCGGCGGCA
AGCCTCGCGCCGACAGCCCCCCGGCCAGCGTCGTAAAAGCCAAGCCTACC
CGCACCCGGAAGGAGTAG
>B8_trim45_op.faGL004795  locus=Scaffold4:1091:2449:+
GTGGTGCTGGCGCGCGTGCAGTTTGCCGCCAATATCACTTTCCACATCCT
CTTCCCCACCATCAGCATCGCGCTGACGTGGGTGCTGCTGTTCTTCAAGC
TGCGCTTCAACAAGACCGGCGACGACCGCTGGATGGCGGCCTACCGCTTC
TGGGTAAAGATCTTCGCCCTGACCTTCGCGCTGGGCGTCGTCAGCGGCAT
CACCATGAGCTTCCAGTTCGGCACCAACTGGCCGGGCTATATGGAAACGG
TGGGCAATATCGCCGGGCCGCTGCTGGCCTACGAGGTACTGACCGCCTTC
TTCCTGGAAGCCACCTTCCTCGGCATCATGCTGTTCGGCATGCGCCGGGT
CAGCAACCGCACCCATACGATCGCCACGCTGCTGGTGGCGGGCGGCACCA
CGCTGTCGGCGTTCTGGATCCTGGCACTGAATTCGTGGATGCAAACCCCG
GCCGGCTTCGAGATGATCGACGGCCGCGCCCACGTGACGAGCTGGCTGGC
GGTGATCTTCAACCCGTCCTTCCCGTACCGCTTCGTCCATATGCTGCTGG
CGTCGGGCCTGACCGTGGCCTTCCTGCTGGCGGGTATTTCGGCCTATCGC
TGGCTGCGCGGCGACCGCGCGCCCGACGTGCTGGCCGCCCTGCGCACCGG
CGTAGTCATCGCGGCCGTCCTGATCCCGCTGCAGATCGTGGCGGGCGACC
TGCACGGCCTGAATACGCTGCACCACCAGCCGGCCAAGATCGCCGCGATG
GAGGGTATCTGGAAGACCGGGAAAGGCGCGCCAGCCGTGCTGCTCGGACT
GCCCAATGCAAGCACGCGCAGCAATGATTTCGAGATCGCCATTCCCAAGC
TGGCGTCGCTCTACCTGACCCACAGCGCCGACGGCGAGATCAAGGGCATC
GACGCCTTTGGCGACAAGCATCCCCCGGTGGCGCCGCTGTTCTTCGCCTT
CCGCATCATGGTGGGCGTGGGCCTGCTGATGCTGGCAGTGTCGTGGCTGG
CGGCCTGGCAGCTGCGCAGGCAAGGACAGCCCGCACCGTGGATGGCCCGC
ATGCTGGTGGCCATGACTTTCTCCGGCTGGGTAGCCCTGGTGGCGGGCTG
GTACGTCACGGAAATCGGCCGCCAGCCCTATCTGGTGTATGGCGTGCTGA
CGACCGCGCAGGCGGCCTCCAAGGTGCCGGCGACCATGATCGGCGCCACC
CTGGCCATGTATCTCTCACTCTACCTGGCGCTGATCGCCGCTTATGTCTC
GGTGGTGTTCTATCTGGCCCGCAAGGCAGGTGCCAGCCAGACTACGGACG
AGCCCGGGATCGAAACCCCTCAAGCCGTGGTGCCCGGCGAATTGCGGAGC
GCAGAATGA
>B8_trim45_op.faGL004796  locus=Scaffold4:2446:3468:+
ATGAACGACCTGACCCAACCCGCCGGCTGGATGCCGCTGGTGTTCCTCGC
CCTGATGGGCATCTCGATGTTGGTCTACGTCATCCTGGACGGCTACGATC
TCGGCGTCGGCGTGTTGCTGCGCCGCGCGGACGATGCCGACAAGGACACC
ATGATCGCCTCGATCGGCCCCTTCTGGGATGCCAACGAGACCTGGCTCGT
ACTCGGCGTGGGCCTGCTGCTCACCGCCTTCCCGATCGCCCATGGCGCGA
TCCTGACCCAGCTGTACCTGCCGGTGGCGCTGATGCTGGCGGGACTGATC
ATCCGCGGCGTAGCCTTCGACTTCCGCGTCAAGGCGCGCGCCCACCACAA
GCCGTGGTGGAACCGCGCCTTCTACGCCGGTTCGCTGCTGGCCGCCTTCT
CCCAGGGCCTGATGCTGGGCCTGTACATCACCGGATTCAGGTACGACTGG
CTCGACCTGGCCTTTGCCGTGGTGGTGGGACTATGCCTGGTGGCGGGCTA
CTGCCTGCTGGGCGCGGGCTGGCTGATCATGAAGACCAGCGGCAGCCTGC
AGCGGCGCGCCATGTACTGGGCCCGTCGCAGCCTGTGGCTGACCGGCGTG
GGGGTGGCGGCGATCTCGGTGGTGACGCCGATGGTGAGCCAACGCATCTT
CGACAAATGGTTCTCGCTGCCGAACATCATCCTGCTGGCGCCGATCCCGC
TGGTGACGGTGGCGCTGTTCGTTATCATCGACCGGCTGCTGCGCCGCATG
CCGGCCATGCACGACCGCGGCAACGACCGCTGGTGCTGGGTGCCCTTCGC
CGGTACCGCGGTGATCTTCCTGATGGCGTTCAATGGCCTGGCGTACAGCA
TCTTCCCCTACCTTGTGGTGGACAAGATCGATATCTGGCAAGCTGCGAGC
GCGCCGGAATCGCTGGGGGTGATCCTGGTGGGCGCGGCAGTGGTGCTGCC
TACCATCCTGGGTTACACGCTGTATGCCTACCGTGTATTCTGGGGGAAGG
CGACTGACCTGCATTACTATTGA
>B8_trim45_op.faGL004797  locus=Scaffold4:3513:4241:+
ATGAGCGGCTCGCAAGGCCAACAACCCGGCACCCCGCCGTCCACGTCCCA
GGCCGTCCCCCTTCCCCGCCGGCTGCTGGACCGCCTGCGCGCCCGTGCCG
GCGCGCAGGTGCGGGGCCTGACCCGCAGCAACTCCGGCCTCAGCCTCGAC
TACGACAACCCGCCCGGGGATCCCGGGCTGTTCGGGCCGGACGCGGTCTG
CTGGCGCGTGCACGCGGATTTCCCCGCGATGCTGGCTGGGGGCGGCAGCG
CCNNNNNNNNNNNNNNNNNNNNNNNNNNNNGCGCCCTGCTGATGCAGGCC
ATGCATCCGCTGGCGCTGGCCGGCGTGTGGGATCATTCCGCCTTCCGTAC
CGATATGCAGGGCCGCCTGGGCCGCACCGCGCAGTTCATCGCCGGCACCA
CCTACGGCAACCGCGCCGATGCGCTGGCGCTGATTGACCGCGTCAGGCGC
ATCCACGCGTCGGTCAAGGGCACGGCGCCGGATGGCCGCCCCTACTCAGC
CGACGATCCGGCGCTGCTGACCTGGGTGCATGTGNNNNNNNNNNNNNNNN
NNNNNNNNNCTTTCTCACGGCTTACCTGCGCTATGTCGGCCCACTCCCGG
TGGCCGAGCAGGATCGCTACTACACGGAAGTGGCGCAGATCGCCGAGATG
CTCGGCGCAACCGACGTGCCGCGCAGCGCCGCCGCCATCGCCGCCTATCT
GGAGCGCATGCGCCCACAACTGGTGGTGA
>B8_trim45_op.faGL004798  locus=Scaffold4:4220:4531:+
ATGCGCCCACAACTGGTGGTGAGCGATCGCACCCGCGAAGTGGTGCGGCT
GGTCATGACCATGCCGGTGGTCAGCCCGCTGCTGGTGCCGGCGGTGCGTA
TCATGGGCGACGCTGGCATTGCGCTGTTGCCGCGCTGGGTACAGCGCGAG
CTTGGGCTGCATGGCAGCGCCGCGATCCGCCGTCCGGTCTCGCTGGCCGG
CATGCGGGTGCTGGCGCCAACGTTGCGCTGGGCGCTTGGCAGCGGCCTGG
CGGCGCGCGCGCGGCGGCGGACGATGAAGCCCGCACCGGCGGCGCAGACG
CAGTCGTCCTGA
>B8_trim45_op.faGL004799  locus=Scaffold4:4579:5232:+
ATGCAGACCGTTGCGGTTCTGGATTTTGAAACGACAGGACTGTCACCGCG
TCAAGGCGACCGGGCCACGGAAATTGCTGTCATCCTGCTGCGCGACGGGG
AAATCGTCGACCAGTATCAGAGCCTGATGAACGCGGGCAGACGCATCCCT
TCGGACGTCGTGCACCTCACCGGCATCACCAACGACATGATTGCGTCGGC
GCCCGCGGCGTCGAAGGTGATGCGCGAAGTGGCCCAATTCGTCGGCAAGC
ATCCCGTGGTGGCCCACAATGCGGGGTTCGACCGCAGGTTCTGGCAAGCC
GAGCTTGCGCAGTTGGGGATGGCCGCCGATCAGTCCTTTGCCTGCACGAT
GCTCGTTTCGCGGCGCGTCTACCCGCACGCGCAAAACCACCGGTTGTCGA
CGCTGGTGGATATGCTGCGCTTGCCGAAGGCCGGGCGTGCCCACCGGGCG
ATGGCCGATGCGCAGATGACCAGCCACCTCTGGCACCGCCTGCAGCACGA
TATCGCCCAGGCTTACGGCATGAGCCGCGTGGACTACGACCTCATCGCCC
GCGTGCAGACCACCAGCAGCGCCAAGGTGCCGGCGCTCCTGCGCTCGCTG
GGCGAAAGCCAGACGCGATCCGATGTGAGCGGAGCCTCGGAACGCCACCG
ATGA
>B8_trim45_op.faGL004800  locus=Scaffold4:5334:5843:+
ATGCGGCCTCTGGACGTGGGCGGCGTCCTGTTTGGCGGTAGTTTCAATCA
AATGATGTATGCCGGCGCCTGGATCGCGGCGATTGCCGGCATGCTCGTGG
CCTCGGCGTTTCGTCTGGCAGGGCACCGTGCTGCCTGGTGCATGGCTGGG
GTCCTGCAAGTATGCGCAGGTGCCTGGTGGCTGTTGCACTATCCCGAAAA
TCACGTTGGCGACCTGATTCTATCGCCAGGGCGGGAAGAGATTGCCGCAG
CGATGCTGGTCGGCCTGGCGCTGCTGTGTGGCGGGGTATTCCTGCATGTC
AGGGCGGTCCGCGCCCAGCGTCATCGTCCGATATCGGGCACAGGGATGCT
GGTGCGATCCGTGGTCGCCGGATCATTGATTCTGATCTTCGCAGGCATCC
CGCTCGCCAACGCTCTGCGTGCGCCCCTGCCCTACTGCGCCTTCAACAAG
GAAGGCATGCAACTGACCGTTTGCCTGGATGAAAGCGACGCACGCACCGT
TGTCGATTGA
>B8_trim45_op.faGL004801  locus=Scaffold4:5982:6779:+
ATGCATGACTTGAAAACTGGCGCTACCTGGCGGCGCATCTGCCTTGCACT
GCTTGGCGCACTGCTGATTGCCGATGCCATCGCGCTGATGCTGATGGGCC
TGTTCAACTTTGGTGTCGTCCTCCCTCTGGCGATCGGCGCGGCCTTTCTC
GCGCTGTCATGGCGCTGGAAGGCCGTGGCGCAATGGCGCAGGGCTAGCCG
GCGGAACCGATGGATCTGGGGGGTAGGCGGGGCGGCATTTGCTGGGTGGC
TGGTGACCTTGGGAATGTTCTTCTATTTCATCGACGCCGGCATTTCCGAA
TCCGCGGCAACGGGGTCGCCCGCAAAAACCATCCTCATACTGGGCTCCGG
CACGCCACACTGCACCGCGTCGCCTACCCTGGCTGCGCGACTGGAAAAAG
GCCTGGCACTGGCACGGCAATGGCCAGCGGCGCGAGTGGTGGTGAGCGGC
GGTCACGACTTCGGGCTGCGCTGCAGTGAGGCGGACATCATGGCCGACTA
CCTGATCGCGCACGGCCTGGAGCCGGATCGCCTGATCCGGGAGGACCGGA
GTACCAGCACCGAGGAAAACCTGCTCTTCAGCCGCCGGTTGCTGGAGCAA
CAGGGCGTGAGCGCTGGAGACCCGCTGGTGCTGGTGACCAGTGATTTTCA
TCTGGTACGCGCGAAGCGGATTGCGCATAAGGCAGGGTTCCGGACAGTGT
CTGGCGCAGGAGCCCCAACGCCGCTCTATTTGCGCTACAACGCCTGGTTG
CGCGAGTATTTCGCGTTTATCAGTGGTTGGGTATTGCGGGAATATTAA
>B8_trim45_op.faGL004802  locus=Scaffold4:7153:8277:+
ATGGCTTCACAAAAGATTGGCATCAACGGCGCCGGCATCGGCGGCCTCGC
CGCGGCGATTGCGCTGCGCAAACTCGGGCAGGACGTGGTTGTGTTCGAGC
AGGCTGCGCGCTTCGCCCGGGTTGGAGCCGATATCAACCTCACCCCTAAC
GCCGTGCGCGCCCTGGATGGCCTGGGTGTCGGCGAAGCGTTGCGCGAGAC
CGCTGCGCGGCCCACCCACCGCATCAGCCGGGTCTGGGATACGGGCGAGG
AAACCTCGCGCCTGGCCATGTCCGACGAGGCCGAGATCCGCTACGGCGCG
CCGCAACTCACCATGCACCGTGGCGACCTGATGACCGCGCTGGAAGGCGC
GCTGCCCCGCGAGTGCGTGAAGCTCGGGAAAAAGGCCACGGAAATCATGC
CGCATGAAGCCGGCGCCACGTTGCGCTTCGCCGATGGCACGCAGGACGAC
GTCGACGTGCTGATTGGCGCCGATGGCATCCATTCGGCGGTGCGCACCGC
ATTGTTCGGACCCGAACATCCGGTCTTTACCGGCGTGGTGGCCTACCGCG
CGGTGGTGCCCGCGCAACGCCTGTCCACGCCTAACCTGCAGGCCTTCACC
AAATGGTGGGGCCCGGAGGCGACCTCGCAGATCGTGACCTTCCCGCTCAA
CCGCGGCCGCGAAATCTTTGTCTTCGCCACGGTGGCGCAGGAAAGCTGGC
GCCATGAGTCCTGGACCACGCCGGGCCGCGTGGAAGACGTGCGCGCCGCC
TACGCCGGTTTTCATCCGGAGGCCCGCGCCCTGCTCGACGCCTGCGACGA
CGTGCTGATCTCCGCGCTGTACGTGCGCAACCCGCTGCCAGCGTGGTCGG
CCGGCACGGTCACGCTGCTGGGCGATGCCTGCCACCCGATGATGCCCTTC
ATGGCGCAAGGCGCCGGCATGGCCATCGAGGACGGCGTGGTGCTGGCCCG
CTGCCTGGCCGAAGCGGACGGCAACGGCATCCCGGCGGCGCTCGCACGCT
ACCGGGCCGCGCGCTTTGAGCGCACCAGCCGCATCCAGATCGGCTCGCGC
AGCAATGCCTGGCTCAAGGAAGGCGGCAACGCGGACTGGGTGTACGATTA
CAACGCCTGGCAGGTACCGCTCTGA
>B8_trim45_op.faGL004803  locus=Scaffold4:8315:9163:+
ATGAGCAAGAATCCCACGCTGACCCAGCCCGCGCCCGCCGCCAACGAGAT
CGCCGATGGCGGCGATGAAGACAAGACGCAACTGGTCGGCCCGGTGATCC
GCGCCTTGCGGCTGCTGCGCTTTATCGCGGAGGGCGGGTCCACCACCAAC
CTGAGCGAGGTCGGCCGGCGCATCGACGTGAACCGCGTGACGGTGATGCG
GCTGCTCGCCACGCTGGAACACGAGGGCATGGTGGAACGGCTGCCGCAGG
GCGGCCACCAGGCCGGCTTCGACCTGGTCAAGCTGGCTGCCAAGGTGCTG
GCCTCCAAGGATCTCACCGTATTCGCGCGCAGCGTGCTGGCGGGTCTAAG
CGAATCCCTGCAGTTGTCGGCCTACCTTGGCGTGCTGGATGGCGGCGACG
TGCTCTACCTGCTGCGCGACATGCCGCAAACCACCCTGGTGAGCAATATC
CAGGTGGGCAGCCGGGTGCCGGCCCATCTCACCACCCCGGGGCGCATGCT
GATTGCCGGCTTGCCCGAAGCTGCGCTGCGCGAGCGCCTGGGCGAGGAAC
CCCTTGAGATGGTGACCGGGCAGAGCCCGGCCACCTACGCCCGCCTGGGC
GATATCCTTGCCGCCGACCGCGAACGCGGCTGCGCATGGAGTTTCTCCGC
GTTCGAGCCCGGCATCGACTCCTGCGCGGCGCCGGTGTTCGATGCCAGCG
GCGCCACCGTGGCCGCCATCAGCGTAGCCGGCCCGGAAATCCGCTTCGAA
CGCGACAGCGCGCTGCGCGAGCGCGTGGAACGCGAGGTCAAGCGCGCCGC
CCGCGACCTGTCCGGCCTGCTTGGCTACGTTGCCGGGCGGCGCCGCTGA
>B8_trim45_op.faGL004804  locus=Scaffold4:9246:10064:+
ATGACAACGCCAGCCCTCCCCACCTTCTTCATCTCCCACGGCGGCGGGCC
CTGGCCCTGGATGGAAGAACAGATGCATGGCCGTTACGACAGGCTCAAGG
CCGCGCTGCAGCAGATGCCGCAACTGGCAGGCGTGGCGCCCAAGGCCGTG
CTGATGGTGTCGGCGCACTGGGAAGAACCGGACTTCACGGTCATGGCGCA
CCCGAATCCGCCCATGATCTACGACTACTACGGTTTCCCGGACTACACCT
ATCGCATCCAATATGCCGCACCCGGCGCGCCACAACTCGCCCGCCAGGTA
CACGGCCTGCTGGAAGACGCAGGCATTCCCGCCCGGCTGGATCCGTTGCG
CGGCTTCGACCACGGCATGTACGCACCGATGGCGGTGATCTATCCCGGAG
CCGACGTCCCGACCCTGCAGCTCTCGCTCAAGCGCGGGCTCGACCCGCTC
GCGCATCTCAGCGCCGGGCGGGCGCTGGCGCCGCTACGGCAGGAGGGCGT
CCTCATTGTCGGCAGCGGACTGAGCTATCACAACCTGCGCGTGTTCGGCC
CCGCAGGCAAGGACGCGTCCGCGGCATTCGACGCCTGGCTCGAGCGCGCG
CTCATGGCAACCACCCCGGAGCAGCGCACCGCCGCGCTCACAAGCTGGGA
AAACGCGCCCGCGGCGCGCCAGGCCCACCCACGGGAGGAGCACCTGCTGC
CGCTGATGGTCGCCGTCGGCGCGGCCGAAGGCGAGCTTGCCACGCGGGTC
TATCACGAGGACAACTTCTCCGGCGGCATCACCGTGTCCAGCTTCATGTT
TGGTGGAGCCCGCTCATAG
>B8_trim45_op.faGL004805  locus=Scaffold4:10244:10570:+
ATGAAGAAGATTGTCGTTGCCGCCTTCGCCCTGTGCCTTGGCGCCGCCTC
CATCGCCGCGCAGGCACAGAACACGGGCAAGGTCGACCCGTACACCCAGG
GCGCCAAGGCCGGCAAGCCCGATCCTTATACCGATGGCGCCAAGGCTGGC
AAGGCCGACCCCTATACCGATGGCGCCAAGGCTGGCGACAAGTTCGACCC
GTACACGCAAGGTGCGAACAAGAGCACGCGCGCCAGCCTGAATGGATCGC
CGGTGAAGAAGTCGCATAAGAAGCACGCCAAGAAGGCTGCGCCGGCAGCG
GCACCGGCACCGGCTGCTGGAAACTGA
>B8_trim45_op.faGL004806  locus=Scaffold4:10801:11484:+
ATGAAGAAATTTCTTGGCTGCGTACTGATTTCCCTTGGATTCCTGGCCGG
CACCGCCTCCGCCTCGCCGGCCGCACCGCTGGCGGGATCCGATTATCTGG
TGTTGCCGCAGGCCCAGCCCACCTCAGCCGGCCCCGGCAAGATCGAAGTC
ACGGAGTTCTTCTGGTACGCTTGCCCGCATTGCTACGCCCTCGAGCCCGC
ATTGCAGGCTTGGGCAATGAAACAGAGCAAGGATGTGGTCTTCAAGCGCG
TGGCCGTCGCCTTCCAGGACCGCTTCGAGCCGCACACCCGCATGTTCTAT
GCGCTCACGGCGCTCGGCAAGGAAGCAGAGATGACGCCTAAGGTATTCAA
GGCGATCCACGTTGATCACAATTATCTGCTCACCGCGCAGGCGCAGGCCG
ACTTCCTTGCCCAGTTCGGCATCGACAGGAAAGCCTATCTGGACGCGTAC
AACGGCTTCGCGGCGCAGTCGAATACAAGGAATGCCGACAAGACCTGGCG
CGACTACAAGATCGACGGCACGCCGACGATCGCCATCCAGGGCAAATATC
TTGTCGCACCGGCGACGTCGGCCGAGTCGATGCAGAAGGCAGGCACTCCG
GCCACAAACGAGCAGCAGCTGTTCGACGCAACGCTCAAGACCGCTGATTC
AATCATCAATGGCATTCGCGCGAGAAGACTCTAA
>B8_trim45_op.faGL004807  locus=Scaffold4:12423:12743:+
ATGGAATCTGCGCCCGCCCTCCGCCATCCGCGCCAGCCAACTGGCGACAC
CGGTGTTGCCGGGGGAGTGGGTCACGACGACCTCGCAACCAGTCTCCTGC
AATCTGGTACTGATGGCCTCACCCAATCCACCCATACCGCCCGTTACCAA
GGCAATCTTCTTCGTCATGGATTCAATCCCCCAAGGCGTTATGTGGCCGC
AGGTCAGATGACCCGGCCGGAAGCTCTGCCGGCCCAGCGACACCTTTCTC
AAACGTGGGTACACAGCGGTGCCGCAGGCGCTGGCGTCGCGGAGTCCCAT
CCATCGCGATCTACTGCGTAG
>B8_trim45_op.faGL004808  locus=Scaffold4:11847:12449:-
ATGGCGGAGGGCGGGCGCAGATTCCATGCCTATCCCGTCGACGTGGCTGA
CTACGATTCCTGCCTGCGGTGTGTCGCAAGGATTCGAGCGGAGATCGGTC
CCGTCGACATTCTGATCAACAACGCCGGCATCACGCGGGATTCGAGCTTC
AGGAAGATGGAGAAAGTCGACTGGGAAGCCGTCATGCGGACCAATCTCGA
TTCGGTCTTCAATATGACGAAGCCGGTGTGCGATGAGATGGTCAAGCGCG
GTTGGGGGCGCATCGTCAATGTGTCCTCCATCATCGGCTCGAAAGGCGGC
TTTGGTCAAACCAACTATGCTGCGGCCAAGGCAGGCATGCATGGCTTCAC
CAAATCGCTGGCGCTCGAGGTTGCCAGGAGTGGGGTAACCGTCAATACCG
TTTCGCCCGGGTTTATCGCAACCAAGATGGTGACGGCCGTGCCGCAGGAG
ATCCTGGACACCAAGATCATTCCGCATATCCCCGTTGGCCGTCTTGGCGA
GCCGGAGGAAGTGGCGGCGCTGGTCGGGTACTTGTGTTCGCACGAAGCCG
CTTTCCTGACCGGCGCCAACATCGCCATCAACGGCGGGCAGCACCTGCAG
TGA
>B8_trim45_op.faGL004809  locus=Scaffold4:12733:13299:-
ATGAATCCGTTTTCCCCCGAGCATATCCTGGAAGCGCAAAGAGCGAGCCG
CGAAACTTTGGCCGGCCTGACGACCAAGGTCTTTGAGGGTTTCGAGAGAC
TGCTCGACCTGAATCTTCAAACCATGAAGGGCGCCCTGAGCGGGACAAGG
GGAGGACTGCAGAAGGCCCTGTCGGTGAAGAGCGCCCAGGAATCGGTGGC
ACTGCAGATCGAGTTGCTTAAACCCGTGGCCGACAACGCGCTCACGTATC
GCCGGCAATTTTTCGAAATTGCGTCGACTACGCGTGCGGAACTCGACAAG
GTTGCCGAATTCCACTACGAGGCGAATAAACGCGGGGTACAAAGGCTGAT
CGAAAGCGCTGTGAGCGCAGGACCCGCGGGCTCCGGTGCCGCGGCCGCCG
CCTGGCAATCGGCAATTGATGCGGCCCATACGCTGTATGGGGCTGTGCAG
GCGACGGCCGAACAAGCCGTGCAAGTTGCGGAGCGCGGCGCCGATACTGC
CGCGGTGGCGGCCTCCAAGACCGTGAAGCCCGTGAAGCAGCAGACCGCGC
AGGCAACTACGCAGTAG
>B8_trim45_op.faGL004810  locus=Scaffold4:14236:14505:-
TTGTTCAAGCTGCCAAGCCCGGAGAGAATCGCGGCAAAGGAGCTGCAGAG
CACGCGCCTGATTTTGTTTCAGGCAGAACGACGCCTGCTCGATGCGCAGA
TGCGCGTGAATCATTATCGTGAGATGGTCGATTTCCTGGCAGACGTGCAG
GCAAGTGGGCTGGAGCGCGTGATCGACAAGCGCCGCGTTCCTGCCTCCGA
CGACTTTGCACAAGCCTCGCGTATCGTTTCTGACCTCACCATCATCCCAA
TGGCACCGTTCGCCACCTGA
>B8_trim45_op.faGL004811  locus=Scaffold4:14872:15510:+
ATGCGTATCACTCTTTTCGCGTCCCTGTCGCTTTGCCTGGCAAGCGCCAG
CGCCAGCGTGCTGGCAGCCTCCGTGGCCCCCACAGCGGCACAGGTCACCA
CCGCCATACAGCAGTCCGAAGCCGAGCGTATCCAGAGACTGGAGCAAACC
GATCCGGCCGCCGCCGAACGGGCCCGTTCGCTGCCCGTGGCCGCGCTGGC
AGCTTCCTTCAAGGCGCACACAGTCAAGGGCTGCCTGCCAGCCAGCGGCG
GGGAGATTGTCTGTATCGTCGGCATCAAGGCCGGCCTCCGCGACGGCTAT
CGCGCAGTGGCCTTCCGCGACAATCCCGAGCCCTGGGTGCTGGCACGGCG
CGAAGTGCCGGATGTGAATGGTCCCGATGCCACCCAGGCCACTGCCGCGA
TGCGCGAGTTTGCCCGCGAGGAATTGAAGAAGAACCCATCCGCCGAGGAC
GCCGCGGAGCTGACTTCGATGATGCAGTCGCTGGTGGTCAAACAACTGCA
CAACTGCAGCCTGCGCCGCAATGACGGCAATCTTGGCTGCGAGGCCGTGA
TTTCGACCGATGGCCAGCCGGAAAAGCGGGTCAGTGGCTTCGGCTTCGCG
CTGGAAGGCTCGAGCTGGCGTTTTGTGCCGCACACCTAG
>B8_trim45_op.faGL004812  locus=Scaffold4:15603:15806:-
GTGGCACGCCACTGCGCCAGGGATGTGCCGCTGTACCGCCAGGGCGCTAT
CAACTTCATCGTCAACCGCGAACCCGGGAGCCGGGCCGCCTTCCTCATGG
CCGGGCACGGCCCCTCGGCCTGCGGCCTGGCGTTCCGTGGCAAGGACTCT
CACAGGGCCTACAAGCGCGCGCTGGAATTGGGCGCACGCCTATTGAGATC
CTGA
>B8_trim45_op.faGL004813  locus=Scaffold4:16039:17799:+
GTGATCGGCGCGCTTGCGCTGTCCGGTGCCGCCACCTATTCCATTGTGCG
AAACAATACGATGGCGAGCATCGACCAAAACCTGGCCGCCATCGCCAACG
GCAATACGCTTGCCATCGACAAGTGGGTGGACGCCAAGGCGCAGGCCGTG
AAGGCCACAGCCGACGAGGTCGATCACGGCGATACGCGCGGCCTGGTCAA
GCACATGGGCCAAGCCGACGGTTTCCCGATCACCACCATCGGCTGGACCG
ACAAGACGTTCTACTCCAGCAGCACCACCACGCCCAAGGACTACGATCCG
ACCGTGCGCCCCTGGTACAAGTCGGCAATCGCCGCCGGCAAGCTGACCGT
CACCAAGCCCTACGGTGACGTGGCGACGGGCGTGCAGTACGTGTCGTTTG
CAGCGCCCCTGATGCGCAACGGCGAGGCCACCGGCGCGCTGAGCGGCGCC
GTGCCGCTGGATGGCGTGCGAGAGGTGGTGGCCGCCGTGCACCCGACGCC
GTCGAGCCTTGCCTTCGTGGTCGCGCGCGACGGCCAGGTCATCGCCCACC
CCGATGCCAGGCTGATGCTCAAGCCGGCTACGGACGTGGCCGCCTCGCTG
ACGCCGGATATGCTGGCCTCGCTGACCAAGGCCACCGCGCCGCTGGAGGT
CGAGCTGGCCGGCGCGCCCAAGCTGCTCAAGGCGCAGGCCGTGGGCGGCA
CCGACTGGTACCTGGTGATCGCGCTGGACAAGGCCGAGGCTACCGCCGGC
CTGCGCAACGTGGTGCGGGCGCTGGGCGTGGCGATGGTATTGCTGACGCT
GGCGGCAGTGGGCATCGCCGCCTTCTTCACCACGCAATCGTTCCGCCGCC
TGTCACAGGTACGCGATGCGATGGACACCATCGGCTCTGGCGGCGGCGAC
CTGACGCACCGCCTGCCCGTGGTCGGCAATGACGAAGTCGCGCAGATCTC
CGCCTCGTTCAACACCTTCATCGACAAGATCGGCGAGGTGCTGCTGGAGG
TGCGCACCGGCGTCCACAACATGACGTCGGCCACCGGCGAGATCGAGATG
GGCAACCGCGACCTGTCGCACCGCACGGAAGCGTCCGCCAGCAACCTGCA
GCAAACCTCGGCCGCGCTCACCGAACTGACGACGAGCGTGAAAAACTCCG
CCGAAGCCGCCCTGCAGGCCACGCGCCTGGCGGGCGAGGCCAGCACGACG
GCCGCGCGTGGTGGCGAGGTGGTGTCGGGCGCGGTCAGCACGATGGACGA
GATCGCCAGGTCATCGGCGCGCATCACCGAGATCATCGGCGTGATCGACA
GCATCGCCTTCCAGACCAATATCCTGGCGCTCAATGCCGCCGTAGAAGCG
GCGCGCGCCGGCGAAAACGGCCGCGGATTTGCCGTGGTGGCCGGCGAGGT
GCGCACGCTGGCACAGCGCAGCGCCGGCGCCGCGCGCGAGATCAAGGACC
TGATCCAGGCCTCGGAAGCCAGCGTCAAAACCGGCGCCGAACGCGTGCAG
GCGGCCGGCGCAACGATGGGCGAGATTGTCGAGGAGATCCAGCGCGTCAC
CCGCATCATCGGCGAGATCGACGGCGCCATGCACGAGCAGAGCGCCGGCA
TCAGCCAGATCGATCGCAGTGTCGCCGAGATGGACCAGGCCACGCAGCAG
AACGCGGCACTGGTGGAGCAGTCCACCGCCGCGTCGTCGATGCTCAACGA
GCAGGCGCACAGTTTGGCGCGCACGGTCGGCCTGTTCAAGCTGCGCAGTG
GCAATGCCTGA
>B8_trim45_op.faGL004814  locus=Scaffold4:18044:18238:-
ATGTTGGAAGCGTTTGCACTTGCCATGCTCGTACTGGCTACCGTCGGTGT
GGCATGGCTGCTGCTTAGTCCTGCCGGCAGAGACTGGCTGGCAGGACTCA
CTCCACTCGAGCAGCGCTGCCTGGGGGCGTTCTGCCTGATCGCGGGCGTG
CTCGGAGCATGGTACTGCGCGCGCCAGTGGCGCCGGATCGGCTGA
>B8_trim45_op.faGL004815  locus=Scaffold4:18389:18559:-
TTGGCCGCTCAGACTTCGACCGGGTGCATTGCCTTGCATCACCGCCTGTA
TCACGGGGTTGATCGGGTGCTTTTCCATGCATTCGACCTGCTGGCCCATG
GCGGAAAGGACATTCTCGCCCGGCCCATCCTGGAGCCGGAGCGGAACGAC
GGTATGTCGGCGGAAGACTAG
>B8_trim45_op.faGL004816  locus=Scaffold4:18687:19379:+
ATGGGAAGCACCAACGCAGTTGCGGCGGCGGCAGTCGCCTTCGTGGGCAG
CCACTTTCTCTTATCCCATCCGCTGCGCAGGCGTTTGGTCAGCGCATTTG
GCGAAGCGGGGTTTCAGGGCGTCTATTCGCTGATAGCGGTCTCGACGCTC
GGCTGGCTGATCCTGGCCTACCTAAAGGCGCCCCTGACGGCACCGCTATG
GCCGGCAGGAAACGCGCTCTGGGCGGTTGTGACCGCCGTCATGCTGATCG
CGTCGATCCTCCTGATGGGCTCTCTGATCCGCAACCCTGCGCTTCCCACC
GGCGGCCGGCCCCGCACGTTCCCGGACGCGGCGCGCGGCGTGTACGCGGT
GACGCGCCACCCGATGATGTGGTCGTTCGCACTTTGGGGGCTTTGCCACG
TCGCGGTGTTCCCGGTGGCCAAGAACATCATAGTCGCAGCGGCCATCGTC
CTCCTCGCGCTCGTCGGCGCCGCATTGCAGGACCGGAAGAAGGAGCGGCT
CCAGCCCGATCTCTGGCCCGCATGGGAGTCGAAGACCAGCTATCTGCCGT
TCGCGGCGATCGCCGCCGGCCGTGCGCGGCTGGGCGGATTCGGCTTGCAC
GCGCTGTTGGGCGGCCTCGTCGTCTGGCTCGCAGCGACTTGGGCCCATCT
CCCACTCGCCGGTTGGGCTGCGGGTATCTGGCGCTGGCTGTAG
>B8_trim45_op.faGL004817  locus=Scaffold4:20637:20789:+
ATGCAACGCCGGCGGGTGCAGGCGGGGAAGCCGGTCGTTCATCATTGGTC
TCCTGGGTGGCGGGCCGCTCGTTGTCACGGACAACGAAAAATGGCGCTTT
TCCGATATTGGCGACGCAACCGCGATAGTCACCCGCGCATGTTCCGGGAA
TGA
>B8_trim45_op.faGL004818  locus=Scaffold4:19668:20678:-
ATGAACGACCGGCTTCCCCGCCTGCACCCGCCGGCGTTGCATTTCCCGCC
GCTCTTGCCCGGTAGCGATATTCCGCGTGGCGCGCTGCTGTTCCAGTCCG
ACGATCTCGAGCACGCGCGCACCAGGATTGGCCGCATCTATCGCCCGTAT
CGGTTCACGGCCGGCGAGCGCCGCACGATGCCCGTCACCATGTTCAAGCT
CGACGGCAACGGCATGGCGCTGACATGGTTCGCGTACGGCACCGACATTT
CGATCCGGCCCGAGATTTGCGGCGACTTCGCGCTCGTGCTCACTACGCTG
GCGGGACGCTCGGAAGCCCGCAGCGGCCCGGTCGATCATATGGGCGGCAC
CGGATCGACGGTGCTCGTCGCGTCGGATGCGCGAGCGGAATTCCGCTACA
GCGCGGACAACGTACAACTCGGCGTGCGCGTCGACGCGTGCCGCATCGCG
GACATCTGGCGCAGCATCGCGGGGCGCGAGCCGCCGTCCGCACTCCCCGT
GCCGGCGCTGCTTGATGCGCCACGCCGCGACCGCTGGCTCGCCTCGGTTC
AATTGGTCAGACAGTTGCTCGATCCCGACGCGCCGGCCGCGCTCAGAGCG
ATGCAACTCCCGCGGGCGGAAGAAATCCTGCTGATGTGCCTGGTCGGCGA
ACAACTGACCGACGCGCTGCCGGCGGAAGGCGGCGTTGCGTCCGCCTGCG
TGAGGCGCGCGGTCGCGTTCATCGAGGAACACGCGGAACGACCGCTGACG
CTGACCGACATCGCGGCGGCATCGCATTGCAGCGTCCGCACGCTGCACCG
TGCGTTCCAGCAATGGCGCGATGTCGGCGTCATGCGCCATCTGAAGGACG
TGCGTCTGCGGCGCGTGAGAATGGCGCTGCAGGATCCGGACGAAACGGCC
TCGATCACCGAGATCGCGACGCGCTGGGGATTCGCCCATCTCGGGCAGTT
CGCCACGGACTATCGGAAAACGTTCACGGAACGGCCGTCCGACACGCGCG
CGAAGCGCTAG
>B8_trim45_op.faGL004819  locus=Scaffold4:21134:22498:+
ATGATGTTCATGCGTGAAATAGACCTGCATTCGCTGGCCGACGACGCCAG
GCTCGGTGCTTTGCATTACGTGGTTCTTTTCTGGTGCGCATTGATTATCG
TGTGCGACGGGTACGATCTGGCTGTTGCCGGCATCGCATTGCCTTCGATC
ATGAAGGAGATGGGCGTCAATCCGGCGAAGGCCGGCTTCATGATGAGTTC
CGCGCTATTCGGCATGATGTTCGGAAACATTGTGTTTGGCACGATCGCGG
ACCGGATAGGACGCCGTCGGGCCATCGCCATCTGCCTGACGCTGTTCAGC
GTTTTCACTGCCGCCGCCGGATTGGCCACGACGCCCTTTGTATTTGCCGC
CGCCCGCTTCATGGCGGGGGTCGGCATCGGGGGCGTGATGCCGAATGTCA
TTGCCCAGATGACGGAGTATGCGCCGCGGCGAATTCGCAACACGATGGTC
GCGGTGATGTTCAGCGGCTATTCGATAGGCGGTATGTTGGCCGCCATGAT
GGGCAAGGAAATGATCGAGCTTTACGGGTGGCAATCCGTTTTCATCGCCG
CGGGCGCGCCGGTGTTGCTGGTTCCGTTGCTCCTGAAATGGATGCCCGAG
TCGATACCGTTCCTGATCAAGCGCGACCGGAAAGCGGAATTGGCGTACAT
CGCCGGGGAATTCGATCCGACTTACCAACCGGAGCCGGGCGACCGATATA
GCGTTCCGAGCGAGGACAAGGTCGACAGCGCGCCGGTTCGGCAATTGTTC
GCCGACGGCCGAGGATACAGCACGATCATGTTCTGGATCGCCTGTTTCAT
GTGCCTGTTCATGGTCTATGCGCTCAGTTCGTGGCTGACCAAATTGATGG
CGAATGCGGGGCACAGCCTCGGCTCCGCATTGACTTTCGTACTGGTTCTG
AATTTCGGGGCGGTGATCGGTGCCATCGGTGGCGGCTGGCTCGCGGACAC
GTTCCAGGCCAAGCGGGTGTTGGTCGTGATGTATCTGCTCGCAGCGGTGT
CGATTACGATGCTCGGCTACAACGTGCCGACCTTTTGGTCGTTTGTGCTG
GTTGGTCTCGCCGGCGCCACGACCATCGGGACTCAGATCGTCAACAGCGC
GTATGCCAGTCAGTTTTACCCGATGGCGATCCGTTCGACCGGAATTGGCT
GGACGCTTGGCGTCGGTCGCGGCGGCGCCATTCTTGCGCCGATCGTGATC
GGCATCCTGGTGGAAATCGAGCTGCCGCTCGAGCAGAACTTCATGGCGAT
CGGCTTGCCCGCGCTCGCCGCGGCGTTTGCGGTTGGCTTGATTGACCAAC
GGCGCTCGGCGTCGCCTCATGTCCACCCTGCAACCGGAGTTGGCAAGCGA
GTGCCGCAAGGCTGA
>B8_trim45_op.faGL004820  locus=Scaffold4:22532:22714:+
ATGTCGTTCATCGTCGCGCCTGCTTACGGTGAAAGATGGCGTGCTTTCGA
TATGAATGGCGCCGCCACGATAGTGCCGGGCGAGCGTTCGTGGGATGATG
CCCAATGTGCGACGCTCAGCGAGCGAGCGGCCGGGAATTCGCACGACATC
AACTACAAAGCAGTGCGAAGTTGTTTGGTTTGA
>B8_trim45_op.faGL004821  locus=Scaffold4:22790:23617:+
ATGACGCCGCTCTATCGCGGCATGGACCGCGCGGCGCTCGACGTTGCTTA
CAACAACGTCGATGCCATCCCCGATTTTCCCACCGTACTGGCCGATTTTC
AGGCGCGCAGCGCGAAGCTCTACGAGCGCGAGTCGTGCCGCCGCGACCTT
TGCTATGGCGACAGCCCGCGTGAACGCTATGACTGGATCGCATGCGGGCA
GCCTGATGCGCCGACGCTCGTATTTATCCACGGTGGCTATTGGCAGAATT
GCGCGAAGGAAGATTTCGCGTTCATCGCAAGCGGCCCGCTCGCGCACGGG
TTCAACGTCGTACTCGCCGAGTATACGCTGGCGCCCGACGCTTCGATGAC
ACAGATTGTCGATGAAATCGGTCGCCTGCTCGATCATCTTGCGGCCGATC
GCGACGGGCTCGGGACGGGAGAGCGGCCGCTCGTGCTGAGCGGCCATTCG
GCTGGCGGGCACCTGACTGCGATGTATCGCGGGCACCCGGTCGTGACGAG
TGCGCTGCCGATCAGTGCGCTCGTCGATCTGGAACCGATCAGTCTGTCAT
GGCTCAACGACAAACTGAAGTTGTCGGCCCGGGAGATCGATGCATTCAGC
CCGCTGAAACATATCGGCAAGGGCGTGCCAACGGTGGTCGCGGTCGGCGG
TGCGGAGTTGCCGGAGCTCGTGCGGCAGTCGGATGAATATGCGGCCGCGT
GCGCGGCCTCCGGCGAGACGGTCGAGTTGATCCACGTACCGGGTTGCACG
CATTTCTCGACACTCGAGACACTCGCGCGCCACGACGGTTGCCTGGCGCA
GGCACTTGTGGCGGTCGCGGGACGGTGA
>B8_trim45_op.faGL004822  locus=Scaffold4:23849:23995:-
GTGTCTGGCCATCAACGGCAAACTGCGCCGCGTTTCACCATTCTCGCGAA
GGTGAAGGGCAAGGATACCGACAGCGTCGTATCCGCACTGAGCAAACAGG
TTCACAAGCTGCCTGCGGATCTGCGCCGATCGGTCACATGGGATTGA
>B8_trim45_op.faGL004823  locus=Scaffold4:24797:29851:+
TTGGCGGTACGTCTTGCCCTAACGGCGCTGTTCCTCCCCTACACCGCCGT
CGCCCAAATCTACGACCAGACGATCGACATCGATCAGTCGAGTACGGTGA
ACCTGACCAAGCCGGGCTCGACGGTGCTGGTGGGGACCGGGGTGACTATT
GCCCCGGGAAGCGGTTCGGGCATCGTAGGCAGGCCGGGCGACACCTGGGA
AATCACCAATCGCGGAACGATTCAATCGTCAGGCGATCCGGCTATACGGC
TGAACGGACCGGGCAGCGTTCTCAACGAGCATGTCATCAGCGGCGGTAGC
CAGGGGATTTATGGGGCTGCCGGGCTTCGCGTGACCAACGCTGCCGGTGC
ATTGATCCAGGGGTACTCTGCCGTTGCCGCGTCCGGCCAGATACTGATGA
ACAACGCAGGTACCATCAGCGGAACCTACTACGGGCTGAGTGCCTCCCTA
CCGAACGGCGGCACAGGGGCTGACGTCGTCAACCGTGGTGAGGTGCTGGG
CGGGTATGCGGGGATCTACTTGTCTTCCGGCTCCACCTCCTCGGTGTCCA
ATACGGTTCATAACCTCGCCGGTGGACAGATTCGCGCGAGTTTCCCGGCC
GGCGACGGTGTAACGGTACTCCACGGCACGAGCGTCATCACGAACGATGC
CGACGGAACCATAGCAGGTGGCCGCTCCGGGATTTCAGGGACCGACTTGC
TTACCGATCTCCATGTCGTGAACGCAGGTACCGTGACCGGAGAGTTGGGT
TCTGGGATCTGGTCCTATGGTGGCGGACCCGTTTCGAACCTCGCGGGCGG
AAGTATCAGCGGCGCGGGCGGGGTTGCCTATGTACGCAGCCGGTACAACT
CGGCCAACGTGCTCGTGAACGCCGGGACGATCAACGGTAACGCAGCCAGT
TTTGTTGGCGGAAGCGGCAAGGACGCGGGATCCGGTGCTGGCGTGTACTT
TGGCGCCGTCAATGCGTCCTACGGCGGCTTCGTCAACAACGAAGCGGGCG
GGAGTATCAATGGGACGGTCTACGGCATTTACAGCGGCGCTGCGTCAACG
GCTTCCGACGCTGGACCGATCAGCGTCACCAACGCCGGCTCCATCGTCGG
GCAGACCGGCATTGCGCTGAACGGCGCCGACGGCATGGTGATCAACAAGG
GAGTCATCACCGGAAGCGGCGGCAATGCCATCGTGTTTGATCAAACGGGC
TCCTTTGCCAATATGCTGACCCTGGACACCGGTTCGGTGCTCAATGGAAA
TGTGCTGGGTGGCCGTGGCAGCAACGAGCTGATCCTGCTGGGCGCCAACG
TGGAGGACACCTCCAAGTTTCGCAACTTCCAGACGCTGTCGATGCAGGGC
AATGACTGGACCCTGACCGGTACTGGCGGTTTCGCGACCAGCGCTACGGT
CGCCAGCGGTACGCTGCGCGTCGACGGCACTTTGACTACGCCGATGACCC
ACGTGCAATCGGGTGCGACCCTGGGAGGCAGTGGAACCCTGGTTGGGAAC
GTCGTAAACGACGGAACACTCGCCCCGGGCGGCGCGGGAAATGCAGTTGG
CACACTGACGATCAATGGCAACCTCACGCTTACCAGCAGTTCCGTACTGA
ACTATCGGCTCGGTCAGGCCGGCACGGCCGGAGGGACTCTGAATGACCTC
ACCGTCGTCAGCGGTGATTTGTCGCTGGCCGGCACGCTCAATGTCTCCAC
CTCGCCAGGCGGCACGTACGGCCCCGGCCTTTACCGGCTCTTCAACTACG
GCGGAACCTTGACCGACAACGGTCTTGCGCTAGGCAGCATGCCCGCCGGC
AGTGACAACACGTTGCTGACCTCGATCCCGGGACAAGTGAACCTGGTCAA
TCGTGCCGGTCTGCGCCTGACCTTCTGGGACGGCGACAACGGACCGAAGC
ACAACAACCTCGTCGATGGCGGCAACGGCATTTGGCAAAGCGCTGGCGGC
AACGACAACTGGACCATTGCTTCCGGCGCAATCAACGACTCCTACGCCAA
TGGGAGCTTCGCAACCTTCGCAGGGGCGCCGGGTACTGTCACGGTAGATA
ACAGCCGTGGCGATGTCACCTCCTCAGGCATGCAATTCGCAATTGACGGC
TACCGCGTCCAGGGCGATCCGATCACCTTGTCCACCAGCAGCAACATCAT
CCGGGTGGGCGACGGGACAGCGGCCGGCGCCGGCTTTTCAGCCAACATTG
CTTCGGTACTGCGCGGCGCGGGCGGCATCGAAAAGACCGATCTGGGTACA
TTGGTGCTGGCCGGCGCCAACAGCTATACCGGCAGCACGACCATCAGCGG
CGGCGTCCTCCAGGCCGGCGCGGCAAACGTCTTCGCGCAGAGCAGCAACG
TGATCGTCAACCGTGCTGGTTCCCTGAACCTCAACGGCCACGACCAGATC
GCCAACCAACTTTCCGGTGACGGTTCAGTGCTGCTCGGTAGCGCCACGCT
GACCGCCAACAACGCCTCCAGCACCGAGAGCAGCGCCTTCAATGGCGTAT
TCAGCGGCACCGGCGGACTGGCCAAGACTGGCAACGGAACACTAGTGCTC
GCTGGGGCGGGTTCTCAGGTCGGGTCCGTGGACGTGCGACAAGGTACGCT
GCGCTTCGAGCATGGTGGCGCGTTCACGACTACGGGCGACTTCACTACCC
AGTCCGGTGCCAGCACGGATATTGGCGAGCAGGCGACAACGCTGGTGGTG
GGTGGCTCCTTCACCCAGACCAGCGGCGCCAACCTGGCCGTCACGCTTGG
CGCCTCACCGGACATCACCGCGCAGACTGCTAACCTGGACGGCACCCTGA
CCGTCAAGGGCTTCGACGCTGGTACCCAACCGGTACGCGCCAGCGCGATC
CAGGGTCAGACCTACACGGTGCTGCATACCACCGGCGGGATAACCGGCAA
CTTCAACAACAATCCGCTCACCAACATCGGCCCGGATTATCTGCCGGCGA
CAGGCGCCATATCTGCCGACGGCAAGGACTACAACCTCGGTTTTCGTCTG
GCCTGGACCCAAGGCGGCCAGACGCTGGGCACAGGCACCTTCTCCATGGC
GCAGAACACTGCCTTTGACGTGGATCTGGCGTTGACCAACCAGACGGGCC
CCTTCAACAGCGGATGGGATGGCAAGAGCCTGACCAAGTCAGGTGAGGGC
CTGCTGGTACTGTCCAACGCCGGCAACACGTACAGCGGTGGCACCACCGT
CAATGGCGGCGTGCTGCGGGCTGGCGCGGCCAACGTATTCGCGCAAAGCA
GCGATGTGGTGATCAACAGCGGCGCAACGCTCGACCTCAACGGCTACCAG
CAGGTGGCCAGTCGGCTGACCGGCGCGGGGGCGATCACCTTGGGCAGCGC
AGTGCTGACTGCCAACAACGCCACCGAGGCTGACAGCACGACATTCAGCG
GCAATATCGCGGGGACTGGCGGTCTGACCAAGATTGGCGCGGGGACGCTG
ACGCTCAGTGGAGAGACGCTGTACCGCGGCGACACCCGTGTGCAAGGCGG
ACAGCTGGTGCTCGATGGCCGCTGGGGCGGCGCCCGGTTGCAAAGCAACA
TCATCGGGCAGCCCGGCAGCGCGCTGCTCTTGCGCGACGGTGCCGTGCTG
ACCGGCAGTATCGATCCGCTGGATGTCAGCGTGGATGCGGCCAGCACCTG
GAACATCACCGCGAATTCGGTCGTCAACCAGTTGAGCAATGCCGGGACGA
TCGGGTTTACTGCCCCGCCGCTGCCGATGACCCAGGGCCGTACCCTGACG
GTCAACAACCTGAATGGCCTGGGTGGCAGGATTGGCCTGTACACGGTGTT
GGGCAATAGCGGCTCGCTCACCGACCGGTTGGTGATAGATGGCGGCAAGG
CTACGGGCCTGTCGGTGCTGCAGATCCACAACGCAGGCGGCCTGGGCGAT
CAGACCACTGGCAACGGTATTCCGGTAGTGGTCACCACCAATGGCGGCGC
CACCGAGGCTACCGCCTTCGATCTGGGCAACCCGGTGTTGGCCGGCGCCT
ATCGCTATAGCCTGCAGCGCGGAGGCAGCGGCGCGCCGGAAGACTGGTTC
CTGGTCAGCAACAAAAGCAACGGTCAACCCGACTACCGGGCCGAAACCTC
CCTGTACAGCGCGCTGCAAACTCAGGCCGTGCGCTATGGTGATGCCGTGC
TGGGTGCGTTTCACGAACGCCGCGGCGCCAATGCCGACCTGGAGCCGGGA
CACGACCAGCGCGTGTGGACGCGGGTCATCGGCCAGAATGACCGCAGTAG
CGGCGCCGGAAGTGGCCTGCAAGGTCACAATGTACGCAGCGAAGCCAATA
TCGCCGCGCTGCAGATCGGGGGCGATCTGTACGGCGCGCAGCGTGGCGAA
GCCTCGACCCGTGCTGGCCTGTACGGGGCGATCGGCCAAAGCAATGGCTG
GGCCGATCACGTCGACGCGGCCGGCTCCCGCTCGCGCGCCGGCGACAGCG
ACTTCACCGGCTACAGCCTCGGGCTCTACGGCACCTGGCTGGATGGTCAT
GGCAGCTACGTCGACGCGGTGCTCCAGGGCACTTACTACGACACGAAAAG
CCGCTCGAACGAGGGCATGAGGCTGTCCACGGGCGGCTATGGCGTCGCCG
CCTCGCTCGAGGCGGGTCGCCGCTACGAGCTGGCACCGGGCCTACACCTG
CAACCGCAGGCCCAGATGGTGTACCAGCACCTGAACCTGCGCGATGCGTC
CGATGCTGCCAGCCGGGTGCTGTTCCCCAGCACCGACACCGCGCTACTGC
GTCTAGGAGCCCGCCTGAGCAAGGATCTGCAATTGTCCGGACAGGCGCCA
GGCACGACCTGGGCAAGTGCCGACCTGCTGCAGCGTGTGGGCGATCGCAC
CCGCACGCGCTTCAGCACCCCGACCCAGGGCGATGTCGGCTTCAGCAACG
ACCTGCCTGGCACGGCGCTGCGCCTGCAGACCGGTGTCGAAGGCCAGGTG
CGCAAGAATGTCACGGTGAACGCGCGCATTGGCGTGGAGCACAGCATCGA
CGGCTCGGGCTTCACCAGCCTCAATGGGCAGGTTGGGCTGAAAATCGCGT
TCTGA
>B8_trim45_op.faGL004824  locus=Scaffold4:29968:30645:-
ATGAAAATTCTTCGGCTCTTCGCTCTTCTAGATCAGCTTCGCCTCGCTCG
TTATCCCATTTCAGCCGATGTGCTTGCGCAGCGTCTTGGTGTTTCGCCGC
GCACTATCTATCGCGACGTAGCCAGTCTTCAGGCAATGGGCGCGCCGGTT
CGGGGCGAGTCCGGGCTCGGCTATCAGCTGGAAAAGGGGTATTTCCTGCC
TCCGCTACAGTTCGATCCCGATGAGATGGAAGCGATCATGCTCGGCTTGC
GCCTTGTGATGGCGCGTGATGGAGGCGGCTTGCACAACGCGGCCGAGCGC
GTTTCAGGCAAGGTCGCCGCAGCTATGGGCACAGACAGGGGCGAGAGGTT
CCGGACGCTGCCTCTTCTGGCTGCATCGCGGCCGCGGGCGAGCGACGATC
TTGCCGCGAAATGGAGTGGTACCTTGCGCAGGGTCATTCGCGAGCGGCGT
ATCGTGGAACTTGCCTATTGCGATGTCGAAGGTCGGCACAGCCGCCGTCA
CCTCCATCCTTTGGGGATGACGCTTTTCGATGAAGCCTGGCTTCTGACGG
CATGGTGCACGGTACGTGAAGATTTCCGGAATTTCAGGTTGGACCGGATC
ACCGGGATCAAGGAGATGGACGAGTACTTCCGTCCACAGAACGGGCGGCG
CTTCAAAGACTACCTTGCACAGTTGTGA
>B8_trim45_op.faGL004825  locus=Scaffold4:30821:31336:+
ATGCTCGCCGCAAGACTGCCGGGCTTCGGGGGATGGCAGTCACTCAGCGA
TGGCAAGGGCCAGGGCGCCCGCGCGGATGTAGTTCTCTGGGCCAGCCCCG
AAGCGGCCGAGGCGGCAGCGGAAATAGTAGGCTCGTCGGCGGAATTTGCC
GATTTCCGCGCAACGATTACCGAGTTTGGCAGCATAGGACACTACGCGGC
CCCAGCCGGGGGGCTGGCATTGATGCAATCCGGAGATGGCATTGAGGTCG
GGCGGTTTCGATTGCGCCAGGGTATCAGTGAAGAGGTCATGCGCGCGGCC
CATGTCAAAATGATCGCAGACCACCTGTCTCGCCAGCCCGGCTGGCGCGG
GCAAAGGCTGGTCCGGCTGCAGGACGGAATTTTCATGGATATCGCCTTCG
CCGTGACTCAGGCACAGTCGCAAATCATCTGCGATAGCTGGGCCGGCAAT
GCGGACTGTCAGGCATTCCTCAATCTGATTGAGCCGATCAGCATGGAGTT
CGGGTCCATTGCCTGA
>B8_trim45_op.faGL004826  locus=Scaffold4:31550:32473:-
ATGCGCCAAGTGGATTTAGCATCGATCGACCTCAACCTGCTCAAACTCTT
CGATGCGCTCGTTCGCGTGCGGAGCGTTACCCAGGCGGGACTGCTCCTGG
GCTTGAGCCAGCCCGCGGCCAGCCGCGCCCTGGGGCGTCTTCGGGTGATG
CTGGGGGACCGCCTCGTGGTGCGCGGCAAGCTGGGGTTGGAGTTGACCAC
CCGCGGCGAAATGCTGGCAGGCCCGGTGGCCCGGTTACTGGAGGACGCCC
GGAGTATCGTTTCGCCGGCCGTCTTCGATCCGGCCACTGCGACGGGACGG
ATAACGATTGCGGCCCATGACCACCTGAGCCTGGTGGTCGGGGCCGGGCT
GATTGCCCGCTTCGAGCGCCAGGCGCCTGCGCTGAGCCTGCATATCGCGC
AACCCATGGGCGACAACGTGCGCCTGGTCGAAGAAGGCGCTGTGGATCTC
GCCCTGGGGATTTTCGACGCATTGCCCGGCAGCCTGCATCGTCGCGTCCT
CTACGAGGACAAGCTGGTGTGCCTGGTGCGGTCAGGCCATCGTGCTGCAG
CCGTCGGACTCGATCTCAAGCACTATCTGGCCCTGCGCCACATCGCGGTG
ACCATTTCAGGGGTGGGGGAGAGCGCGGTTGACACTGCTTTGTCGAAGAA
CGCGCTCGACCGCCACGTTGCGCTGCGAGTCCCTCACTTTCTCGCCGGCG
CGATGATGGTTGCGGACAGCGACATGGTTCTCACGCTCCCGAGCCGATTG
GCGCGCCTGCTGGCCGATCGGCTGCCCCTCGTACTCCTGGAATTGCCGCT
GCAGATGCCATCTCTGTCGCCTGCGATGATCTGGCACGAGCGCTTCCATA
GCGATCGAGCCCACACCTGGGTTCGGCAGCAACTGGTCGACGTGGTTGCA
ACGAGCGGCTCGACGCCTGCATGA
>B8_trim45_op.faGL004827  locus=Scaffold4:32553:33446:+
ATGAACACTACCTATCCCTACGCCGTCTTCGGCGTATCCGGCCGCACCGG
CGCCGCCGCTGCCGATGCCCTGCTGCGTGCCAAGCAACCCGTGCGCGTTG
TGGTGCGCGATTTGGAAAACGGGCGACCGTGGTCTGCTCGCGGCGCCGAG
GTTGTCGTTGCCGACCTGACCGACCTGGATTCGGTCACAGCGGCACTACG
TCAGGTCAGAGGTGCCTATGTGATCAGCCCCCAGCACTACAGCCGTGAAA
ACCTGTTTGAGCTGGCGGAGTTGATTGCCGATGTCATTGCGAACGCTGCC
GTTGCGACGTCTGTACCCAAGCTGGTTGCGCTCTCCTCGATTGGCGCGGA
CCGCGAGAGCGGCACCGGCTGGATCCAGATGAACCGCTTGTTCGAGCAGC
GGCTTGGCGGTACGGGAATCCCCGTCACCTTCCTGCGTGCGGCCTACTTC
ATGGAAAACTGGACCCCGATGGTGGAGCGGGCCCTGCGCAGCGGCGCGCT
GCCGAGTTTCCTGGTCCCGCCGCAACGCCTCGTTTCGATGGTGGCCACGG
CGGATGTCGGCCAAGCGGGGGCTGATTTGCTGCTGGAGGAATGGACGGGT
ACCCGGGCGGTTACCCTCGCCGGCCCTGAAGAGTATTCGCCGAACGACGT
TGCCGCAGCCATGGAAGCCGTGCTCAAGCGACCGATCGGTGTGGCTGCGC
TACCCGAAGCAGACTGGCCCGCCGCGCTGGTGGATGCCCACTTCTCCACT
GCCGCGCTCGCGGGATTCACCACCATGACCCAAGGCCTCAACAGCCGCCA
CATCGCCGTAGGGACAGATCCCGGGGCCGAGCAGCGTTGGGGAACGACGC
CGCTGGCGCACCTCATTGCCGAGTTGGTGAAGCGGCAGCGCTGA
>B8_trim45_op.faGL004828  locus=Scaffold4:33577:34740:+
GTGCAGCGCCGCCATTCGCACCTGGACGAGTGCCTGTTCTGCCTCGAGCA
ACGTCCGCTGCGCGTCCATCACGGCGAGGTAGTCGACCCCACCGTTCCGG
TACTGCAGGTCGAGCAGCGCGAATGCAGCGCGGGCGCTCTGCGCCTGTGC
TTGCGTGGCGCGCAGTTGCTCTTTCCAGGTAGCGCTGCCGGCAAGCGCAT
CGGCCACTTCGCTGAAGGCCTGCTGGATGGTTTTCCGGTACTGGGCGGTG
GCGATCTCGCGATCGACTTTGGCTGCATCCAGGTTGGCCTGATTCGCGCC
GAAGTCGAAGATCGGCACGGTGATCTGTGGGGTGAACGACCAGGCGCGCG
TGGCTTCGTTGAACAGGTTCGACAGGCCGGTACTGGCCCGGCCGAACGAG
CCGCCGCGGTGGCGGACATCCAGTACGCAGAGGGAGAATCGCGCATTGAG
CGTTGTAACCGGCAGCGGCGTATCACCGTGGATGCGAACCTGTCCTCCGG
CTCCCTGGGGCAGGCCCTGGATGCGATTCTGGCGCTGCCGACGTTCAGCG
AGTTGCCGGCTGGCGTGCAGCGCATCGACTACGGCGAGTCCGAATACATG
GAGGAGATGTTCGGCAGCTTCGCCGTGGCGATGAGCGCCGGCATCCTCGC
GATGTTCGCGATCCTGGTGCTGCTGTTCCGCGACTTCCTGCAGCCGCTGA
CCATCCTCTGTACCTTGCCGCTGTCGCTGATCGGCGCGATCCCGGCGTTG
TGGCTCATCGGCGCTTCGCTCGACCTGCCAGCCATCATCGGTATGCTGAT
GCTGATGGGCATTGTCACCAAGAACGCCATCCTGCTGGTCGATTTCACTA
TCAATGGCATGAAGGAAGGCCTGACTCGGCATGGTGCCCTGATGACCGCC
GGGGCCGCGCGAGCGCGACCGATCGTGATGACGACTGTGGCCATGGTCGC
GGGCATGATCCCAGCGGCCATCGGCTTCGGCGCTGACTCGGGCTTTCGCA
TCCCGATGGCCGTCACCGTCATCGGTGGCCTGGCGACCTCCACGCTGCTG
AGCCTGATCTGTGTGCCAGTGGGGTTCGCCTATCTGGATGACCTGCGCCG
CTGGCTGGGGCCTCGCCTGGCGAGGCTGACGACGGTCAGCGAGGAGGATC
TAACCCAAGACTGA
>B8_trim45_op.faGL004829  locus=Scaffold4:35272:36165:-
ATGGACCCATTCAGCGATATCAGCACCTTCGTCCGAGCTGCCGAAGCCGG
CAACTTCACCCGCGCCGCGCGCGTGCTCCGCATCACTCCCTCCGCTGTGA
GCAAGTCGGTCGCGCGGCTGGAGGCAGAGCTTGGCGTCCGGCTGTTCCAC
CGCTCGCCGCGGCAGATCACCCTGACCGGTGATGGCGAAGCCTTCTTCGA
CGTGTGTCGCCAGGGTATGACGGCCATCGAGGATGCACGCAGCACGTTGG
CCGGTGAGGCCCAGCCGTGGCGGGGCAAGTTGCGGCTTTGCGTACCAGTG
AGCTTCGGCCAATACGTGGTGGCACCGGCACTTAGCGACTGGTTGGCAGT
GCATCCGGGACTGGACATCGAGCTGACGCTGACGGACCGTCATGTCGACA
TGACCGCCGAGCGATTCGATCTGGCCGTCATGTTGGGTGAAGTCCCTGAC
TCCCGTCTGGTGGCCCGCCCGCTGCCAGCGCACCGGTTCCTGACCGTGGC
CGCACCGGCGTACGTTCAACAGTACGGCGTGCCCAGTACTCCCGATGACC
TCGCCGGGCATGCCTGCCTGCGTTATGTGATGGCCAACAGCGGACAATTT
CGTACCTGGACTTTCTCTCGAGAGGGGCGGCAGTACAGCCACTTTCCCGT
CGGGCGCTTTGCCAGCGACCATGCCGCTGTGCTCCTGGCCCTGGCCGAAG
GCGGGCGTGGAATTTTCCAGGCGCCGTACTACGTGGTGGCGCCGGCTCTG
GCCGACGGCCGAGTCGTGCCCGTGCTGGCCGGGTACGACAGCATCGGCGC
GCCGCTGTCGGTGGTCTACGAGAAAACCCGCCAGACTTCCGCGCGCACCG
TACTGGCCGTGGAATTCCTGCTGGGGCTATCCGTCACGACGTGA
>B8_trim45_op.faGL004830  locus=Scaffold4:36270:37457:+
ATGTTGAAATTCACCCGTGACCTGTTCACCAGGCTCTTCCTGCTGTCAGC
CATGGCAGCAACTGCGAGCCAGGCGGCATTGCCATCGCCCCAGCCCAAGG
CGGCGCCCGCCGCAGCCGGACACCAGCCACCGCTGCAGGCGCCCGGGGAA
GGCCGGACGGCCCTGGTCATGATTGAGTTTGTGAACGAATGGCTGGCGCC
GGACGGCAAGCTGCGCGGCTTGATCAAAGACGAGCGCCAGTTCATCCATT
CCCAGGAAGCGGCACAGCAAGCACTAGCGGCTGCACGCAAGGCCGGCATG
CCGGTGATTCACGCCACCCTGCAGCTGTCACCTGACTACCGCGAGTTTGG
GCGTGCGCGATTCGGCCTGCGCGGCGCTATTCCCAAGGCCGGTACTTGGC
AGAGACAGGAGCGCGGCTGGCAGTTCTACGAACCGTTCGCCCCGAGGCCG
GACGAATTCGTCATCAGCGGCCGTGCCGGGGCGAGCGCATTCGCCGCCTC
CGACCTGGACAACTACCTGCGCGGCCAGGGCATTACCCGCATCTACCTTG
CCGGCTATGCCACCCACGTGTGCATCGAATCCACAATGCGCACCGCGCAT
GACCTGGGCTATGAACCGGTGATATTGAGCGACGCTACCGCGGCCTTCAC
GACCCAGCAGCAACAGCACGTGCTGAACGAGGTCGTCCACCACTTCGGTT
GGGCTATGCCAACCCAGGCCTTCGTCGACAGCTTGCCGACCACGAACAGA
ATCAGTGGCGCGAGGGAAAGCAGCGAGGAACCTGCCCCTTTGGCTACAAC
GTCGGCGGCGATGCGCGCCGTGACCGCTCCGGGACCAGAGATTCCTGGGA
TATCCGGCGCTGTCGTGGTCAAGGGCGACCTAGTGCTGCTTAGCGGCCAT
GTTCCGGTAGCTGTTGACGGCAGTGTCGCGCCCACCCTGGAGGGGCAGTT
GGAACAGGCCTTCAAGAATCTGGATAGCACGTTGCGCCATGCAGGTAGTG
CGCCGGAGCTGATCGCCAGGATGACGCTCTACGTGCGCGGCTACCAACCC
GAACAGTTGGACACCATTCGCGCGGTGCGCGATCGCTGGCTCAAAGGGCA
CGCTCCAGCCAGCGCGCTGATCGGTGTCGAGGCGCTGTTTCGGCCGGATG
TCCAAGTGGAGATCGATGCCGTTGCCGTGTTGCGCTGA
>B8_trim45_op.faGL004831  locus=Scaffold4:38016:38996:+
GTGTTCGTCCCGTTCAGCAACAAAAGTCTCGACTACTACTTCTTCGCTAC
CGAGCAGGAAGCCGTCAAACGCGCTGTCGAGGCCAAGGGATGGGCTTTCC
AGGCACTCAACGCCAACTTCAGCAACACGACCCAGCTTGAGCAATGGCAG
AGTCTGCTGTTGAAGAATCCCGCTGCCATCATCGCCGATCCGATCGACAG
CCAAGCCATCGTCAGTGCGATACGCAAGTACAACGCCAAGAAGATTCCCG
TTGGCATCATCGACACGCCGGCCCTGGGCGGCAACGTTGCCATCACGGTC
AATTTCGACAACCGCGAAGGCGGCGTGATGGCAGCGAAAACCATCGTGGC
AGCGCTCAAGAAGAAATATGGTTCCCCCAAGGGAACGGTGCTGAACTGCT
ACGGCGCGCTGCAGTCGGTTGCCTGGCGACTGCGCAAGGAAGGTTTCGAA
GCAACGCTCGAACAATACCCGGAGATCAAATTGATCAGTCGGCCCACTGA
AGGCCTGCTGAAAAACATGCTCTCAGTCACCCTCTCGACCTTGGCGGAGT
ATGCGGACCTGGACGCCATTCATGCGCCCAGCGATTCACCGGCGCGCGGT
ATAGCGAGCGCCCTTCAGCAGAAGGGGAGATGGAAGAAGGTTGGCGAGCC
CGGCCACGTGATCTTCGTCACCATCGACGGGGAACCCGCCGCGTTGCAAT
GGATCGCCGACGGCTACATGGATACAGTCGTGTCGCAGGATCCTATCGCC
TATGCCCAGATCACCGTGGAGATGCTGGATAAGCATGCCATGAAGGGCAA
TCCGGTTCCACTCGGCCTCTACCGCAACAACCAGTATTTTTGGGAGCAGG
CGCAAATCACCTCATCGGCAAGCGGAACCAGCCTGATCATACCGCCCTTC
ATCGTCGACGGCGCCTCCGTCAAGGACAAACGGCATTGGGGCAACATCGC
CTTCAATGAGTGGGGGCTGCGCTACAGCTGA
>B8_trim45_op.faGL004832  locus=Scaffold4:39077:40606:+
ATGGAGGTACCTGCCATGGCATTGCATGTTCCTGACTACATTCTGGAAAC
GCGAGGCGTTTCGAAGCGCTACAACGCTGTGGTGGCGCTTGACGACGTCT
CGATCCACATTCGGCGCGGCACGATTCACGGTCTGCTGGGCGAGAACGGC
GCCGGCAAATCCACCCTGGTCGGCTTGATCGCCGGGCTGGTCTCGCCCAC
TCGCGGACAAGTCCTCTACGCTGGCGAAGAGGTCCAGGGCAACGACGTGA
AGACAATGGAGTCGCACGGGGTCTTCCTGGTGACTCAGGAACCGATGATC
GTCGGTGAAATGAGTGTGGCGGACAATCTGATGCTTGGGCATTGGCCCGT
AAAGCGAGGCCTGCTCGGTGTGGTCGATGAGCAAGCGTTGCGTGCAAACG
CGCTGACGGCGCTGGACGGCACGGGTCTTGATCCACGGATGCCTGCAGCG
AGCCTGTCGGCCGTCCAAAAGCGCAAGCTCAATATCCTGCGAGCGCTATT
CAGCGGTGGCAAGTTGCTGATCCTTGACGAACCCACTGCGTCGCTGACGC
TCGAAGACCGGGATCACCTCTTCGAATTCATGCGGTCGCTCAAGGCTGAC
GGCGTGAGCTTCATCTTTATCTCACACTACAACGAGGAGATTCTGGGGAT
CTGCGACGGGGTCTCGGTACTGCGCAACGGGCAGCTTGCTGGCGAGATCG
ATGGGCTCGATGAGATCGACTCGCAAGCGCTATCGGAGCTTGTCGTTGGC
CGTGACGTGCCCCTGTTCTACCGTGAGCGTGCTCCCCTGCCTACTGAAGG
CAGATGGATGGTTTCAGGTTTGCGGGCCGATGGCATAGCGATCGACGAAT
TCACCATCAAGGCCGGTGAAATCGTCGGCTTCGCCGGCATGCCTGGCTCC
GGGGCCAGAGAGTTCGCGCTCGCATTGTTCGGTCTGAATCGTGCGACTGC
CGGCGTAATTGCTCGCTCGGGGCGCACCATAGTGCCGCCGGATCATCCGG
AGGAGGCCTTTCGAGTCGGCATCGCTTATCTCTCCGACGACCGCCATCGC
GATGGTCTCGTCGGACTACAGAGCATTGCAAACAACATCACCTTGTCGAG
CCTCGGCCGTCTATCCCGCGCCGGCGTGATCGATGCGGACAGGGAACGCC
GGATCGTCCAGCGCTATTTCACGCATCTGCAGGTGAAGGCTGACGGCGCG
GAGGTAGCAGTGAGCACTTTGAGCGGGGGCAACCAGCAGAAAGTATGCCT
GGGGCGGGTACTCGCTGCAGAGCCGAACCTCTTGATTCTCGACGAGCCGA
CGCGCGGCATTGATGTGGGCGTCAAGGAAGAAGTGCACCGGATCATCGAT
ACGCTTACCCGGACGGGCCTGAGCGTCATCGTGATCACCAGCGACGTGGA
TGAACTGGTGCGGATTGCCGATCGTGTTTGCATCTTCGCGGACGGCTCTA
TCAAGCGCGCGTACGTCGGGAATGACCTGAATCGAGAGGTGCTCCTCCAC
GCAGCCTTCGGCTGCGCGGTGGCTCAATAG
>B8_trim45_op.faGL004833  locus=Scaffold4:40628:41647:+
ATGGATAGCAGGCAGGATTTCCCACTGGGGGCGGCGACAACAAATGGGCT
GCTGGAGCATAAAGCGCTACCGAGCAAGACGCAGGCCGCGCAGTGGATGT
TTCGAAACGTCGTCTGGATCTGGCTCGCGGCGCTGGTTGTTCTATTCGGC
GTCCTCAATCCGTTCTTCCTGACGGTGTCGAACGTGCAGAATGTCTTGGT
CCAAGCCACTGTACTAGGTCTGCTCGGGCTCGCCGTATCGCTACCGCTGC
TGGTCGCAGAAATCGACCTGTCGATTGCCGGCAACATGGGATTCTCGGCG
GCCATTGGAGCGCTGATCAGCACGCGCCTGGGTCTACCCCCTGCCATTGG
CGTGCCTACCGGCATTCTGGTGGCGACGGCCATTGGCTTCTTCAACGGCG
TGTGCATCACGCGCCTGAAGATGGTGTCGCTGATCGAAACCCTGGCCATG
ATGATCATCCTGCAGGGCGCGCTTCTGGCAGCGACACAAGGCACCACCAT
CTCCGATATGCCTGACAGCTATCTGTGGATTGGTCAGTACACGATTGGCA
ACTGGCCCGTCATGCCCGTGGTGTTCCTGGCAGCGCTGTTGGCCATGGCA
CTGCTGTTGGGCCGAACCGTGCTCGGCCGGCAGCTTTATGCAACGGGAGG
CAATGTTCTCGCCGCGAACTCGGCCGGTATTCGAGTTGACCGGGTGAAGA
TCATCGCCTTCACGATATCCGGTTTCCTGGCGGGTGTCGCAGGCTACCTG
CTCGCGGCGTGGCAGATGGCGATCACCTCTGACCAGGGTGGCGGCTTTCT
CCTCTATGCCATCGCCGCACCAATTATCGGGGGAGTCAGTGTCTTTGGCG
GTCGTGGCCGCGTAACCGGCATTCTTGGCGGCGTCCTGCTTTTGACTGTG
ATTCATGTCGGCCTGGCTATCACCTCCGTGCCCTCGTTCTACGTCCAAAT
GATCGGCGGCATCCTCATCTTCGTTGCTGTCGCAGTGGACGCGGCTCGGG
TGAAGTTCACCGGCAACTAA
>B8_trim45_op.faGL004834  locus=Scaffold4:41683:43104:+
ATGTACATCGATGGACGATCGACAACCGGGAACGAGGACGGCTGGATCGA
CGTACTGAATCCTGCCACCGCTCAGTGCGTGGCCCGTGCCCCTGTTGCGG
GCGAGCAAGCGGTGCAGCGCGCTGTCGGCGCGGCACGCGCCGCGCTCCCC
GCCTGGCGGGCCACCAACCCGTTCGAACGCGCCAGGTACCTGCATGCGAT
CGCAGAGCATATCGAAGCTGCAGAGCGTCAAATCGCCGTGGCCATCACCG
AAGAAATGGGCAAACCATTGGCCGAAGCGTTGGGCGAGGTCCGCAAGCTC
GGCAAGGCGTTTCATTACTATGCCGAAGAGGCCGTACGGGTGTTCGGCAG
CACTATTCCCAATGAGGAGGACGGATTCACGAGTATTGTCGAGCGTGAGC
CCGTGGGTGTGGTGGCGGCCATATCCCCCTGGAACTATCCGGTCGAGTTG
ATCGGTTGGAAGCTGGCCGCCGCTCTTGCCGCGGGATGCACCATCGTCGT
CAAACCATCGGAGTACACGCCATCTTGCGCGGAGGCGCTATTCCGTTGTA
TTGACGCGGCCAGAGTGCCTGCGGGCGTTGCCAACATGATCACCGGCGCG
CGCGATACGGGACGCCTGCTGGTCGGTCATCCGCATATCGACAAAGTCGC
GCTAACGGGTTCCCAAGCCGCTGGCGCAGATGTATTCCGAACAGTGCAAG
GCATCACCACCATGTCGTTGGAGCTGGGAGGCAATTGCCCTATCGTCGTG
ACCGCGCACGCCAACCTGGAACGTGCCGTCACAGGTTCACTGCGGCGTGC
CTTTCGCAATGCAGGCCAGATCTGCATCGCAATCAACCGCGCCTATGTCC
ATGAGTCCTTGTACTCGGCGTACATCGAAGCCCTGGCCGAGCGTGCCGCA
CAATTGGTCGTGGCAGATGGGCTGACCCATGAACAGGCCGATGTCGGCCC
ATTGGCAACGCCGGCCGTTCTGCACAAGGTCGAGCAACACGTGTCCGACG
CACGCGAGCGCGGCGCGCGCGCGCTATGTGGCGGCACGCGCCCAACCGAT
CTGGGGGCCGGCTTTTACTACCTTCCCACGGTGTTGTCCGACTGCACGCC
GGAGATGCTGGTGATGCGCGAGGAAACCTTTGGCCCGGTAATTGGCGTTT
CCTCATTCTCGTCGCTCGAGGATGCCATCGACCTGGCGAATGGGACTCCC
TACGGCCTGGCCGCATACGTGTACACGGAAAACCTGCGAGAAACGTTCGT
GCTTAGCCATGCGCTCGATTTCGGCAACGTGGCCGTGAACAACGTCGATG
CGGGGATCATCAACGCGCCTTACGGTGGTCGCAAACAAAGCGGCATGGGC
TACGAACATGGCAGCGAGGGGTTGGCGGGCTATCTCCAATTCAAACATAT
CCGTGTGCACCACGGGACCTAA
>B8_trim45_op.faGL004835  locus=Scaffold4:43114:44634:+
ATGGAACGCTATCTGCTTGGCATCGACCTAGGTACATCGGCGTGCAAGGT
GGTAGCCGTCGACACGCACGGCCAGGTGGCGGCGAAGGCGCTCGCAGGCT
ACCCCCTCGCCACGCCCCGTCCAGGATGGGCCGAACAGGCGCCTGAAGAT
TGGTGGGCCGCCACTGAGCTTGCCATCCAGCGAGTGCTCACCCTATTGCC
TGCGTCGCGCATCATTGAGGGCATTGGCTTGAGCGGCCAAATGCACGGAC
TGACGGCCTTAGATGCGGACGGCCGCGTGCTGCGTCCAGCGATTCTTTGG
TGCGATCAGCGCGCCGCCCGACAATGCGACGAAATTACCGCGCTGGCTGG
CGGCCTGGCTGGCCTCCTGGAGAAAGTGCAAAATCGCATGCTGCCGGGGT
TCACAGCGGGAAAGCTGCTCTGGATGCGCGAAAAGGAGCCGGTGCGATTC
GCTCGGATAGGGCACATGCTCAATCCGAAGGACTATTTGCGCCTTCGCCT
GACGGGCGAGTACTTGACCGATGTCTCGGAGGCGTCAGGCACCGGCCTGT
TCGACGTACGGCAGCGGACCTGGTCCACATCGATGCTGGATCTGCTTGAA
CTGCCAGGCAGCTTGCTGCCGGGCGTGGTGGAGTCGACCGAGCTTACCGG
GCGATTGCGACCGAAACTCGCTAGCCAGTGGGGCCTGCCAGCCGGCATCC
CGGTGTTTGGCGGCGGTGGTGACGCCGTGATCCAGACCACGTCCATGGGA
GTTGTCGACAACGGGATGCTCGGCGTGACGTTGGGTACGGCAGGCGTAGT
TGCCGGCGGCGCGCGGACATGCCCGACGCCGGATGGAAGTCTGCAGATAT
CCTGCGGCAACGCCCCGGGCCTCTGGCATGTCATGGGGGTAAGCCTGAAT
GCAGGAGGTACATTTGAATGGCTGCGCCAGGCGCTCGCGCATGTCGGCCC
GAGCCTTGAGGCCGTCAGTTACGAGCGAATGGTCGACTTGGCGCGCGAAG
CGCCGGCTGGCTCGGCTGGGTTGTTGTTCCTACCCTACCTGCTTGGCGAA
CGATGCCCGCACGTCAGCCCACGTGGACGTGGCAGTTGGGTCGGCCTGAC
GGCAGAGCATAGCGGTTCGCATCTGGTTCGCAGCGTGATGGAAGGGGTTC
TGCTGAACCTGCGGGCGATCGGCGAGCTATGTCAGGCCGCCGGCCTGGGA
TGCTCGGAACTGAGGGTGTCTGGCGGAGCGACGTCGGAGCCTTTCTGGCT
TCAATTGTTAGCTGATGTGACCCAGCGGGAAGTCGTGACCGTGACCGCTG
CGGCAGAAGGTGGCGCATACGGCGCGGTTCTGGCCGCGGGTGTCGGCAGC
GGCCGCTGGGCATCGCTCGATGAAGCTATCGGCTCTCTTGACATTGCCAG
CCGCCATACCCCCGATACTCAGCTGGCCAACCTCTATCGCGCCCGCTACG
AGACATTTCGCAGCCTGCACGGCGCGCTGAGCCAGACCTTCGAGCAGATC
GGCGCGGAACCGTCAACCTGA
>B8_trim45_op.faGL004836  locus=Scaffold4:44638:45360:+
ATGCGCCATTCCATGACGATCAAGGATTCTATTTTGAGCACCGACACAAC
TATCACTGGCATCGTGTTCGACCTGGACGGCACGCTTGTCGACTCCGCTC
CGGACATCACCGATGCCATCAACCTGATGCTCGCCAGTCACGACATCGCA
CCGCAGCGCGTCGACTTCGTCGAACGCTTCATCGGCGAGGGGTCATTTGG
GTTGGTCCATAAACTGTACAAGGGATTGGGTATGTCACTCGATCCGGGCC
GTGTCGCAGCAGACGTGGAGCGCTATCTGTCGTTCTACAGGTTGCAACCG
GTACGACTCTCCACGGTTTTCGCTGACGCACTGGTGGCCATCCCGGCGCT
GCACGCTGCTGGCCTGAAGCTGGGTATCTGCACCAACAAGGCCCAACTGC
TTGCCGAATCCGTGCTGAGGCACTTCGACCTGCACCGTTACTTTTGCGCG
ATAGTGGGTGGCGATGCGTTAGAAGTACGCAAACCCGATCCCGGGCATCT
GCTTGAGACACTCGATCGTATGGCTGTTGCGCCAACGCAAGCCCTCTTCA
TCGGCGACACGAACATCGACGCGGAATGCGCGTGCCGCGCCGGGGTACGG
TACAGGATTGTCGATTGGGGAACCGGCAAGCACGTGCCCGTCGAGCCGGA
CATGCGCCTCGGCGTGTTCGGAGAGCTGCTGGCTTGCCGTGGCGTTCCCT
CGCTTACCAAACAGCCCGGATAA
>B8_trim45_op.faGL004837  locus=Scaffold4:45364:46209:+
ATGAGAAACGCATTGCTTCGCGACATTGCGACGAAACGCCCCAACCTGAC
GGGACCGTCCGAACGGATTGCCGACGTGATTCTCAAGGACCCGGAAGGTG
CGCTGAAGATGAGCATGGCCGAGTTGTCTCGCGCCGCCGGTACGAGCGAC
CCGACCGTCGTGCGATTCTTTCGGAGCTTCGGTTGCGAGGACTATCAAGA
CTTCAAGGTGCGTCTGGGCCAGGGCCTGATTCCCCAGGCACCATTCGACT
ATGAGGCCATTACGCCTACGGATTCGCCCGAAACCCTGTGCAGCAAGATT
GTCACCAACTCGCTCCACGCGATCCAGCGCTTTGCCTCCGATATCGACGC
AACCGCCGTCGACGCCGCGGCGACCAGGCTGGTGGAGGCCAAAGGCATCT
TCCTCTTCGGCTTGGGCATCTCCGAGACGATCGCGTTCGACGCCGAGCAC
AAGCTGTTCCGTCTCGGACTGCACTGCCGTACCGTGCTCGACGCGCAAAA
GCAAATGTTGCTCGCCCCAACGCTGCGCAGCGACGAAGTCGCCGTGTTCT
TCTCCCACTCCGGCGCGACGAAATCCTTGGTGATTGCCGCATCCATGGCC
AAAGGCAACGGCGCCTACACCATTGCCATATCGGCGCCTAACTCGCGGCT
CGCGCAAACCTGCGACCTGTCGATCGGCGTGCCTGCCTACGAGAACACGG
ACCTGTACACACCGCTGACCGCGCGGATCAACCATTTGCTGGTGGTGAAT
ATGCTGGTCGCGATGTTGGGACGCCGCCAAGGGCGAGAGATGCCGGACAA
CCTGGCCGCACTCGACCCCTGGTTCACCGACAAGTTCATGGATTGA
>B8_trim45_op.faGL004838  locus=Scaffold4:46235:47002:+
ATGGAGGAACGGATGCCAACCTATATCGAACCTGGCTATGCCAGGCTGGA
ACCTCGATCGGCGCAGGAAAGAGCCAAGTTGGCTTCCGGCGAGAAGGCGG
TCGACCATTACCTGCGCTCGGGTATGCGCGTCGGACTGGGTTCCGGCACG
ACCTCTCACTGGTTTGTGCGCGCGCTGGCCAGGCGCACCGCGGACGGCCT
CGTGCTCGTCGGCGTACCCACCTCCAACGCGACACGCGAACTGGCGCAAG
AGCTGGGGATCAGACTCATCGATCTCGGGACCGTCGACCAACTGGATGTG
ACGATCGACGGGGCCGACGAGATCGACCTGCGAGGGAGCATGATCAAAGG
CGGTGGTGCCTGCCTGTTGTGGGAGAAGATCGTTGCCGCCGCCTCGGCGA
AGATGGTCGCCGTGGTCGATGACCAGAAGGTCCGCCAGCGGATCGGTCAG
TTTCCGCTGCCCATTGAGGTGATCCAGTTCGGCTGGCAAAGCACGGGCAG
GCTGATTCGAGAACTGCTGGCGGACGCTGGATACGCCAGGAACATACGCA
TCGAGCGGCGCATGAATGGCGAGAGCCCGGTCGTCACCGACAGCGGCAAC
TGGATTCTCGACTGCCACCTGGGTGCGATTCATGATGCGCCCGCCCTGGC
CCCGCGCTTCAACGCCATCCCCGGCGTGGTCGAAAACGGCCTGTTTGTGG
GCATCGCCACGGAAATGGTGGTCGGCCACGCTGACGGCACCAGCGAGATC
GTGAGGTTCACACCATGA
>B8_trim45_op.faGL004839  locus=Scaffold4:47047:47796:+
ATGGACCGCTTTCGCCTCGATGGTAGGGTCTGTGTCGTTACCGGGGCTGC
CCGAGGCATTGGTTTCGCGATTGCCCAGGCGCTACAACAGGCCGGCGGCA
TTGTCGTGCTGGCCGACCTCGACCTGCCCACCGCCATGGCAAGCGCGGAG
CAGCTGGGTGCGACGGCCGTCGAGATGGATGTCACGCGTCCGCAATCGGT
GGACCGAGCGCTGAATACGGTGTGCGAGCGCCACGGCTGTCTCGACGTTC
TCGTGAACAATGCCGGCGTCGTGAAGAACACAGATGCGGCACAAACCGAT
GATGTCGAATGGCGAACGGTGATGACGGTCAACCTCGACGGCGTCTTCTA
CTGCTGCCGTAGCGCCGCCCGCTTCATGCTGGTGCAGCGTAGGGGGACCA
TCGTCAACATCGCGAGCATGAGCGGATCGATCGCCAACCGTCCCCAACCG
CAGGCTGCCTACAACGCGTCCAAAGCCGCCGTGATTCATCTGACCCGGTC
ACTCGCGGCCGAGTGGGCTCCCTACGGGATAAGGGTGAATTCCTTGTCGC
CCGGCTATGTCGCGACAGAACTGACGCAACGCGGTTTGGAGAACGATGCC
TGGCGCAGTGCCTGGCTTGACGGGACACCTCTAGGGCGATTGGCGGCACC
GGATGAGATGGGGCCCGGCGCGGTCTTTCTGGCGTCCGACGCAAGCTCCT
TCATGACGGGAGCGGATCTGGTGATGGACGGCGGTTACACGGCTTGGTGA
>B8_trim45_op.faGL004840  locus=Scaffold4:47790:49217:+
TTGGTGAAGGAGCGCCCCTGGGACGCAAAGGAGACGGACATGGTGGAACA
GCAAGCGGTCGCAGCACTGCGCGCAGCGCTTGGGCCCGATATCGTTGCAT
TGCCCGACAACTTTGGAGATCGCCAAGTCAAGGACTGGAGCGGCATGCCT
GGCGCCGTCCCGCTGGCGCTGCTCCGCCCGCGCTGCGCCGCCGAAGTATC
CGCGGCACTGACCCTTTGCAAGCAATATCGCCAGCCGGTCGCCGTGCAAG
GTGGATTGACGGGGCTCACCGGCGGCGCTAACGCTCGTGAGGGCAAGGTC
GCACTCAGCCTCGAGCGGATGAATCGCATCGTCGAAGTGGACGCGACTTC
GGCCACGATCACGGTGGAGGCCGGCGTGCCGCTGCAGCGTGTGCAGGAAG
CCGCCCTCGACGCCGGGCTATACTTTCCGCTTGATATCGGCGCCCGCGGC
AGCTGCTCGATCGGTGGCAACCTCGCAACCAATGCCGGTGGCAACCGCGT
CATCAAGTACGGGATGATGCGCGATCAGGTGCTTGGACTCGAGGCCGTGC
TGGGCGATGGCCAAGTGGTCAGTGCCATGCACAAGATGATCAAGAACAAC
ACCGGCTACGACCTTCGCAATCTGTTGATCGGAAGTGAAGGGACGCTTGC
TGTCATCACCCAGGCCGTGCTGCGGCTGCGGCAGCGACCAGTGGCAACGG
CAACAGCTTGGTGCGCACTCTCCTCCTATGATGCGGTGACGTCATTGCTC
GCAAGAGCGCAGTCGGATCTGCCTGCTGGCGTCTCTGCCTTCGAGGTCAT
GTGGGCCAGCTACTACGATGCCGTACTGAAGCATCTGCCGAACTTGCGCG
CACCGCTGGCCGGCCGGTATCCCTTCCATGTCCTGCTGGAAAGCGTTGGC
GGTGACCTGTCTCGCCATGCGGACGCGTTTGAAGCCTTCCTCGGCCGTAT
GCTGGAAGACGGGGTTCTGGAAGATGCAGCGCTAGCTTCGTCGGAGTCGG
ACGCATTCGCCTTTTGGAGCATACGCGACGCGCCAGGTGAGTACCCGAAA
TTCATTCCCCATCACGCGGCCTACGACGTCAGCTTCGCCATTGCCGACGC
GGGCCGCGCTGCCGAACAATGCGAGACGCGGCTCCTCGATATGTGGCCCA
ACGCGCTGGTCATGATCTATGGCCACCTCGGCGATGGCAATCTGCACATT
GTTGTTGACGTGCCCGGAGCCGGCAACTCACTACACGATGCGATCGACGA
TGTGGTCTACGAGGTTACCCAGGCATTCCATGGCTCAGTGTCTGCTGAGC
ACGGCATCGGCGTTAAGAAGAAATCCTTCTTGGACGTGACGCGCAGCCCG
ACGGAAATCGCTGCTATGCGCGCAATCAAGGCCGCATTGGACCCGGGCGC
CATTCTTAACCCAGGCAGAGTCTTTTGA
>B8_trim45_op.faGL004841  locus=Scaffold4:49311:50492:+
ATGGGAGCTCTTTCTGCACGTGAATGTTTGCCCGAGGATCTGGATCGCGC
CTTGCTCGTCGGACGCGTATGGCGCAGCACGGAAGGCATCGAAGGGCCAA
GCGTCGTGGTGGTTCGCAACGGCGAGGTCTACGACGTCACCCGGTCAGTG
ATGACGACTGCCGATTTGTTCGAACGAGTCGATGTCGCGGATGTCGCTCG
CCATGCTGCGGGGGAATCACTGGGGTCGGTGGTCGCGCTGGTTGAAGCAC
ATCTCGACAAAGCCGGACCCGTTCCAGCAAAGCTGCTCGCACCCTGCGAC
GTACAAGCAATCAAGGCCTGCGGGGTGACATTCGCCGTCAGCCTGATTGA
ACGCGTGATCGAGGAACAATCCCACGGTGACCCGGATAAGGCGCTCGAGA
TTCGTGAAACACTTGCCGACCAGATCGGTGCAGACCTGTCCCGGATCAGG
CCGGGTTCTGCGGCAGCGATACGCCTCAAGGAGGAGTTGGTACGCCGTGG
CGCCTGGTCGCAATATATGGAGGTTGGCATCGGCCCCGACGCCGAGGTGT
TTTCAAAGGCCCAACCCATGTCCGCTGTGGGCTTCGCGGCCGACGTCGGT
CTGCTGCCCGCATCCGTGTGGAACAATCCTGAACCCGAGATTGTGCTGGC
CGTCGGCGCCACGCTGGGCAACGACGTCAACTTGCGCGACATCGAGGGAC
GGTCGGCACTCCTTCTCGGCAAGTGCAAGGACAACAATGGCTCGTGCGCT
ATCGGGCCGTTCGTAAGGCTGTTCGACAACCATTTCACGATGGACTCGGT
GCGCAGTGCCGGCGTGTCGCTCCATGTGCAAGGTGACGATGGCCTTGAAC
TGAATGACGTTAGCCACATGCATGAGATTAGTCGAGATCCCGAAGATCTC
ATCGCTCAAACCTACGGCACGCACCACCAGTATCCGGACGGCTTCATGCT
GTTTCTGGGCACGATGTTCTCCCCCATTCAGGACCGAGACGCACCGGGCA
GCGGATTCACGCATCATCTTGGCGATGTGGTGACAATTTCCACGCCCGCG
ATTGGCGGGCTCGTTAACACGGTGAAGCCCTGCACGGAAATTGACCCGTG
GACATTCGGAGTGCGAGCGCTGTATCGCAATCTGGCAGCACGAGGTCTGA
TAATGCCCGGGGCGGTGGCGTCGGCCTTCTGA
>B8_trim45_op.faGL004842  locus=Scaffold4:50661:50885:+
TTGTTCATCCAGATCACCGCGCACAATACCCGCACCGTGAAACAGAAGAA
TATGCTGTTCCAGCGAATCGCGGAGTTGCTCAGCGAGAGCCCCGGCGTCC
GGCGAGAGGACGTGTTCGTGGGCCTCGTCGAGGTCGCAAGAAAGAATTGG
TCCCTCGGCAACGGCCTCGCGCAATACATTGGACTCAACGAGGCCCCGCG
CGACTGCGAGCTCAAAGATGGCTGA
>B8_trim45_op.faGL004843  locus=Scaffold4:50900:51541:-
ATGGCGACTTGGGGAAGCGCCGACGAAAAAGCGAAGTTCGAGGCACGCGC
GCTTGAACTCTACCGGGGCGCAATCCAAATCGATTCGAAAGAACCCAGCG
CGTACCGTTTTCTTGGTGACTATTTCTACGATGTGGATGCACAACAGGCG
GTCGCCAACTACCGAAAGGCTGCCTCATTATCCGCGCCAGAGCACAACGT
TGGGGATAACCTGAAGATCGCCTGGCTTTACGACCGTGAGAAGGACTATC
GCAATGCGGTCAAAACCTATACGCAGCTCATCGGTCGAAAGCAGGGAGGG
CCCGGTTACGATCGCGCCACACTCTATGGAATGCGAGCAAGGAGCAACGC
ACGTCTGGGTGAATTGACAGCTGCGCTGGCCGACTACGATGAAGCCATTC
GCCTTGAGCCGAATAACATTTCCAATTACTCCAGTCGCGGAAACATCTAT
CGAAGAATGGGTGAATTTACCAAGGCAATGGCAGACTTCGAGCGCGTACT
TTCGCGCCCTCGCCATGCCGAGGCGGAAGCATTTCTGGGGCGCGGCCTAG
TGAAGCAGAAAATGGGGGATTCCGCTGGCGCGAAGGCTGACATTGCACAG
GCGGCAGCGCTCAAGCCTCGTCTGAGAGAGGCAGACCTTTGA
>B8_trim45_op.faGL004844  locus=Scaffold4:52015:52536:-
TTGACCGAATTCCCGGGTGTGCCGAACGCGGTGCGCCTGGACATGCCTAA
AATGCGGGAGGCCATTCCGGCGATGTATTGCCAGCCACCACCTATCAGAA
GGAAAGCCTGCATGAAGAATCCGTGGATCCGCCCTGTAGCTCAGGGAGTC
TTGCTCGCCAGTGCCATCATGCTCTCGCATGGCGTGAGCGCTCGACCTGC
GTCGGTCATCATTGACCTGGCGGAATTGCATGCCTCTTTCGAGAAGGCTG
GCAACTCGACTATGGGCATGCCCGAGTACAACCAGACGCTGAAGGTCAAA
GGCGTCGTGCTTGACGTGAGTAAGAACCTGAGCGGCCGAAGTCTGCTCCA
GGCCGGGGCTGCCAGCTCCGAGGCAGCGCTGGCCAGGCTCACCCCGGCCA
ACGAGAAAGAAGACGCAAAGCTGCGCAAGCTTGCGCCCGACGCCACGTTC
ACCGCGACCTGCACTCTCAGCTTCGCCTCCGGCAGTGACTATCTGCCCCT
TTCCAACTGCAGCTTCCCCTGA
>B8_trim45_op.faGL004845  locus=Scaffold4:52772:53737:+
ATGGCCATTCTGCCCAGCATCTCCCGCGCAACGGAGCGGGAAACGCTCGC
CCTGCCCCTTTGTATCAATGAGCGTTGCGCCGTGGTGGATCAGAACGGGG
CACTGGTGATGCCGTTCGACAACCCATTCGGCAACGTGATCGCCGCGAAC
GGCAGGAACACTGTCTTCGCCGGCCGTGACGAGATGTGGCACCTGGTCAG
TGCAGATGGGAAAAAGACGCTGAAGGCCCGCCTGACCGACAACCTCAATC
CGCTCACGCCCGGCTACTTCGGCTTTGGTCGTGACGGGAAGATCGGCATC
ATCGACGTTGACGGCAAGGAAGTGCAGCCGCCGCGATTCGATGACGTCTA
CGTTGGCGGTGAGGACGAGTTCATCGTCTACGAGGTTGGCGACCGGCTCG
GCCTGCTTACGGCCACGGGACAGAAAATCACCGAGGCGCGTTTCAAGACG
GTCACCGTCCGCGCCTCGGCTGCGGAGCGGGGCATGTTGGTAACGGCAAG
CAGTAGCGACGGACGCAACTGGGTCATCAATCTGAATACCAAGCAGGTAC
AGCCTGCCAAGTACGTCTATCTGCAAACGATGAGAGATGGCCATCTCGTA
GCCCAGGCGCCGCAAGGCTCGAAGTATGGACTGGTCAACCAGAAAGGTGA
ACTGGTGATCGGACTCAGGTATTACCAGCTCGGGCACCCCAGCGGCGGTC
TCATTTCGTTCAAGGAAGCCTACAACGCCCCTTGCGGCTATCTCGATTAT
CAAGGCAAGGTAGTGATTGCGCCGAAGTTTGCCCACTGCTTGCCGTTTGG
CGAAGAGGATACGCTGGCGCGCGAACGGCTTGCGGACGGCGGATTTGGAA
AGTTCGGCCTGATCGACCGCCGCGGCAAATGGAAGAGCACNNNNNNNNNN
NNNNNNNNNNNNNNNACTACGCCAACATTGCTGGCTACACGGCTCTCGGT
TTCACGAGGCCGGTGA
>B8_trim45_op.faGL004846  locus=Scaffold4:53734:54330:+
GTGAAGGGTTACCTGTCCATTGGCAAGAGCACCGGATTGCTGGAAGCAAG
ATTTGGGCTCTATAGCACCGATGAAGGCAAGGAAGTCGTCCCAATGACCT
ATCAGCTGTTCGGGGCGATCACCCCAGATTGGTTCGTATTCAGCGAAGGC
AACTCTCCGCAATTGACTGTTCACTTCATGGGAAACCAAGGCCCAGTGCC
CGCCGTGGGCGTGATGGACAAAAGTGGCAAGCCACTGATCACTCCCTCCA
CGTTCACAAGCGTCAGGTTGGATGCCTCCGGCAGGTTCTTTCAGACGCTG
GACGGCATTTCCAAGGACGCCAAGGCGGGCCTGTATGACCTGACGGGCAA
ACCTGTCATTGCCCAAGAGTGGCAGAGGCTGGATGTCGATACGCGCACGG
GCGTGATCAAGGGCTACGAGGTCGTGGCTGACGGTTCGGAACGAGGTGCC
GAGCAACTACGAGCGCTGTACGATCTGCAGGGCAAGTCCTTGTTGAAGAT
AAAAACGACAGCATGCGGAGCTCAGCAGGCTGTCAATGGTGCCGGCAAAG
TCATCTGGCCTGAGAAGCCCGAGAACTACTGCCCGGAGTCGAAGTGA
>B8_trim45_op.faGL004847  locus=Scaffold4:54619:55341:-
GTGTCTGATCTTCTTGCCGACCTGCCCCAGGTCAATGCGGATGTATTCCG
CATCCCCGATGCCAGCCAACTGCGTCCAGGGGTTCCATCGACGCATGCCC
CCAGGTTCTTGCTGCTTTACGGCTCTCTCCGTGCGCGCTCGTTTAGCCGC
CTGCTGACCGAGGAAGCCGAACGGCTTCTCAAGGCAATGGGTGCGGAGGT
GCGCATCTTTAATCCAAGTGGCCTGCCGCTTCCAGACGATGCCCCCGAGA
CCCACGCCAAGGTGGCCGAACTCCGCGAGCTCGTGCTCTGGGCCGAAGGT
ATGGTGTGGTGCTCGCCGGAGCGGCATGGCGCGATGACGGGCATCATGAA
GACGCAGATTGACTGGATTCCGCTATCGGTCGGTGCGGTGCGTCCGACGC
AAGGTAAGACGCTGGCGGTAATGCAAGTCTCGGGCGGCTCGCAATCCTTC
AATGCGGTGAACCAGATGCGCGTGCTGGGCCGCTGGATGCGCATGTTGAC
GATTCCGAACCAGTCTTCGGTAGCCAAGGCGTTTCTGGAATTCGATGAAG
CGGGCCGGATGAAACCGTCCGCCTACTATGACCGGGTGGTGGATGTCCTG
GAAGAACTGGTCAAGTTCACACTGTTGACACGCGACACTGCGGCATATCT
GGTGGATCGGTACAGCGAGCGCAAGGAAAGCGCTGAGGAACTCTCCAAGC
GCGTCAATCAGTCGAGCATTTGA
>B8_trim45_op.faGL004848  locus=Scaffold4:55334:55756:-
ATGACCGACATTACGATCTATCACAATCCGAAGTGCGGGACTTCGCGCAA
CACACTGGCCATGATCCGGAATTCCGGTGTCGAGCCGCGCGTCATCCATT
ACCTGGAAACACCGCCGAGCCGCGAAAGACTGGTGGCGTTGATTGCCGCC
ATGGGCATTCCCGTGCGCGAGGTGTTGCGGCGCAAAGGCACGCCATACGA
CGAACTGGGTCTCGACAACCCGAAGTGGAGCGATGACGAATTGGTCGACT
TCATGCTGGCCCACCCGATCCTGATCAATCGTCCGATTGTCGCCACGCCA
TTGGGTACGCGCCTATGCCGCCCGTCCGAAGCGGTGCTGGATATTCTGCC
GGACCGGCAGATGGGAGCGTTTTCGAAGGAAGACGGGGCACAGGTCATTG
ATGCGGAGGGCCGCCGTGTCTGA
>B8_trim45_op.faGL004849  locus=Scaffold4:55918:56997:-
ATGACCACACACGAAGCAACGTCTTCTCGACACGTCTCAACGAAGCCGGC
GATCGGGTTCTTTGAGCGTTACCTGACCATCTGGGTTGCGCTTTGCATCG
TCGTCGGGATCGCGCTCGGCCAGTCCCTGCCAGGTGTTTTCCAGGCAATC
GGTGGCATGGAGTACGCGCAGGTGAATCTCCCGGTCGGGATTCTCATCTG
GGTGATGATCATTCCCATGCTGCTGAAGATCGATTTCGGCGCACTGGGCC
AGGTAAAGTCCCACTGGCGGGGCATCGGTGTCACGCTATTCATCAATTGG
GCAGTCAAGCCGTTCTCGATGGCGCTGCTCGGCTGGATCTTCATTCGACA
CTTCTTTGCGCCCATGCTTCCGGTCGAGCAACTGGATAGCTATATCGCCG
GGCTGATCCTGCTGGCAGCGGCACCCTGCACGGCCATGGTGTTTGTGTGG
AGCCAGCTCTGCAAGGGCGATCCGTATTTCACGCTCTCTCAGGTGGCGCT
GAACGATGCCATCATGGTGGTGGCATTCGCTCCGGTGGTCGCGATGCTGC
TTGGCTTGTCGTCCATCACCGTGCCGTGGGACACGCTGCTCACGTCGGTG
GGCTTGTACATCGTGGTGCCGGTCCTGATATCACAGGTCCTGCGCAAGCT
CCTGCTGAGCAAGGGCGTTGCGCACTTCCAGCGCGTTGCCCACAAAGTGG
GGCCGTATTCCATCGCTGCGCTACTGCTGACCCTGATCCTGCTGTTTGCC
TTCCAGGGCAAGGCGATCATCGACCAGCCGCTGGTGATCGCGCTGCTGGC
CGTGCCGATCCTGATTCAGGTCTTCTTCAACTCGGGACTGGCCTATCTGC
TGAACCGCAAGCTGGGGGTGGCCCACTGTGTCGCCGGCCCGTCCAGCCTG
ATCGGCGCGAGCAACTTCTTTGAGCTTGCCGTGGCTACGGCCATCAGCCT
CTTCGGCTTCAAGTCTGGCGCCGCGCTGGCGACGGTGGTGGGCGTGCTGA
TCGAGGTGCCGGTGATGCTGCTGGTGGTCGGCATCGTCAATCGAACTCAG
AAGTGGTACGAAGCGGGCGCGAAGGCCTGA
>B8_trim45_op.faGL004850  locus=Scaffold4:57001:57447:-
GTGTTGAGCGAGGGCATGCTCAACCATCTGGCAAAGCAGCTTGATAGGGA
TGTCCGGGCCTATAGCGCCGGCAGCGCGCCGAGCGGCCGCGTCAACCCGT
TTGCGCTCGAGGCCCTGAGTCGGGCCGGCGTCGATGTGGACGGCTATCGC
AGCAAGAGCTGGGACGAATTCGTCGGCGACGATGTCCCCAAGATGGACAT
CGTGATCACCGTCTGCGATAGCGCCGCGGCCGAGCGGTGCCCCTACTGGC
CGGGCAGCCCGGTCAAGGTGCACTGGGGCTACGCCGACCCCTCCAACGCG
CAAGACGGGGACGAGGGCAAACGGCTCGCCTTTGAACTGACGAGGCAGGC
GATCGGCTATCGCATGCTGCAGCTGCTGTTGCTGCCGATCGAAGAACTGA
GCCATGCGGATTTGCAGGAAGCCCTGCAACGCATCTCGCAGAGCTGA
>B8_trim45_op.faGL004851  locus=Scaffold4:57514:58026:-
GTGCTGCTGAAGGCCAGCATGCGCGAAAAGACCTACAACGTGCTGTTCAT
CTGCACCGGGAATTCGGCGAGGTCCATTCTCTCCGAAGGGCTGATGAATC
ATCTGGGCAAGGGACGTTTCCGTGCCTACTCGGCTGGCAGCCACCCGACG
GGTGTTGTGAGTCCCTTTGCGCTGGCGACCCTGCTGCGCTACGGGTTGCC
GACGGAAACCTTCCGTAGCAAGAGCTGGGACGAGTTTTCCCAGGATGGCG
CACCACAACTCGATTTTGTCTTCACGGTCTGCGACAAGGCCGCCGGAGAA
ATGTGCCCCGTATGGCCCGGGCAGCCGACGACGGCCCACTGGGGCGTACC
GGACCCAGCCGCATGCGAAGGGACCGAGGCGCAGAAGCAGCAGGCGATCC
ATGATGCCGCCATCACGCTGAAACGACGCATCGAACTGTTCCTGTCTCTA
CCCATACCTAAGCTCGATGCCGTGGCCCTTCAAAAGGCAGTACGCGATAT
CGGGCAAAGCTGA
>B8_trim45_op.faGL004852  locus=Scaffold4:58017:58499:-
ATGAAGCGCTTTCATGTCCACCTCAACGTCCAGGACCTCGGCAAGAGCAT
TGCCTTTTACTCGAAGCTGTTCGCGGCCGAGCCGACGCGGATCGAGAGCG
ACTACGCAAAGTGGATGCTAGAGGATCCGCGAGTGAACTTCGCCATCTCC
ACCCGTGGCGGCGAGCCTGGCGTGGATCACCTGGGGTTCCAGACCGACAG
CGCGGAAGAGCTGGTGGCGCTGAAAGACCGTGCGGAAGCTGCCGATATGG
CGCTGCTTGATGAAGGGCAGACGACCTGCTGCTACGCACGTAGCGAGAAG
CACTGGGTCACGGATCCCCAAGGCATCGCGTGGGAGCATTTCCACACGCT
CGGGAACGTACCGGTGTTCGGTGAAAGCCGGCCCGCGGAACCCGCCAACA
CAGACTCGGCATGTTGCGCGCCGCGCGCTCCGCAGGGCAAGCCGATCGGC
ATCGCAGTGAAATCCAGCTCGTCGTGCTGCTGA
>B8_trim45_op.faGL004853  locus=Scaffold4:58512:58838:-
ATGGAAGAAAACGATGTGGTCCGCTCTCTTGCCGCGCTGGCCCATGGCCT
GCGCCTCCAGGTTTTCCGCCTGCTGGTGGTGGCCGGGCCGTCTGGTTTGA
CGCCCGGTGCGATCACCGAGCAGGTCGGGGTGCCCGGTGCGACGCTGTCC
TTCCACCTGAAGGAGTTGATGAATGCCCGTCTGATCACGCAAGAGCGTGA
AGGGCGGCATCTGATCTATCGCGCCGCGTATGAGCACATGAACGACCTGC
TTGGCTTCCTGACAGCCAACTGCTGCCAAGGTGAGGCCTGTTTCGAGAAT
ACCGCCGCCACCGTTTGTGCGTGTTAA
>B8_trim45_op.faGL004854  locus=Scaffold4:58857:58976:-
ATGCCGGCTGGCCGGCTCGCCCACCTTGCCGATCACGTCACGAATTTGAC
ATCGACGGCGCCTACCGTCGAGTTGGAAAGCGCCTGGCCCGTGTTTGCCG
TGTTTGCTTTTGATCCATAA
>B8_trim45_op.faGL004855  locus=Scaffold4:59051:61537:-
ATGGCAACCAACAAGGACCGGGTGGCGCTGCCGCCCGTGAATGCGCAGCG
GACCAACCTGACCTGCCATTTCTGCATCGTCGGCTGCGGCTATCACGTCT
ACAAATGGCCGGAGAACATTGAGGGGGGCCGAGCGCCCGGCCAGAACGCG
CTGGGGCTGGACTTTCGCAAGCAACTGCCTGCGCTGGCGGTGGTGATGAC
GCCGAACATGCAGAACACCATCACCGACCGGGACGGCCAGCGCCACAACA
TCCTCATCGTGCCCGACAAGCAATGCAGCGTGAACCAGGGCTTGTCGTCG
ACACGAGGGGGCCAGTTGGCCAAGGTGATGTACAACCCTGACGGCGTGGC
CAGGGCCCGCTTGCGCAGCCCGCGCGTCTATATGGCCGACCAATGGGTCG
ATACCAGTTGGGATGACGCGCTGGCCCTCTACGCCGGCGTGACCAAGCGG
ATCCTGGATCGCGACGGGCCCGTCGCGCTGGCGTTCGATTGCTTTGATCA
CGGTGGTGCGGGCGGTGGCTTCGAGAATACCTGGGGCACTGGCAAGCTGA
TGTTCACGGCGCTCAAGACGCCTCTCGTCCGGATTCACAATCGGCCGGCC
TACAACTCCGAATGCCATGCCACCCGCGAAATGGGCATCGGCGAGCTCAA
CAACAGCTATGAGGATGCCGAACTCGCCGATGTGATCATGGCGATCGGCT
GCAACTCCTACGAGACCCAGACCAACTACTTCCTGGCGCACTGGCTACCG
AACCTGCAGGGCCAGACCATGGACAAGCGCAAGGCCCGCTTCCCGGGCGA
AAGCGTCGCCGCGGCCAAGGTGATCTTCGTGGACCCGCGCCGCACCACGA
CGATCGCGGTGGCGGAGCAGGCGGCCGGCAAGGACAACGTGCTGCACCTC
GATATCGAGCCCGGCACCGACATTGCGCTGTTCGATGGGCTGCTGACCTA
TGTGGTGGACCAGGGTTGGCAAGACAAGGAATTTATCGCGGGCTATACCA
AGGGGTTCGACGCAGCGCTGCGCGCGAACCGGCTGTCGCTGGAGGACACC
AGTCGCATTACCGGCGTCCCAGTCGACAAGCTCAAGCGCGCGGCGGAGTG
GGCCTACAAGCCAAAGGCGTCCGGCCACCGGCCGCATACGATGCATGCCT
ATGAAAAGGGCATCATCTGGGGCAACGACAACTACCTCATCCAGTCCGCG
CTGGTGGACCTGGTCCTGGCCACGCACAACGTTGGCCGGCGCGGCACGGG
CGTGGTGCGCATGGGCGGGCACCAGGAGGGTTACGCCAGGCCACCGTATC
CTGGCAGCACGAAGATCTACGTGGACCAGGAGATCATCCACGGCAAGGGG
CTGATGTACACGGCGTGGGGCGCCAATCCATTCCAGACCACGCTCAATGC
GCAGGAGCACCGCGCCGTGATCCTGCGACGCACTGCGGTTGTGCGAGAGG
CGATGGCACGCCAGCGCGGGGCCGCCGTGCCGCAGATGGCGGATGCGATC
TACGACGCCGTGAAGAGCAAGGGCGGGCTGTTCCTGACCAACATCAATCT
GTATCCCACCAGCCTGGCTGACGCCGCGCACCTGATGCTGCCGGCCGCCC
ATCCGGGCGAGATGCACCTGACCTCGATGAACGGCGAGCGTCGGATGCGC
TTGTCGGACCGCTTCATGGATCCGCCGGGCACCGCGCGTCCGGACTGCCT
GATCGCCGCCGATATCGCCAACACGCTCAAACGCCTGTACGAGGCCGAGG
GCAATCGTGAGATGGCCGCGCGCTTTGGTGGCTTCGACTGGCGGACCGAA
GAGGATGCCTTCAATGACGGCTTCCGCCAGGCGGGCCAACCCGGCGCCGT
CCCGATCGACAGCCAGGGCGGCAAGACCGGCAATCTGGTCACATACGAGC
GCCTGCGTGCGATGGGCAACAATGGCGTGCAACTGCCCACCAAGGCGTAC
CGCAACGGCCAGTTGGTCGGGACCGAAATGCTCTACACGGACGGCAAGTT
CGATACGGCCGACGGCAAGGCCGAGTTCAAGCCGGCGACCTGGCCAGGGC
TGCCGAAGCCTGTCGCGGAGCAGAAGGCCAAGTATCACTTCTGGATCAAC
AACGGCCGGGTCAACGAGGTGTGGCAGACGATGTACCACGACCAGTTCAA
CGAATTCGTGCGCGCGCGAGTACCGATGGCCTATCTCGAGATCCATCCAG
AGGACGCGCGGGCGCTGGGCGTGACCTCAGGCGACGTGGTCGAAGTCTAT
AACGACTACGGCTCCACCTATGCCCTGGCTTACCTGGAGCCGGACATCAA
ACGCAACCAGACGTTCATGCAGTTCGGTCATTTCAACGGGGTCATGGGGA
ACGTGACCACGTCGTGGACGGATCGCAATGTTGTGCCGTACTACAAGGGC
ACCTGGGCGGACCTGCGCCGCGTTGGCAGCATGCAGGACTTCAAGGACTC
CGTCAGCTTCAAGCGCCGACGGTTCGACCACGCCTAG
>B8_trim45_op.faGL004856  locus=Scaffold4:61553:62125:-
GTGCCGGAGACCCGCGACGTGCATCGCGATCCGCTTTCCGCAGGAGGGGG
CGACATGTCCATCACGCGCAGACAGTTCCTGAAGGCCACCGGCGGCGCGG
CCGCCGGCATTGGCGTTTCGGGAAGCTTGTCCACCCCGGCGCAGGCCGCG
CCAGCGCCCGCCGATCCGGGGCGGACGACTCTGCCGTTCAGCCCTAAGGT
GGTCGCGCACCTCGGTCAACTGCGAGTCAATACCCCCGTCAGTTTCCTCT
ACCCGGACGCGTCGTCGCCCTGTGCCGTCATCAAGATGGGAATGCCGGTG
CCCGGTGGGGTCGGCCCCGACCGCGACGTGGTGGCCTACAGCACGCTCTG
TACGCACATGGGCTGCCCTGTTGCCTACGACGCCGGCGCCCGCACCTTCA
AATGCCCCTGCCATTTCAGCATTTTCGATCCCGAGAAGAGCGGCCAGATG
GTGTCGGGACAGGCAACCGAGAACCTGCCGATGGTCCAGCTCCAGTACAA
CGCCAGCGATGGCACGGTGAAAGCCGTCGGTATCGAGGGGCTGATTTACG
GGCGTCAAGCCAACCTGCTGTGA
>B8_trim45_op.faGL004857  locus=Scaffold4:62141:62728:+
ATGGGGGCCATGCTTGCGGCCGCAGCCCCGGTGGGGCCACGCGGCTATGA
CAACAGCCTATATTTTTGGAAATATTCAATTATTTCTAGGGCAACGGCGC
AGCGAATGCAAGTTGCACTGCGGTACAGATACCGTCGCCCAAAAGTGCGA
CCGCACCACGTCACTTGGCCCGGCACGGGCCACCATGGCCGTGGGAGTTC
AAAGTTGAGCGAATTTCGACGGCCGCAGGGCGCCGAATCGGTAAACCGGA
CCCACCGTCACGACCTCCTGTTTTCCGGACGATGGCCTCGGCGACAAACG
CAGAGTTGCTTGAAACATAACCGCAGATTCAGTTGTGTTGGCGGCCCGTC
GGAGGCTTGGCATGAGGGGGGCCGGCTAAAATGGTGGAAACCGTATATAT
CGACATCCCCCGACGGGTGTGGCTGTTCATTTACTACTGCTCACCAAAGC
GAGCACTTTTCGCGCAGCGTCGCCTGTCGCGCCAGCGCGCCTTCAAGCGC
CTCGGCGATAGTTCCATCGCTGTCCGAGAACATGCCTCGCATCTACCCCA
TCCGACGCAGGCTGCTCCCCTCATTCAGCAAGCGATGA
>B8_trim45_op.faGL004858  locus=Scaffold4:62798:62914:-
ATGTCTCTTGAGATTGAGCGCGCCGCAGGCACGGTGTGGATCCGTATCCA
GACGGCCAGGCACGGCCTGAACCTGACCGACTTGCAGGCAGCCGGCTGCT
TCGCCGACAGAAAATGA
>B8_trim45_op.faGL004859  locus=Scaffold4:63295:64224:-
ATGGAAACCCTCGCCAACCTCGAGTCGTTCGTGCGCAGCGCCGAGACGGG
CAGCTTCTCCGCGGCCGCGCGGCGTCTCGCGCTGACGCCCGCCGCGGTCA
GCCGGAACGTCGCGCTGCTCGAACGCAATCTGGGCGTGCGACTGTTCCAA
CGCTCGACGCGCAAGCTCACGCTGACCGAGGCGGGTGAGCGCTTTCTCGT
GGAAATCGGCGGCAATCTGGATGCGCTGCAGGCAGCGATCGCGTCCGTCT
CGAACGATCGTAGCGAGCCGGCTGGCGTGCTGAGAGTCAGCATGGCGCCG
ACCTTCGGCATCGCTTACGTGATGCCGCTGCTGCCAGCGTTCCTCGCACG
CCATCCGCTGATTCGTCCGGATTGGCATTTCGAGAACCGGCAGGTCGACC
TGATTGCAGAGGGATACGATGCAGCGCTGGGTGGCGGCTTCGATCTCGCA
CCGGGCATCGTGTCGCGTGCATTGGCGCCAGCGCATCTCGTGGCGGTGGC
GTCTCCGGCTTACCTGGCTGGCCGCGCGCCACCGACCGATCCCGGAGATC
TTGCGGACCTCGACGGCATCGTGATGCGCTCGGGCCGCACCGGCCGCGTG
CACCACCGGACGATGCGCGACACGATGGGCAGCGAGATGCCCGCGCGCCT
CGGCGAGACCATCATGGTCAATGACCCGGCAGCGATGCGCGAGGCTGCGA
TTCTCGGACTGGGTGTTGCGCTGCTGGCGGTGTCGGACGTGCTGGCGTCG
ATCGAACGGGGCGAACTCGTGCGATTGCTCCCGCGCTGGTACGCGGACGC
CGGGGCGATTTCGATCTATTACGCGACGCGAACGCTGCTGCCGGCGAAAA
CACGGGTGTTTGTCGATTTCGTTGTCGAGGCGTTCGAGCGGGAGCGGTTG
GCTGAAAGGTTTGCGGGAGGCATGAAATGA
>B8_trim45_op.faGL004860  locus=Scaffold4:64410:65012:+
ATGAGCACCATCGGTATCATCGGAGCAGGCGCCATCGGGTCCGCATTTGC
GAAAGCGCTGGCGGGCAAAGGCCTCGAAGCCATTATTGCGAACAGCCGGG
GCCCGGCCTCACTCGCCGAGCTCGCGCGCGGGCTCGGCCCCTCGATCACG
CCGGGAACGCGCGAACAAGCGGCCGCGCAGGACATCGTCCTCGTCGCAGT
GAACTGGTCGAAGCTGCCGGCGGCCCTGGCCGGGTTGCCGGACTTCGGCG
GACGCATCGTGATCGACGCGAACAACCCGATCGAGGCGCCGCGGTTCGAA
CCGGCCGAATTGCATGGCCGGACGTCGAGTGAAGCATTCGCGGACCTGGT
ACCGGGCGCACGCGTCGTGAAGGCGTTCAACCATCTGCCAGCGCACCTCA
TCTCCAACGATCCACAGGCCGAGGACGGACGCCGCATATTGTTCTTCGCG
GGAGACGACGCGCATGCGAAATCGGCTGTGAGCGGACTGATAGAGCGGCT
CGGCTTCTTCGGCATCGACCTGGGTTCGCTCGAAGGCGGGGGGCGGCTGG
TTCAAATCCCGGGCGGACCGCTGGCGGTGCATAATCTCGTCAAATTGGGA
TAG
>B8_trim45_op.faGL004861  locus=Scaffold4:65390:66529:+
ATGACATCGCCCCTGCCCCCCGTTTTCCTGCTGGACGCCCTTCTGCGCGG
CATGCTGCTGGCGCTGCTGGCCTTGCTTGCCAGGGCGTTCGGGCGTGACC
GGCCGGCCCTGCCGGCCGCGCGGGCGGGCCTGGCGCTGGCCGTTGGACTG
GCCGTGCAGACTGCAGGGGCGATGCCGTGGTTCGAGCAGGCGGCGCCACG
GCTGCTCCAGGCGCCAATCGTTGCCATATCGGTCGGCAATGCCGTGCTGT
TCTGGATTTTCGTGCAGGCGTTGTTCGACGACGCCTTTGGCTTCAGGCCG
ATTCACGCGCTTGCGTGGGGCGCGGCCGCCGGGCTCGGCGGGCTGAACTG
CGCGGTATTCGCACACAGCGGCACGGCAATCGCACCGTTCACGATGGGCT
TGCAACGCGCGGTACCGCTGCTGTTCGCCCTATTGACCGTGCAAGCTGCG
GTGGATGGCTGGCGTGTCGATCTGGTTGAAGGCCGTCGGCGCTTGCGTGG
CTTCATCGTGGTCGCCGGCGTCGCCTATACGCTGCTGCAACTTGCCGCGC
GGCTCGCCTCAAGTGGCGGCCGCCTATCGGCGGCGGGCGCCACGCTCGAT
ACGGCGATGCTGCTATGCATTGTTGCGCCACTGGCATTCTCGATGCTGCG
CATGACCCGCTCGGAGCTGTTCCCTTCGCCCCGCCCGACGCCCGCCCCCT
GGCCTGCCTGCTCCGATTTGCCTGCCCCGCCTGTTCATGCCGGGGGTGCA
GTGGCCGACGCCGCGCAGCCGTCAGTCGCGGACGAGCCCGAGCAGGCGCT
GGTGGACGCCCTGCTGCGCCTGATGTCCGACGAACGCGCCTATCGCCGGG
AAAATCTCAGCATCGCAAGCCTGGCTGCCCAGCTTGCCGTACCGGAATAC
CGGCTGCGGCGCTTGATCAACCAGCGGTTGGGGCACCGTAATTTCAATGC
CTTCGTCAACGGCTTCCGGCTGGAGGAAGCACGCGCTGCGCTCAGCGATC
CAGCATGCCGCACGCTACCGGTCTTGACGATCGCCCTGGAGGCCGGCTTC
CAGTCGATCGGCCCCTTCAATCGCGCCTTCAAGGCAGCCACGGGCTTCAC
ACCCACCGAATATCGCCGAGAAAAGCTGGCCGATTTCTGA
>B8_trim45_op.faGL004862  locus=Scaffold4:66640:67662:+
ATGCGCATGTTTCGTTGGGCTGGCCTGGCGCTGGCATTGCTGTGTGGTAT
TGCTCGCGCCTCGATGGGCTTGAGCGAGTTGCCGGCCACCGCCGAGGATG
GTCCGGTAACCGTGTATTACCCATCGAGCGATACGAGCCAACCCGTGCGG
CGGGGACGATTCCTGCTGGACGTTGCGGCGGAAGGCCGCGCCGTGCCGGG
CAATGGGAGGCTGGTTGTCATCTCGCACGGATCGGGCGGCTCGCCCTGGG
TGCATGCCGACCTGGCACGGGACCTGGTTGAGGCCGGCTTCATCGTTGCC
ATGCCGCAGCACCGGGCCGACAACTACGTGGACGGCAGCGACCCCGGCCC
CGATAGCTGGACGATCCGGCCCGCGGAGGTGTCGCGCGCCATCGACGCAA
TGGGACGCGATCCGCGTTTCGCCCCCATGCTTCGACTGGACAAGGTGGGC
GTGTTCGGCATGTCCGCGGGCGGCCACACCGCGCTGAGCCTGGCCGGTGG
TCGCTGGTCGCCGGCCCGCTTCATGCGGCATTGCGATGAGCATATCGCGG
AAGATTTCCAGTCCTGCGTCGGATTGATCACAAGATTGACCGGTGGCCCA
CTGGACGGGCTGAAGAAGTGGGTGGCCCTGCGTGTGATCCATCACCGCTT
CGACGACGATACCCCGCGCACTGCGGCGGACCCCCGTATTGCCGCAGCGG
TAGCCGGTGTGCCTGCCGCCGCCGATTTCGACATGAACTCACTGGCCCGG
CCAGCGGTGCCGCTTGGCCTGGTCACGGCCGAGCAAGACCGCTGGCTAAT
CCCGCGCTTCCACGCAGACCGCGTGCTCGCGGTCTGCCAGACCTGTGAGC
ATATCGCCGACCTGCCCGCGGGCGGGCATGGCGCACTGTTGTCGCCGCAC
CCACCCGGCCTCGACGGGCTCGTTGGAGACCTGCTCAACGATCCGCCGGT
ATTCGACCGTGCCGACGTCACCGGGGTCAACCGCAAGATTGCGGCGTTCT
TCGAGAGGCACCTGCTGCCTTGA
>B8_trim45_op.faGL004863  locus=Scaffold4:68280:68780:+
ATGCATCCACTTGTTTTCCGCTCGGCAAAGACGTCCGATGTTTCCCGCTG
TTTTGAAATCGAAACCACCGCCTACGAGGGCGACGAAGCCGCGACGCGCG
AGAAGATCGCCACCCGCGTTTCCCTGTATCCGAGCGGCTTTCTTGTGCTG
GAATTGAAGGGGCAAGTTGTCGGTTTCATCAATAGCGGCTGCGCCCAGGA
CGTCGTGATGTCGGACGAGACCTTTAAAGAACTGGTAGGGCACGATCCCG
ACGCACCGAACGTGGTGATCATGTCGGTTGTGGTTGACCCGGCATATCAA
GGCAAGGGCTACTCGACGTTGCTGATGCGCGCCTTCGTGGAGGACATGGC
GCGGCGGGGCAAGCAGACCATCCACCTTATGTGCAAGGAGCGCCACGTGG
ACCTCTACAAAAAGCTCGGCTTCAGGTACGTGCAACCCTCTCCGTCGGCC
CACGGTGGTATGTCCTGGCACGAAATGGTCATGGATCCGCTCCTGCGCTA
G
>B8_trim45_op.faGL004864  locus=Scaffold4:69866:70777:-
ATGACCGAGCTGGAAGTGGTTCTGGCCGTCGCGCGCCGCAACAGCTTTCG
CGGCGCGGCGCAGGAACTGGGCATGTCCACCACCGCCGTGAGCAGCGCCG
TGGCCGGGCTCGAGGCACGCCTGAAGGTGCGGCTGTTCAACCGCTCGACG
CGCAGCGTGGCGCTCACCGATGCCGGACGACGCTATGTGGAGCGGATTGC
GCCGGCGCTGGCCGAAATCCAAAGCGCGGGCGAAGAAGCCGGCACCGGCC
CCGACGTGCCCAGCGGCACGCTGCGCATCAACGCGCCGCAGGGCGCGGCA
TCCCTGCTGTTGGAGCCGCTCTTCCTGCAATACGCGCAGCGCTATCCCGA
GGTACGCATCGACATCGTGAGCGAGTCGCGCATGATCGACATCGTGGCCG
AAGGCTTCGATGCGGGCATCCGCCTCGCCGAATCCGTGCCGCAGGACATG
ATCGCCGTGCCGCTCTCGCGCGACATCCGCATGCTCGTGGTGGCAACGCC
AGAGTATCTGGCGCGCCACGGCACCCCCAGGCACCCGCGCGACCTGCTCC
AGCACCAGAGCATCGGCATGCGCATGTCGCACGGCGGCATCTATCACTGG
GAGCTGGCAAAAGGTGGCCAGAAGCTGCAAATGGATCTGCCCGTGCGCCT
GGCGCTCAATGAGCCGCCGGCCATCAAGCAGGCGGTGCTGCTCGGGCTGG
GTATCGGCTTCATCTCCGAGTGGTTCATCGAAGAAGAGCTGAAGGCCGGC
GCGCTGGTGCCGGTGCTGGTGCCGTGGTGCCCGTCGTTCGGCGGGCTTAG
GCTGTACTACTCAGGCCACCGTTTCGTGCCTGCGCGGCTGCGTGCGCTCA
TCAGCTTGGTTCATGAGCTGGGCTTGGCTGGGGCGCCGTTGCGAGGCGTT
CAAGCAGGCTAA
>B8_trim45_op.faGL004865  locus=Scaffold4:70894:72318:+
ATGCAACGCATTGAACACATCTACATCAACGGCGAATTCGTCACGCCGCA
CGGCCAGGAATGGTTCGACCTCCACAACCCGAGTACCGAGGACGTCATCG
GCCAGGTGCGGCTGGGCGATGCGCAGGACGCGCAGCGCGCCATCGCGGCA
GCACAGGCTGCATTCCCGGCCTGGTCACGCACCACACGCGAGGAGCGCAT
TGCGGCCCTGCGGCGCATGCACCGGGCCGTGGCCGCGCGCAAAGACGCGC
TGATGGAGGCCATCCTGATGGAATACGGCGCACCCTCAGTGCGCGGGCAT
TGGATGGCAACGTATCCCGCCGACGTCATTGCCCAGGCGATCGACGCACT
GGAGTCCTTCGCGTTCGAGGAAAAGGCCGGCGCAGCCACGGTAATCCAGA
CGCCTGTGGGCGTCGCGGGCCTGATCACGCCATGGAACAGCAATGCGGGT
TTCATCTGCAACAAGCTGGCCACCGCGCTGGCAGCCGGTTGCACCGCCGT
CATTAAGCCCAGCGAGATGAGCGCGCTGCAGACGCAGATCGTGGCCGAAG
CGCTGCACGAAGCCGATCTGCCCCCAGGCGTGTTCAACATCGTCAACGGC
CGCGGCGAAGTGGTCGGCGAGGAGATCGCGCGCAACCCCGGCATCGCCAA
GATCTCGTTCACGGGCTCGTCCGCCGTGGGCCAGCACCTGGTGACCACGG
GCGCCGCCACGATGAAGCGCGTGACACTGGAGCTGGGCGGCAAGTCGCCC
ACCGTGGTACTCGATGACGCGGACTTCACCGCCGTCATGCCACTCGTGCT
CCAGGCAGGGTTCATGAACAGCGGCCAGGCCTGCATCGCGGGCACGCGCA
TCCTGGTGCCACGCAGCCGCCTGGCCGAGTTCGAGCAGGTGGCGAAGGAG
GCGGTCTCGCACATCCAATCCGGCGACCCGCGCCAAGCCGACACCGACAT
CGGCCCGATGGTGAGCAAGAAGCAATGGGAGCGGGTGCAGAACTACATCC
ACCTCGGGCAGGAAGAAGGTGCGACCTTGCTGGCAGGCGGTGTAGGCCGC
CCCGATGGCCTGCACGCCGGATGGTTCGTGAAGCCCACGCTCTTTACCCG
TGCCAACAACCAGATGCGCATCGCGCGCGAGGAAATCTTCGGCCCCGTGC
TGACCATCATCCCCTACGAGGACGAAGCCGATGCGATCGCCATTGCCAAC
GACACGCGCTATGGCCTGAGCGCCCTGGTGCTGGGCACAAACCCGGGAAG
CTGCGAACGTGTGGCGCGCCAGATCGATGCGGGCCGCGTGCTCGTCAACA
CCCTGGCCAACGAGCCGCGCGCACCCTTTGGCGGCTTCAAGCATTCAGGG
CTGGGGCGCGAAATGGGCCGCTGGGGCATGAGCGCATACTTGGAACCCAA
GACCTTGCTGGCAAGCGCAGGTTGA
>B8_trim45_op.faGL005651  locus=Scaffold5:998:1345:-
ATGCCTCCCAAGCTCTTGCCCATCGCCTTGCTTCTCGTATCCAACGCCTT
CATGACGGTGGCCTGGTATGGCCACCTCAAGTTCGGCGACCGTCCGCTTT
ACCTGGTGGTCCTGGTGAGTTGGCTGATCGCCCTGGCCGAGTACTGCTTC
GCGGTCCCCGCCAACAGGATCGGTCATTCCATCTACAGCGCGGCCGAGCT
CAAGACGATGCAGGAAGTCATCACGCTGGTTGTCTTTGCCGTTTTTTCCG
TCGTCTATCTCGGCGAGCGGCTCACGCTCAACCATCTGGTGGGCTTCGGC
TTCATCTGCCTGGGCGCCTTCTTTGTGTTCAAAGGCCCTTTGAACTAG
>B8_trim45_op.faGL005652  locus=Scaffold5:1430:2116:-
ATGTCCAGGCATTTCATCGCCATGTCTGCTGCGCTCGCATTCGGCCTGTG
CAGTCTGAGAGCACATGCCATGCCGCCCGGCCCGGCACCCGATCTGCCAC
CGGCACCGCCTCAGCGGCTGGAAGCCTCTGGCCTGATGGGCCAGTACGCG
GTGGAAGGCCAGGTCCAGCGGATGCTCATCAATCCCTACGGTGAGGTCGA
CGGGCTGCGCCTGAGCGACGGAACCATCGCCAAGTTTCCGCCGCACATGG
CCGATGCGCTCACGGCCACGGTCAAGGTGGGGGACGCCGTCCGCATCATC
GGACAGGCGCAAGCGCGAGGCACGATCAGGGCCGACGCCATCGTCCACAC
CGGCAGCGGGCGCACCGTGTACGTTCAGCCACCGCCGGTGGGCGAAGACC
GAGTCCTGCCGCCACACCTGCGCGCCCAGCGTCTGCAGCCCCAGCAGGTG
GAAGGCCGCGTGGAGACCGTGCTTACCGGTCGGCGGGGCGAGGCCAACGG
CGTCATCCTGAGCGATGGCAGCATCGTGCGCTTCCCGCCCGAGAGCCTGC
GACTTTCCGTGCAGACAGGCGCGCCATTCGCGGCGTCCGGGCTGGGCACG
CGCAATGCGTTCGGCACGTCCCTGGAAGCCATCAGCATGGGCACCAGCCT
GTCCGCCCTGCAGCCGCTCTACGACCGCGCGCCGTAA
>B8_trim45_op.faGL005653  locus=Scaffold5:2284:3633:-
ATGGCCCGCATCCTGATCGTCGACGATGACGCCGCGTTCCGCGGCAGCCT
TGCAGAAATGCTGCAGGACCTGGGCCACGCGGTGCTGCAGGCGGAAGCCA
CCGATGCGGGCCTGCACAGGCTGCGCACCGAGGACGTGGATGCCGCCATC
GTCGACCTGCGGCTGCCGGGAGAGGATGGCCTGGCATTCCTGCGCCGTGC
GGCGCGCATCTCGCAGGTGCCCTGCATCATGCTCACCGCCTATGCGAGCG
GCGGCAACACCATCGAGGCGATGCGCCTGGGCGCGTTCGACCATCTGACC
AAGCCCGTGGCCAGGGCCGCCCTGGTCGAAACGCTCGAGCGGGCCTTGCG
GCGAGAAGCCGATACCCCGGATCGGGATCAGGCGGCCGGAGCGCCGCCTG
CCGCAAGAGAGCCCGTGGATGGCACCGAACTGGTCAGCAGCAGCGAGGCC
ATGCGCCAGGTCTTCAAGCGCATCGGTCTGGCCGCGGGCAGCGATGCCAC
GGTGTTGGTGCTCGGCGAAACGGGCACGGGCAAGGAGTTGGTCGCGCGTG
CCCTGCATCGCAACAGCGGCAGAGCCGCCGGGCCCTTCGTCGCGGTGAAC
TGCGCCGCGATTCCGGCCGAACTGATGGAGAGCGAGCTGTTCGGTCACGT
CAAAGGCGCGTTCACCGGTGCCGTCAGCGAGCGCATCGGGCGCTTTCGCG
AGGCCGATGGCGGCACCCTGTTCCTCGATGAGATAGGCGACATGCCGCTG
TCCACGCAGGCGAAGATCCTGCGGGTGCTGCAGGAACGCGAGATCACCCC
CGTCGGCGCCAACCGCGTCCAGCCCGTGGACGTGCGCATCGTCGCGGCCA
CGCACCGGGACCTGCCCGCCGCGGTCAAGGAGGGGCGCTTCCGGGAAGAC
CTGTGGTACCGCCTGCAGGTGGTGCCGCTGTGGCTGCCGCCGCTGCGAGA
GCGCCTGGGCGACGTGCTGCTGCTGGCCGAACATTTTCTGCGCCTGCTGG
GCGGTGACTCGCCCAAGCGGCTGAGCGCGGCGGCGGCCCGGCTGCTGCTG
GCCCACCCCTGGCCCGGCAACGTGCGCGAACTGCGCAATGCCATGGAACG
CGCGGCCATCCTCAGCCACGGAACCGTCATCGATGTCGAACACATCGGGT
TGCAGACGCCAGCTGCGCCTGCCCCGGGTCTGGACATTGACTGGGACGGC
CCTATGGAGCTGGCCGTCGCCCGCGTGGAACGCGAAATGATCGTGCGCGC
TCTGGCTGCGACGGCCGGCAACCGCGCGGAGGCGGCAAGGCGCCTGGGGC
TGTCTCGCCAGCAGCTCTACCGCAAGCTGGCCGAGTTCGACTTGGACTGA
>B8_trim45_op.faGL005654  locus=Scaffold5:3618:4760:-
ATGGCACCCGCAGCCGCACAGGCGGTGCTCGATCTGGTGCTGCGCGACCA
GCCGGGCATGGAGGGCGGCTTCTGGCGCGCGGACGCGGGCGTGGTGGCCT
ACGCTTTCCCGACCTACGATGGCACCGGAATCAAGCGCGATGTACCGAGT
GCCGAGTTGGAACGCATTGCCTCCACGGCCCAGCGCGCGCAGGATTCCGC
AGGCCTCGTGACCGACGTCCGGCCGGGGTTGCGCGGAGCCGTGGCTTTCG
CCGCTTGCCCCGTGCAGACCGATGACCGGCGCCTGATCGCCTGGACCCTG
TTGCGCGTACCGCTGTTGGCCGCGGAAACGGTCAACACCTTGATCCTCGC
GGTGAGTCTGCTGCTGGCGCTGGTCGTGGTCTCCGGCGCATGGCTGGGCT
GGATGATTTCACGCTGGCAGCGCCAGTCGGTCCATCTGCGAGAGCAATTG
GCCCAGTCCGAACGCCTGGCCACGCTGGGGCGCGTTTCCGCCGGGCTCGC
GCACGAGATCCGCAACCCTTTGGGGACGATGCGCATGAAGGTGGAGAACG
CGATGGTTGCGCCGGCGGACCTGCGCGAAGCCCGTGTGGCTGGCGCACTG
GAAGCCGTGCTGTCGCAAACGGCGCGCCTGGAAACGCTGGTGTCGAGCCT
GCTGGCGTTGACGCAACCATTCCGCGCCGAGCGCCAAGCAGTCGACCTGC
TGGGATGGCTGGAGGAGCGGCGCAATGCCCACGCCGAAGCCGCGCAAAAA
AATGGCGTACGAATCACACTGGCGGTTGAGCCGGAACTGGCCGCCAGCGC
GAGGGGGGTTGCGCTGTTCGACCCGGCGCAGATGGCGCGGGTCTTTGACA
ACCTGCTGCTCAATGCAATGGCGCACACGGGAGAGAGCGGGCAGATCGAG
CTTGGTGCGCGCCGCATGCGCCGCGGTGCACTGCTGCTGTGGGTGGCGGA
TGATGGTTCCGGCATTCCGGCCGACTTGCGCGATACGCTGTTCGAGCCTT
TCGCCACCACCCGCGCTGGAGGCACCGGCCTGGGACTGGCGCTGGTGCGC
GAGATCGTGCAGGGCCATGGTGGGCGGGCCTATCTCGCCGAGTCGGCCAA
GGGAACGCGCATAGAGATGGAGCTGCCATGGCCCGCATCCTGA
>B8_trim45_op.faGL005655  locus=Scaffold5:5411:6982:+
TTGACGACCAAGGATGAGTATCAGTGTCGCATCGACGACGCGAGAGTTTA
CGCCCACGGACGCTGGCCGGAGTTTTTGTTGCAACCAGGTCTCGATCACC
GGCGGATGAGATCACCTTCGATGCCGAGGCAGGCATCGCTAACCGGATTC
GCTGCGAGCCACCGGGCATCCGAGATTTGGGCTGGGGCCAATCTTAATCG
CGCCAGTCATCTTTTTGGAATATGCTTCTTCGATAATTCGTGTATTGGGA
ACCGAAGTGGCTGTATGTACCTGACTTTCGATCTAGGCACCATTATTCTT
CTGCACAGTACCTCGTTGATTGCAGGCGCCGCAGCGATCTTGCATAGCCG
CAGGCGTTCGTCCCGGCCCATGGGTTTAGGTCGTCTCGCCGTTGCGTTTA
TTGCTTTGGCAATCGGTGCAGCGCTGGCTGCGTTTGGGGAGCGAGCCGCC
TTACCGTCTTGGCTGTGGACGCATTTGAGCCTTCTTTTGGGGATGGTCGC
CTATCCGCTGCTCTGGGACGGCATGCGGCGCTTAAGTGGTCGCCGCCGGA
GCCTTTACTGGATTCTCATACTGGTGCCCGTGGGATGGTTCGTCATTGGC
ATAGAGTCGGATTTCCCCCTTGTCAATGCTCAGCGGGCGAGCGTCTTTCA
CTTGACCGCGGTGATATCCCTGGCGGCTTCGGCAGTCGAGATATGGCTGG
ACCGACATAGAGAGCTACTGCCTGCGCGTCGCCCGTTGGCTGCGTGTCTC
CTGGCGAGTGCGCTGATCTATGCTGTGCGCCTCGTTTGCATCGTTCTTGA
TATTCCATCGAAACTTGACTTTGCGACTGCTTTTTTTCTTCAGATTTTCT
TCAACTTCTGGATTGCGCTGCTGGTTGTGACGCTCGTCAGGGAGCGGCGC
GAGGCGGGTCTTCAGCTTGCGGCGGATACCGATGCGCTGACCGGCATCGG
CAACCGCCGATGGTTCCTCGGGCGCCTTCCCGCAGCGCCGCTCGCAAACA
GCGCTCTCGCGATCCTGGATGTGGACCGCTTCAAGCAGATCAACGACAGA
TTTGGACATCCCGTGGGGGACCAGGTGCTGGCGTCGGTTGCTAGAGCTGT
CCGAGATGGGCTGCGGGAGGGGGACGTCCTTGCGCGATACGGCGGCGAGG
AGTTCGTGCTCTTTCTTCCGAACGTCGGCGAGCAAGATGCCAGAGCGGTC
GCTGAACGGCTTCGCCATCGAATCGAAGCAATGTCCGTTGCGATCGACGG
CGTGCGCATTGGCGTTACCGCGAGCATTGGTGTGGCCTGGAGCGACCGGA
AGGGCGGGGCGTGGGATGCCTGGATACAGACAGCGGACAGTGCGTGTTAT
GCGGCGAAGGCCAGCGGGCGCAACCTTGTGAAGACGAGCGNNNNNNNNNN
NNNNNNNNNNNNNNNACTTATCCATCGTTCCTGTAGGACGCCGCATCGGC
AGTCCGCTGGGCCGCTGCGGACCTCCGGCTTGCGACATGCAGATGGCGAA
CGAAGAGGAACAATGGTAGTGCCACCGACACACCGACGAGCAGCCCCAGC
AGGCACAGCGGACCACTTCTGA
>B8_trim45_op.faGL005656  locus=Scaffold5:7707:7964:+
ATGCCGTCAGTCTGGCCAGGCAAAGCCTGCCGCACCGTTCTGTCACTGGT
CCATGTACGCGACGATCAAGGCAAGCCGAGCGCCGTGGAGGCTGGCAGCT
TCCCTGTCACCAACGCCAAGGAGAGCCTCGAAGCCCTTGATACCGCTGTC
GCCGCCTTTGCGCCGGGTACCGGACCGTGGTCAACCATGGCGGTCGAAAC
CGAGACCGCGCCAGGTTGCGGCTCTTTGCCGTCGCCCACCAGCGGTGGCG
AGCGATAG
>B8_trim45_op.faGL005657  locus=Scaffold5:8046:8513:-
ATGCTGGTTTCAGACTACATTCTCGATGAGGTTGCCGTGCAATTCGGAAA
CACTGTCATTGCCCCAGGGCATACATTTCACCGCGATCTGTTGGTGACGC
GCGAAGACATTGCCAAGTTCGCCGGACTCTGCGAAGACTTCAATCCTCTG
CACCACGATGAGGACTATGCCAGGACGACGCGGTTCGGCTCGATCATTGC
AGCCGGCCCGCACATCATGAGCCTGTTCACCTCGATGGTGGCGACGCACT
TTTCAGAGATCACGCCGATGGTCGGCGTCGACTTCTCCTTCTCCTTCCTG
TCCGCCATCCGCGCTGGGGACACGCTGCGCATGCACTGGACCGTATCGGC
CCTGACACCGAGCGAGAAGATGAAAGGCACCCTGGCGCATCTCGAGGGCG
AAGTCCGCCACGGCAAGGGCGTTGCCATCAAGGGGATGGGGCTGGTCCTG
TTGATGGACAAGCTCTGA
>B8_trim45_op.faGL005658  locus=Scaffold5:8526:8900:-
GTGGCCAGGCCCGCGCTGTTCCATCAAGGCGGGCTCGGCACCGGCGCCAT
CAACGGCGCGACGATCGCCGCGCTGATGGACTGCGCGATGTCCATCGTCG
GCATCGTCCACTTCAAGGGCCGGAAGTGCGGAACGGTAGACCTCTCGGTC
CACTTCCTGGCGCCGCTGCGATTCGGCGCCTTCTCGGTCGACTGCCATGC
GACGCGCAGGACGCGGGGCATGGTATACGCGGAGGCCGGCATCCTCGACG
CACGGGGGCGCCTGGTGGCAAGAGGGATCGGGATCGTCAGCCGGGCCGAC
GAAAGCGACAGGGAACGCGAGCGGGGCGGGCGCGAGGACGGCATCTGGCA
CAGCCCAGACGGCCTGCTCAGGTAG
>B8_trim45_op.faGL005659  locus=Scaffold5:9077:10279:-
GTGATGCCGGCGGATCCCGCGGACAAGAGCGGCGCGGCGGCGCGCACGGC
CCGGCTGGAGCGCAAGCAATGGCTGGCGCAACGCCTGGAGACGCTGCTGG
AAGGTGACCCCGCGCTGGAAAACCGGTTCAAGGCCGTCAGGGCCTTCGGC
AGCGGCGTCAGGATCTCGGAATACCACCTCACCAATGCCTGCAATATCCG
CTGCGACGGCTGCTGGTTCTTCGCCTTCGGCCATGACAAGGCCTCGACGG
AAGCCAAGAGCCTCGCCGCGTGGGAAGACTTCATCGAGGCGCAGCGGCAA
AAGCGCGTCAATGCCGCCTTGCTGATCGGAGGCGAGCCGACGCTCTTCCT
CGATCGCATCGAGGCCTTCGTGAAGCGGATGCGGTACGTCACCATCTCGA
CCAACGGATACAAGGCGCTGCCTAACGACGAGCGCTTTCGCAACGTGGGC
ATGCTGGTTTCCGTGTTCGGCGGCGGACCGCTGGATGACGAGCTGCGCGC
CATCAAGCCCGGCGGCAGGCGCTTCACGGGCCTGTTCGACCAGGCCTTGC
GCAATTATCGCTACGACCCGCGGCCCACCTTCGTGTTCGCTGTCACCGAA
CGCAGCGTTCCCTATGTGCGGGAGACCGTGCGGCGCATCCACGAGAACGG
AAACCGCGTGACCATCAACTTCTACAGCGAATACAACACCAGCCACCCCT
TGCGGGCCGCTAACCAGCGCCGGCTGCTGGATGAAGTGATGGAAGTGAAG
CAGCGCTATCAGGACACCATCCTGAGCCATCCCGAGCATATCGCCGGCGT
GCTGACCGGAAAGGCGTGGTGCGGCGAATTCTCGGGCCAGACCTGTCCGA
GCGTGAGCAGCGACCACGCCGCGAACAGCGAGCGGGTCCGCAACGGGAAC
GCGGTGCTCCCCTTCTTCAATACCTACAAGCCGGACCTCGAAACGCTGGA
GGTCTGCTGTACCTCGGGGCACTGCGACGGCTGTCGCGACAGCCAGGCGG
TCTATAGCTGGCAGGTGGTCTCGCTGGAAAAGAGCCTGCAATCGAAGGAG
AATTTGCAAACATGGATCGAAGTGGCAGAGAGCTACTGGAGCCAGTTCAT
CTGGACCCCGTTCCACTGGAGCAAGAAGGACGGCGCGAGGCTGCAGCGGC
CAACGCAAGCAGCTGCCGCGGGGGCGCCACGGCACAGCGCGGTAGCGGCC
TAG
>B8_trim45_op.faGL005660  locus=Scaffold5:10276:11040:-
GTGGCAATGACAGGCACAGCAGAGACGATCAAGGTCCGTGCAGCGCGGCA
CTCGGTGCAATCGGCCGAGGCCTTCCACCAGATGCCCAACGAGTACCAGG
CGCTTGCCACGCATCTGATGCTGGTCCACACTGAAGGAGAGTTGACCGGC
GCCGATGACTACACGCGCATCTTCTACCCGCTTGCGCCGACGGCGCTCGA
GAAGTTCGTCTGCTGCGAGCGGGCCGCCGAGGAGATGAACCACTACATGC
TCGGCGCCGCCGTGCTGCAGGAACTGGGCATCGACACCAGCCATATGCTC
GGGCAGGACATGATGGAGCGCCCGCTCTACCCGAACGAGCTGGTGCGCGG
GGTCGAGACCTGGATGGAACGCGGCATCTTCTCCTTCCTTGGGGAGGCGG
TGGTGCTCGACCACCTGCTGGAGTTCGCCGAGTCCAGCTACCAGCCGTTC
GCCAAGATATTCATCGACCAGATCATCAAGGACGAGCACATCCACGTCGC
GCACGGCTATCGCATCGTCAAGCAGGCTTGCGAAGCGCCGGCGGGCCGCG
CCGCGGCGCAGGAGGCCTTGAACCGCTTCTGGCCCATCGTGCTCGATCTC
TGCGGCAAGACCGATTCGGTGCGCACTCCCCTCTACGTGGAGTGGGGGCT
GCGCCAGACCACCAATGCGGAACTGCGCGACCGCTTCATCCGCAAGACCC
GGCCCCGGCTGCAGTCGCTCGGCTTGGCCGTGCCGGACGACCTGGTCAAC
CGGAGATATCTGTGA
>B8_trim45_op.faGL005661  locus=Scaffold5:11137:12045:-
ATGAACCTGCCGGTGTTCGACTACGCTAACGCCGCCGATGTCCGTCAATT
GTTCGGGGCGCCTGCGCTCCAGTCGAGCGAGCACAGCAGATGGGATGGGC
TGTCCTTCGAGTTGCGCAGCGGCGAGGCTGCCTTCTCGACGGTCGAGCAT
GTTGTCGAGAACCACTACTTCATGGTCAAGCTCGATCCCGGCACGCGCGC
CGAGCGCCGCCTGGATGGCAGGTGGTACCCGGAAACGCAGCGGCACGGGT
TCACCGCCTTCGTCCCGCATGGCTGCCCACACGAGACCCGCTATCCTCAC
AAGCTCGGCAGCCTGTACATGATCACCGTCGGCCGCTCGGTCGTCGACTC
GGTCTGCGCGGAACTGGGGATGCCCGGCTTCCAGGGCGTGCCGGCGCCGG
CGCTGTGCGCCGACAGCCTGTTGCTGGCGACGGGACACCAGATTGCCCAG
GAACTGGCGCGGGGCAATCCTTGCGGCCAGCTCTTCGCCGACATCACCGC
CCAGTCGCTTGCGCTCTATCTCGTCTCCCGGCAGCTGCCCGCATCGCGCC
CGCGCCTGCCGGTCGAGACCCTGGCGGCGCATCGCCTGCGCAGGGTCGAC
GAGTACATCGAGGCGAACATCGACGCCCAGATTACGCTGCAAGACCTGGC
CGAAGTGGCGGGACTCAGCGTGTTCCACTTCAGCCGGGCCTTCAAGGCCG
CGGCTCAACGCACGCCCTATCAGCACGTCCTGGCGAAAAAAATCGCGCGG
GCCGAGCACCTGCTGGCGTTCTCAGAACTGCCGCTGGTGGAGATCGCGCT
GGCAGTGGGCTTCGTCTGTCAATACACGTTTACAAGGCAATTCCGCAAGT
CCACCGGCATCACCCCGGCCGCCTTCCGGCGCGGCGGAAAAATCATTCGC
AAGATTTGA
>B8_trim45_op.faGL005662  locus=Scaffold5:12430:12549:+
GTGTGTTCGCCGGTGGCTTGCCAGGGCAGCTTGGCGACGGCCACCAGTAA
GGCGCGCACGGGCCTGATGGCGTCGATCAGCCGCTGCCTGATCGCAGACG
ACCGGCTCGGTGTGCGCTGA
>B8_trim45_op.faGL005663  locus=Scaffold5:12759:13772:+
ATGCAAGGAAGCAATGACAAGGTACGCGTTGCAATTTTTGCCATGGTGAT
TTCACTGCTTACCGCATGCGGTGGGGGTGGAGGCGGCTCGGGTGGCGCGG
CCGCCCCATCGGGCGGCATTCACCTGCAAGTCGTCTCGTTCGGCGACAGT
CTGTCGGACGTTGGGACTTTTGCGCCGATCGCTAGCGCAGTCGGCGGGGG
GCGTTTCACGACCAATCCGGGGCAGGTGTGGACTCAGGATGTTGCGCAAT
ACTACGGTGATACGCTCACCGCTGCGTTTACGATCGATGTCACTCATGCG
TTGAGTGCGCAAGGCGGCCTCGGCTATGCGGAGGGCGGCGCCACGGTGGC
AACGCCGGCAAACCTGTACGATTTTCTTACCGACGTGATCGGCAACGTCG
AAATGCCCGTCAACCAGCAGGTTTCGAGCCATTTGGCCGCTCACGGGAGC
TTCAACTCCAATCAACTGGTGCTGGTCTTTGCTGGCTCGAACGACGTGCT
TCGCGCCGGGGCGCTGCCGGCCGCGGCACAGACCGTGCAGACAGCGGCAA
CCACCCTGGCTCAAGTTGTCGCACAGATCGTCCAGAACGGCGCCACGCAT
GTCGTGGTGGTCAATGTCCCAAATATCGGACTATCGCCCAAAGGCTTCGC
CTCGCCCGACGGCGGGGCAAACCTGACGCAGCTATCGCAAATGTTCAACG
ATAGCTTGAACGCTGCCTTGCAGGCCGATGGCCTGCAAGGCAAGGTCATC
CAGATCGATTCTTTTACATGGGAGAACCAGATCATCGCGAACTTTCAGGC
CAATGGCTTCGTCGTGTCAAACACCGGCGTCGCCTGCGACCCTGTGAAAA
CGCCCAAGGACACGGCCTTGCTGTGCTCACCGGCTACCTACGTGACGGCC
AATGCCGACCAGACATACATGTTCGCCGACGAGCTTCATCCGACGACGCG
TCTGCATGCACTGTTCGCCCAGTTCGTGGAGCAGCAGATCGCAAGGAGCG
GTCTTGGTCACTGA
>B8_trim45_op.faGL005664  locus=Scaffold5:14084:14452:-
GTGAAGCTGCAGCTCTTCGCCGAGCAGTACGGCGTGCGTACCGCCTGGCA
CGGCCCTGGCGACATGTCGCCCTTGGCGCATGCCGCGAACATCCATATCG
ACCTGGCCGCACGCAACTTCGGCGTGCAGGAATGGTCGGGGACGGAGCCG
CCGAACTTCGTCATTCAGGAGATCAAAGGACCGAAGGAGGCGCTGCTCGA
TGTGTTCCCGGGACTGCCGGAATTCCGCCGGGGCTACGTGTATGCGAACG
ACAAGCCGGGCCTGGGTGTCGATCTCGACGAGGTCGAGGCCGCCAGGTAT
CCCTGCGAACACAACGTCACGACATGGACGCAAACGCGGTTGGCGGATGG
CACGTTGCAGACACCTTGA
>B8_trim45_op.faGL005665  locus=Scaffold5:14449:15525:-
ATGAAGCGCACCGTACTGAAAGCCACCCTCATGGCCGCCATCGTTGGCGC
CGCCGGTGGCGAGGCCCTGGCGGACGACTACCGGAAGAACCCGTTCACCT
TGACCTACCAAGGCGCCATCACCAAAAACGAGCCGGGCAAGGTCCATATC
CACCCGGTCAAGTACAAGCTGGGCGGCCTGGACATTGCCGCTAACGTCTA
CACCCCCGCGAACTACGACCCGAAAAAGACCTATCCCGCCATCGTCGTAG
CGCATCCGAACGGCGGAGTGAAGGAACAGGTCGCGGGCCTGTACGCCCAG
CGCCTGGCCGAACAGGGCTACATCACGATCGCGATGGACGCGGCGTACCA
GGGCGGAAGCGGCGGCGAACCGCGCAACACGGACAAGCCCGCTTACCGCA
CCGAGGACATCCACGGCGCGGCGGACTTCATCACCCGCTACGCGGGTGTC
GATGCCGAGCGCCTGGGCCTGCTGGGCGTCTGCGGGGGCGGCGGATACTC
GCTGGCGGCAGCGAAAACCGATAAGCGTTTCAAATCGGTTGCGACGCTGA
GCATGTTCAACTCGGGACGCGTTCGCCGCAATGGCTTCGCGGACTCGCAA
CTGGCCACCATCCAGCAGCGCCTGCAGCAGGCGTCGGCGGCCCGCGCGCA
GGAAGCGGCAGGCGGTAAAGTCCTCTATATCGGAGGCGGCGCCGCAGCGA
CAGATGCGCAAATCGCCGCGATGCCGTTCGAGATGTACCGCGAGGGAACC
GCCTACTACGAACGCACCCATGGCCATCCCAACTCCGGCGCCTACCCCGG
CTCCGGCGGTGCCTACACGGTGAGCAGCTTGCTCGACCTGATGCGCTGGG
ATGCCACCGACCAGATCGCCCTGATCAGCCAGCCGTTGCTGATGATCGCG
GGCAGCAAGGCCGACAGCCTGTACATGACCGAAGATGCTTTCGCCAAGGC
CACCGGCACGCAGGACAAGGAACTGTTCAAGATCGACGGCGCCACGCACA
TCGAGACCTACTGGGTTCCCAAGTACGTGGATGCCGCGGTGGGCAAGCTG
ACGGCGTTCTATATGAAGACGCTGTGA
>B8_trim45_op.faGL005666  locus=Scaffold5:15579:15698:-
ATGATTCAGGAGCAGGTCAGTTTCGCCGCCGGCGGCACCATGACCACCGC
GCCGGGCACGTTCGATGCGCGCAAGCCCATGGCACCGGACGGACAGACCT
ACCGAGGCGACCATGCCTAG
>B8_trim45_op.faGL005667  locus=Scaffold5:15784:16500:-
GTGGCCGTGACCGGCTGCGCCTCACAGAACATCGCGGAGCCGCCACCCAT
GGCGCACGCCCAGGCCCCTTCGGAAACGCTTTCGGCCAAGCAGCAGGCCA
TTCCGCTGATCGCCTCCTTCATGGCCGCCAGCGACATGCCCGGGCTGGGC
GCCGCCCTGAACCAGGGGCTGGACGCGGGCCTCACGGTCAGCGAGGCGCG
CGAAGCACTGGTGCAGCTCTATGCCTACGTTGGCTTCCCGAAAAGCCTCA
ACGCGCTGGGCGAGCTTTTGAAAGTGGTGGCGGCGCGCAAGCAGTGCGGC
ATCCAGGACGCGCCGGGGCGCGAGCCCAGCCGCACCATTCCCACCGGCGA
CGAGTTGCTCGCGGTGGGCAAGGCCAACCAGACGACTATTTCCGGTGCGC
CGGTCAAGAACGCCGTGACGGACTTCGCCCCGGTCATCAACCAGTTCCTG
CAGGCACATCTGTTCGGCGACATCTTCGAGCGCGACAATCTCGACTGGCA
AAGCCGCGAGCTGGCCACCGTCGGGGCGCTGGCTGCGGTGCCGGGCGTGG
AGGCGCAATTGCGCTCGCACATGCGCGCCAGCCTGCGCGTGGGCCTCACG
GCCGCGCAACTGAGCCAGTTGACCCAGGTATTGGCCGAACGCGGCGATGC
GGGTGCTGCCAGGCGTGCCGGCGATGCGCTGGCGCAGGCGCTGGCTGCCT
CCGGAGGCCAGCCATGA
>B8_trim45_op.faGL005668  locus=Scaffold5:16535:16963:-
ATGAGCGCCACCGCCGTGCAGGCCCAGGGCATCCAGATTACCCCCGCGGG
CACCCTCCCCACCACCTTGGGCGCGGCGCAGAACTTCAACGGCCACGTGG
CGGTGGACATCAAGTCGGCGGGCGGCAGCGGCAAGCACGGCAGCGTGGGC
ATGGTCGATTTCGCGCCCGGCGCGCGCACCGCATGGCACACCCACCCGGT
CGGCCAGTTGCTCATCGTCACCGACGGCAAGGGCTGGGTGCAGGAGGACG
GCCAACCCAGGCGCGAGATCAAGACGGGCGACGTGGTCTGGATCGAGGCC
GGCGTCAAGCACTGGCACGGCGCGGCGCAAACCAACGGCATGCGCCACCT
GGCCATCGCCTACGTGCAGGGCGGCAAGAGCGCGGACTGGAAGGAACTGG
TGAGCGATGAGCAATACAACGCACGCTAA
>B8_trim45_op.faGL005669  locus=Scaffold5:17183:18118:-
ATGCCGCGCGATAGCTACAACGACCTGCTTGCGTTCATCCAGGTGGCACA
GCAAGGCAGCTTCACGCGAGCGGCTGCGCAAATGGGCGTGTCTCCATCCG
CGCTCAGCCATGCCATTCGCGCGCTCGAAGCACGCTTGGACGTCCGCCTC
CTGGCACGGACCACGCGCAGCGTATCCGTGACAGAAGCAGGCGAGCGGCT
TCTGGCCAGTGTTGCACCGCACTTCGAAGACATCGATGCCGAGCTGGCGG
CAGTAAGCGAGTTGCGCAAGAAACCATCGGGGCTGGTCCGCATCACGGCG
GCGGAGTTTCCTGCCACTTACCTGATATGGCCCAAGCTGTCCCAGGTTCT
GCCGGACTATCCCGATATCACCGTGGAGGTGACGGTGGACTACAATCGCA
CGGACATCGTCTCCGAACGCTACGACGCGGGCGTGCGCCTGGGCGACGAG
ATCGCCAAGGACATGATCGCGGTGCGCATCAGCCCCGACATGCGCATCGC
AGTAGTGGGCTCACCCGCCTACTTCGCAGGCAAAACGAAGCCAAAGAAAC
CCCACGACCTGGCCGAGCACAACTGCATCAACCTGCGGCTACCCACCCAC
GGCGGGCTCATGGCCTGGGACTTCCGCAAGGGCAAGCGCGAACTCAAGGT
GCGCGTGACCGGGCAGTGGATCTACAACGGCATCTCGCCCATCGTGCGCG
CAGCGCTGGCAGGGCAAGGCCTGGCATTCCTGCCCGATGATGCGGTGGCC
GAGCACATCGCCGAGGGGCGGCTGGTCCGTGTGCTGGACGATTGGTGCCA
GCCCTATACCGGCTACCACCTGTACTATCCGAGCCGCCGGCAATCGTCGG
GGGCCCTGGCCGTCATCGTCGAGGCATTGCGGCATCGCGAGCCTCCGCGC
AAGACGGCGAAAACGAAGCGCCGCTCGGCTTCGTAG
>B8_trim45_op.faGL005670  locus=Scaffold5:18464:18691:+
ATGCGACGCCAGTGCGCCAAGACGCTCCTCGCATATTTCTCCCGATCGGG
GAATACGCGCGTCGTTGCCGGACTGATCCGCCGCGCACGGCGCACCGATC
TGTTCGAGATCGTGCCGGCGGCGGCTTACCCCGAAGACTACCTGGAGACA
GTGGAGCAGGCGCGCAAGGAGCGCGAAACCGGGTATGCACCCGCCCTGCA
ATCCAGGGTAGCCGACATAGCCGATTAG
>B8_trim45_op.faGL005671  locus=Scaffold5:18770:19621:+
ATGCAACAAGTCACACTGAACAACGGCGTCGTGATGCCGATCCTCGGCTA
CGGCGTTTTTCAGATCCCCGATCCCCAGGAGTGCGAGCGCTGCGTTGCCG
AAGCCATCGGCAACGGCTACCGGCTGATCGACACCGCGGCTTCTTACCTC
AACGAGGAAGCGGTTGGCAGGGGCATCAAGAATGCCAGCGTGCCGCGCAC
CGATCTCTTCGTGACCACGAAGTTGTGGGTGCAAGACACCGGGTACGAAC
GGACTCAGCAAGCTATCGACAAATCACTGCGCCGTTTGCAACTGGACTAT
CTCGACCTCTATCTCATCCACCAGCCTTTCGGCGACGTGCATGGGTCGTG
GCGAGCGATGGGGGACGCCCTGAAGGCGGGCAAGGTGCGGGCCATCGGCG
TCAGCAACTTCCACCCCGACAGGCTGATGGACATCATCGGCTTCAATGAC
GTCGTTCCGGCTGTGAACCAGGTTGAGGTCAACCCCTTCCACCAGCAGGA
AGAAAGCGTGGCCTTCATGCGCGAGAACGGCGTGCAGGCCGAGGCCTGGG
CTCCCTTTGCCGAGGGCCGCAACAACCTGTTCCAGAACGAAGTGCTGGCG
GACATCGGCCACAAGCACGGCCGATCGGTCGGCCAGGTCGTACTGCGCTG
GGTGGTGCAGCGGGGCATCGTGGCGCTCGCCAAGTCGGTGCGCAAGGAAC
GGATGGAGGAGAACCTGAAGGTTTTCGACTTTGCCCTAGACGACTCCGAC
ATGGCACGCATCGCACAGCTTGAAACTGGCAAAAGCAGCTTCTTCTCACA
CCGTGACCCGGCCATGGTCAAGTGGATGAGTGAGCGTCAGCTCGACATTT
GA
>B8_trim45_op.faGL005672  locus=Scaffold5:19959:20579:-
ATGAACACCCCCCAATCCCACGAGCGCCTGACCCGCGACAACGCCGTCCT
GCTGCTGGTCGACCACCAGGTCGGCCTCTACACCGGCGTGCGCGACATCG
ATACCCTGGCGCTGCAACACAACGTCGTCGGCTTGGCCAAGGCGGCGCTG
GCGCTGAAGCTGCCGGTGATCGTCACCACGACCACCGAGGGCATGTGGGG
GCCGCTGATCCCCGAACTCGCCGCTGCGCTGCCGGGCACGGAGCGCATCG
AGCGCACCACCGTCAACGCCTGGGACGAGCGCCGCGTCGTCGATGCGGTC
GAGGCGACCGGCCGCAAGCACCTGATCGTCACCGGCATCTCGACCGACGT
CTGCCTGGCCTTCCCGGCGATCTCGGCCCTGGCCGGCGGCTACACCAGCT
ATGCGGTGATCGACGCCTCCGGCGGCTTCAGCAAGACCCAGGTCGAGATG
GGCGTGGCGCGCATGCTGCAGGCCGGCGTGATTCCTGTCGGCTACTCGAA
CGTCGCCGTCGAGATCCTGGCCGACAACGCCGCGCCGGAAGCCGAGGCCG
TCTACGCCGCGCTCGGCATTCCCTTCGCCGGCCTCGTGTACGGCCTGAAG
CAGTACTTCTCGCGTGGCTGA
>B8_trim45_op.faGL005673  locus=Scaffold5:21140:21931:-
ATGAGGTATCAGATGCAAGCCACTACTTTCATTTCCTGGCGCGCCATGCT
GGGCTTTGCTTCGCTGGCCATTGGCGTCATGGCGCCGAACGCCGTTGTCG
CCGCCGAGCGCATCAAGAACGTGGTGCTGGTCCACGGCGGCTTCGTCGAT
GGCGGCGGCTGGGAGCCGGTGTACAAGCTCCTGAAAGCCAAGGGCTTCAA
TGTCAGCATCGTCCAGAATCCCACGACCTCGCTCGCGGCCGACGTAGCCG
CCACCAAGGCGGTGCTGGATGCGCAAGACGGCCCGGTGGTTCTGGTGGGC
CATTCGTACGGCGGCGTAGTCATCTCGGAGGCCGGGAACGACCCCAAGGT
CTCGCGCCTGGTCTATATCGCGGCGTTCGCTCCGGACAAGGGCGAATCCG
TCCAGAAGCTGATCGCCAATCCTGCGCCCGGCGCCCCGGTTCCCCCCATC
CTGCCGCCGGTCAACGGCTTCCTGATGCTGGACAAGGCAAAGTTCGCCGC
GGCTTTCGCAGGCGACGTGAAGCCTGAACGTGCCGGCTTCCTGGCAAACG
CCCAGGTACCATGGGGTGTGGACGCCCTGGCGGGTGAAGTCAGCACGCCG
GCGTGGCGTTCGAAGCCGAGCTGGTACCTCGTCACCAAGGACGACAAGAT
GATTCCGCCGGACGCCCAGCGTGCCATGTCCAAGCGCGCCGGTGCGATCG
TGGTCGAATCCGCGGGCAGCCATGCGGTGTACGAGTCGAAGCCGGCTGCG
GTCGCGGCCCTCATCGAGAAGGCTGCGGTGTCGACAAACTAG
>B8_trim45_op.faGL005674  locus=Scaffold5:22002:22733:-
ATGACAACATTATCATCGCCTACGCCGTCAGTCGAGAGCCAGGCGGCCAT
CGTGCTCGTGCACGGCGGCTTCGTGGATGGCTCCGGCTGGGAAGGCGTGT
ACAAGATCCTGAAGAGGGACGCCTACGACGTCCATGTGGTTCAGAACGCG
ACCCAGTCGCTTGCCGACGACGTGGCGGCAACCCATGCCGCCATCGACGC
GCAGGGGAGGCCGGTCATTCTGGTCGGCCATTCCTATGGCGGCGCAGTCA
TCACCGAGGCAGGCAGTCATCCTAAGGTGGTGGGCCTAATCTATGTCACG
GCGTTTGCGCCGGACGGCGGCGAGTCCGTCGCGACGCTCATCGCCAACCC
CGCGCCGGGCGCACCGGTTCCGCCGATCGTGCCCCAGCCCAACGGGACGC
TCCTGCTGGACAAGGCGAAATTCGCCGAGGCTTTCGCAGCGGATCTCGAC
CCTGCCAAAGCAGCCTTCATGGCCGACGCCCAGAACCCGTGGGGCCTGGA
TGCGCTGAATGGCGTGGTCACCGTCCCCGCCTGGAAGACGAAGCCGAGCT
GGTATCTGGTCGCCAAAGATGACCGGATGATCCCACCCGATGCGCAGCGC
GCCATGTCAAAGCGCGCGGGTTCCACCACCGTGGAGCTCGAGGGAAGCCA
TGCGATCTACGTGTCTCAGCCCGGTGGCGTGGCCGAACTGATCGAGGCGG
CCGCCGAAGCGGTCACAGCTTGCGCGAACTGA
>B8_trim45_op.faGL005675  locus=Scaffold5:22895:24487:+
ATGCAGGGACAGCGTTTCACCTTCGGTCCGTTCTTACTCAATCTCGACGA
CGGGACGCTCCAGCGGCAGGGGGAGCGCGTGGCGGTCGGGCGCCGGGGCA
TCCTGCTTCTGGCCGCTCTGCTCAAGCGGCAGGGCGAGATCGTCACCAAG
GCGGATCTCATGGACGCGGCTTGGCCCCGGACCCCTGTCGAGGAGAGCAA
TCTTTCGGTCCAGATCGCTCTGCTGCGAAAAGCGGTTGGCCTCGCGCCCG
ATGGCGACGCATGGATCGCCACCGTTCCGCGCATCGGATATTGTTTCAAG
AGCCCTGTTGCAACGCCTAAAGAGGCAGCCGGCCTGCATTCACCCAAGCC
GTCGCTGGCGGTCCTGCCGTTCGCCAGTCTCAGCAACGATACCGGTCAGG
ACTTCTTTGCCGAAGGGCTGGCGGACGAGATCATAACGACGTTGTCGAAG
GTCCCGGGCCTGATCGTGATTGCCCGAAGCTCCAGCTTTGCCTACAAGGG
CATGTCCGTGGACGTGCGACATATCGCAAGCAAGCTCGGCACCCGCTACA
TCATCGAAGGGAGTATTCGGACGTGCGGCGGCCGCATTCGCGTGGTCGCG
CAATTGAGTGATGGGATCAGCGGTAGCCAGTTGTGGACCGAACGATATGA
CCGGGAACTCAATGACATATTCACGGTGCAGGACGAGGTCGCTCGCAAGA
TCGTTGCCGAGCTAAGCGCCGCGTTGAACCCCGTTGAGGTTGCGCTGTGG
CCTCGCGATGTATCCGGTGGGACGACGCATATGGAAGCCTACCAGTGCTT
TCTGCGAGGCCGAGCGATGCAGCGGGGCGCGACGCAGAACATTGCCGTCT
TTGAGAGAACGTGCGAGCTGTTCCGACAGGCGATCGCTCTCGATCCCGAC
TATCCGTCGCCCTATGCCGCTCTGGGCATGGCCCTTGCCCAAGCCTACTA
CAACCGCTGGAGTGACGACCCCCAACGCTCGCTCGCCGAAGCCGAAGCGC
TGGTCGAAAAAGCCATCGAGCGTGATCCGGGTGAACCGTTCTCGCATGGC
GTGGCTGCGTTGGTCGCGATGTACCGGAAGGACTTCAGTCGCTGGGCGCT
CGAAGTCGAAGAAGCGCTCTCGCTCAACCCGAACTTCGCCCCGGCGCTGT
CTCTGCGGGCGACGCTGAACATCTATTCGGGGCACCCCCGGTCGGCGATT
CGCGATCTGGAGCGGGCCATGCAGCTTGACCCGTATTTCACCCAGGGCTA
TCTGCACCACCTCGGCGTAGCCCATATTGTTTCCGGCGACTACGAGACGG
CTGTCGCGATCCTGCGAGAACGCATTCTGCTGGTCCCTGAGACAGACATG
AGCCGGGCCTATCTTGCTTCAGCGTTGGGAAATCTTGGTTATCTCGACGA
AGCGCGAGGCGTCTGGAACGAGCTCATCGCCATCAACCCTACCTACTCGT
TCGCCGATCGAATTGCTTGCATGCCCTTCAGGATTCCGGCGGACCTGGCT
CGCATCGCGAATGGGCTGGAAAGAGCCGGATTGCTCACCTCTTCCAACGC
GCTTCCCCTGGTACACGCAGTGCCGCGAGTTACGCGACGATAG
>B8_trim45_op.faGL005676  locus=Scaffold5:24745:25713:-
ATGTCCAAAGTCGCATTGTTCGGCGCCGCTGGCGTTATCGGCCAGAGCAT
CGCCGCCGCGTTCGGCAGCCAGGGCCGCCCCTACCGCGTCGTGGGCCGCA
GCGAAGCCAGCCTGCGCAAGGCCTTCGGCCACGACCCGCTGGCCGGGATC
GTCACCTGGAATCCGGACTCGCCGGCCTCGGTACGCGCCGCGGCTGAGGG
TGTGGACACGCTGATCTACATGGTCGGCGTGAATTACTGGCAGTTCGAGC
TGCACCCGGAGCTGATGCGCAAGACGCTGGATGGTGCGGTGGCCGCCGGG
GTCAAGCACCTGATCCTGATCGGCACCGTGTATCCCTACGGCCGGGCGCA
GTCCAACCCGGTGCGCGAAGACCATCCCCGCGAGCCGCACACTTTCAAGG
GTCACATGCGCAAGGCCCAGGAAGACTTGCTGATGCAGGCCCACGCCGAC
GGCCGCATTCGCGCGACCGTGCTGCGCCTGCCGGATTTCTACGGCCCCGG
CGTCGAGGCCAGCCTGCTGCACCGCGCCGCGCAGGCGGCAGTGAACGGTG
GCACCGCCGACATGGTCGGCCCGCTCGACCGCCCGCACGAGTTCGTCTTC
GTGCCAGACGTGGGGCCGGTGGTGGCGCGGCTCGTCGAGACGCCGGCCGG
CTTCGGCAAGATCTGGCATCTCGCGGGTGCCGGCGCCACGAGCCAGCGCG
AGCTGGTCGCGGAGATGGAGCGCCAGACCGGCGCGAAGCTCAAGCTGCGT
GTCGCGGGCAAGACGATGCTGCGCCTGATCGGCCTGTTCAACCCCTTCAT
GCGCGAGATGGTCGAGATGAACTACCTGATGACCGAGCCGCTGGTCATGG
ACGACTCGGCGTTGCAGCGGCTGATCGGGCCGATCCACAAGACGCCGTAC
GTGGAAGGTGTCCGCCAGATGCTGGCGGCCATTCCGAAGACGCGCATTCT
TTCCGCCGCGATTGCCTGA
>B8_trim45_op.faGL005677  locus=Scaffold5:25929:26834:+
ATGGCCGACAACGAACCGAATTGGGAGTGGTACCGGAGCTTTCTCCAAGT
CCTGGAGACGGGCTCGCTGTCCGCTGCGGGCCGGGCGCTGGGCCTGACGC
AACCGACCGTAGGCCGGCACATCGACAGCCTGGAGGCCGCACTGGGACTG
AAGCTTTTCACCCGCTCCTTCGACGGCTTCGCGCCCACCGACGCCGCGCG
GGAGCTGCGGCCCTATGCCGCCGGTATCGCCGCCACGGCGGCCGCTCTGC
GCCGGGCTGCCAGCAGCCACGGATCAGGTGTTCGCGGTATGGTGCGGCTG
ACGGCCAGCGAGGTCATCGGCGTCGAGGTTCTGCCGCCGATCCTGGCGGC
GCTGCACAGCGAGCACCCCGAACTGGTCATCGAACTGATGCTGTCCAACC
GGGCTGACGATCTGCTGCATCGCGAGGCGGACATCGCGGTGCGCATGTTC
CAGCCGGTGCAAGAGGCGCTGGTGGTCAAGCGCGTGGGAGGAATTGAACT
GGGTCTGCATGCACACGAGCGCTATCTGGCCGCTCGAGGTATGCCCAAGT
CGATGGACGCCTTGTCCCGCCACGCGGTCATCGGCTTCGACCACGAGAGC
GCCTACATTCGCCGGCTTCAGGAGAAGGTTCCGGCTTTGTCGCGGGATCG
CTTCGCGTTTCGGGCTGACAGCGACCTGGCGCAACTTGGTGCGATCCGCG
CAGGCTTCGGCATCGGTATCTGCCAGTCGGCGCTGGCCGCCAGGGACAAG
CAGTTGGTTCGGGTCTTACGTAGCCAGTTCTCGCTGACGATGGATACCTG
GATCGCCATGCATGAGGATTTGCGGGCCAGCGCGCGCTGCGCGGTAACTT
TCGCGGCGCTGGCGGCCGGGTTGGCGGCTTACATCCGCGCTGGCGATCAA
GGCTGA
>B8_trim45_op.faGL005678  locus=Scaffold5:27094:28002:-
ATGAGAAAGCTGCCTCCTCTGCGATCGCTGCAGGCCTTCGAGGCTGCCGC
CAGGCTTGGCAGTTTCAAGGCGGCGGCCGCTGAGCTCCATGTGACGCCCA
CGGCCATCAGCCATCAGATCCGACTGTTGGAAGAGACGTGCGGGCACCGC
CTGTTCCAGCGCCAACCGCGGCCTCCGGTGCTTACGGGTGCGGGTGCGAG
GCTGTATCCGGCGCTGCGCGATGGTTTCGATGCCCTCCTGGGCGCGGTGG
CCGGGATGGCTGAGTCCAGGGCGCCGAATCCGCTGCGCGTCACGAGCCCC
AACGCGTTTGCGAGCCGATGGCTGGTTCCGCGTCTGCCGCAGTGGCGGGA
GCGATACCCCGACATCGCGCTTGAGATCATCGGAACGGACGCGATCCTGG
ACCTTCGGGCGGGTGACGCCGATGTGGCGATCCGCTATGCCCGGACCATG
CCGGCAGGATTCGTCGTGCGGGAAATCTGTCGGGACACGTTTTTCCCGGT
CTGCAGCCCGGCGCTACTGCTCAAGGATGGACACGCCATCGAGTGCGCCT
CAGATTTGATGCGCTTCCCCCTGATCCATTTCGACTGGATGACCCGGGAT
CCGAACGCCCCCACATGGCAGCAATGGCTGGCGACCGCGAGCCTGATCGA
TCCGAGCTTGAAGGCGGCCGACAAGACGTGGGCGCTGAGTTTCCGGGAAG
AACTGCATGCCATCGACGCCGTGGTCGCCGCGCAGGGGATCGCGATCTGC
AGCGACGTCGTGGTGGGCCATGAGCTGAGATCCGGGACACTCGTCAAGGC
CCATCCGCTGTCGCTGCCAGGCTATGGCTTCTACCTGGTCGCCATGGCCC
AGAACGCGCGGCAAGCGGACATTGAGGCTTTTGCAACTTGGATGCGGGCC
ATGGACTGA
>B8_trim45_op.faGL005679  locus=Scaffold5:28217:29536:+
GTGCTCCTCCCGGACGATCCCGGCTACGAGGAAGCGCGCAAGGTCTGGAA
CGGCGCGGTGGACAAGCGGCCAGCCATGGTCGTGTACTGTGCCAGCACGG
CCGATGTCATCGAAGCGGTGACCTTCGCCCGCTCGGGCAACCACCTTGTA
GCGGTCCGCAGCGGCGGACACAATGTGGCGGGCCTGTCGGTTTGCGACGA
TGGGATCGTCATCGATCTGTCGCGCATGAAGCACATTGCCGTCGACCCGG
CGCGGCGCGTGGCCCGCGCCGAAGCCGGCCTGAACCTCGCCGAGTTCGAT
GCCGCCACACAGGCCCATGGACTGGCCACCACAATGGGCGTCAATAGCGA
CACGGGCATTGCCGGACTGACCTTGGGCGGCGGGTTCGGCAAGCTGGGGC
GCAAACACGGCCTGGCCTGTGACAACCTTCTGGCCGCAGAAGTCGTGCTC
GCGGATGGCAGGCTCGTGAAAGCCAGCGCCGTCGAGAACGAGGACCTGTT
CTGGGGACTACGCGGAGGTGGCGGCAACTTCGGCATTGTCACCACCTTTG
AATACCAGCTTCACCCGGTCGGGCCGGTACTGCTGGCCGGGTCGGTGCTC
CACCCCTACGGCCGCGCGCGCGATGCGATGCGGTTCTACGATGATTTCTG
CGCCCAGGCCCCGGACGAACTCAGTGTGGACGCCGCCCTGGTAACGGCCC
CGTCGGGTGAGCGCTTCTTCAACATCTCGGCCTGCTACTGCGGAGCGAAC
GAGGCCGGCGAGCGCGTCATCCGTCCACTCCTGGAGCACGGCGCCCCGCT
CGAGAGCAAGCTGGACCTGGTTCCATACCTTCAGATCCAGTCCGGCGGCG
ACAGTCTCTTTCCGCGCGGACGCCGCTACTACTGGAAGGCGCAGTATCTG
CACACGCTCACCGACGCCGCGATCGACACCCTTCTCGAGACCTATGCGCG
TGCGCCTTCGGCTTCCTCGCTGCTGGTATTCCAGCACGTCGGCGGCGCCA
TTGCCCGCGTTCCCGCATCGGCAACGCCCTATGCGAATCGCGATGCGCGC
TACGACTGCTTCCCCATCTCGATCTGGGATGCTCCGGCCGAGGAAGATGC
GGCCATCCGCTGGGCGCGCGACGTGTGGAGCGCCGTCAAGCCCTTTTCGA
CCGGAGGCGTCTATGCGAACAACCTCGGTGACGAGGGCGAGGACCGCGTG
CGTGCCGCCTATGGTGAAAACCACGCGCGCCTCGCCGCGCTCAAAGCTGC
GTACGACCCGGCCAATTTCTTTCACCTGAACCAGAACATCAGGCCCTCGG
CCTGGAGGGAGCCTATATAG
>B8_trim45_op.faGL005680  locus=Scaffold5:29889:32336:-
ATGGGCCCACAGACACAAGGACGAGGAGACAACACAATGAAGCAACGCAT
CGTGCGCGGCGCGACCGCACTTGGCGGCGCCGTGCTGGCGGCAGCCACCC
TGGGCGGCTGCGCCACCGCAGGCAGCGACAGCGCCAACTGGAGCGAAAGC
GGACTCAATGCCGAGATCCGTCGCACCGCCTACGGCATTCCCCATATCAA
GGCAAACGACTACGCCAGCCTGGCCTTTGGCATGGGCTACGCATACGCGC
AGGACAACGTCTGCCTGATGGCCGACCAGGTCGTTACGGTCAGCGGCGAT
CGCTCGCGCGTGTTCGGCCCCGACGAAAGTACCGAGGTGTCATTCAAGCG
CATCAAGAACAGCGAATCCGACCCATTCTTCCGCGCCATCATCGACGACG
ACGCCCTGCGCGCCGGCTACGCGCAGGCCTCGCCAGAGGCGCGCGAACTG
CTGCGCGGCTATATCGCCGGCTACAACCGCTACCTGCGCGATACCCCGCC
GGCCCAACGCCCGGCTGGCTGCCGCAACGCTGACTGGGTGCGGCCCATTA
CCGCCATCGACATGTTCCGCCTGGCCGAGGAGAAGAGCATCCAAGCCAGC
GCCGGCGCGCTGGCAGCGGGCATTGTCGCCGCTGTGCCGCCCAGGGCCGC
GGGCAGTGCCAAGACCGCGCAGCAGGCGGGGGCGGTGGACGTAGCCAGCA
TCGACTTCGAAGCCGTCAACAACGACCTGCAACTGCTGGATCCGCCCATC
GGCAGCAACGGCTGGGCCTTTGGCAAGGAAGCCACAACGAACGGGCGCGG
CCTGCTGCTGGGAAATCCGCATTTTCCGTGGACCACCACCAATCGCTTTT
TTGAAGCGCACCTGACCGTACCGGGCAAGCTGGACGTCATGGGCGCGTCC
ATTGCATCGTTTCCCATTATCAGCATCGGCTTCAACAAGGACGTGGCTTG
GACACACACCGTGTCCACCGCCCGCCGCTTCACGCTGTATGAACTGAAAC
TGGCCGAAGGCGACCCCACCACCTACCTGGTGGACGGCGCGCCGCGCAAG
ATGACCCCGCGCACCGTCAGCTATGCGGCAAAACTGCCCGACGGCCGTAC
CGAGCAGCGCTCGCACACCTTCTACATGACCGAATACGGCCCGGTGCTGT
CCATGCCATCGGCCGGCCTGCCGTGGTCCGCGCAAAAGGCCTACGCGCTG
CGCGACGCCAACCGCAACAACACGCGTTCGGTCGACACCTGGCTTGATAT
CGGCCGCGCGCGCGACGTGGCTGGCATCCGCACCGCCATTGGCCGCCTGG
GCATTCCGTGGGTCAACACCATTGCCACCGACCGCGAAGGCCGCGCCATG
CTTGCCGACGTATCGGTCGCGCCCAACGTGTCGGCCGCCATGCTCAAGCA
ATGCGCGCCGGCCGGCGACAGCGCCGCGCTGGCCGCCAAGCTGATGCAAG
GCACCGGCATGGTCCTGCTGGACGGCACGCGGGCTAGCTGCAACTGGACG
GTGGACGCGGCATCGCCAGTACCGGGGCTGGTGGCCCCCAACGCCATGCC
CGTGCTGGTACGCGATGATTATGTCGCCAACAGCAATGACAGTTCGTGGC
TGTCCAACCCCAGCCAGAAGCTGACCGGCTTCTCACCGGTGCTGGGTCCC
ACCGAAGTTGCGCAACGCCTGCGCACACGCGTTGGCCTGATGGAAATCGG
CCGCCGCCTCTCGGGGGAGGACGGCCTGCCCGGTAACCGCTTTGACGTGC
CCAGCCTGCAGGCCGTGCTGTTCCGCGACCGCAACCTCTCCGGCGAACTT
GTGCTGGATGACCTGCTCAATGCCTGCCTCGACACCAAAGACGCCGACCT
GAGCGACGGCTGCACGGCGCTGCGCAAGTGGGACCGCCACAGCAACCTCG
ACAGCCGCGCCGCACCGCTGTTCCGCGAGTTCTGGATGCGCGCCAGCAAG
ATCCCCAAGGTCTATGCCATCGAGTTCAACCCCACCGATCCGGTCAACAC
CCCACGCGGACTGCGCATGCGCGATGAGTCTGTGCGCACCGAGGTCTTCA
AGGCACTGAAGGACGCCGTGCGAGCCATGCGCACTGCCGGCTTCGCGCTG
GATGCGCCGCTGGGCCAAGTGCAGGCCGCCGCGGCGCCGACTGGCCGCAT
CGCCCTGCACGGCGGTGAGGAGTACGAAGGCGTGCTCAACAAGCTGCAAA
GTACCCCGGTGTCGGACAAGGGTCTGCAGGTCTACTTTGGGACCAGCTAC
GTGCAGACCGTGGGCTTTGACGAGCAAGGGCCGGTCGCTGAGGCGCTGCT
GGTGTACGGCCAGTCGGTAGATCAGCAGTCGCCGCACGCCTTTGACCAGA
TGGCGGAGTACTCCGCCAAGCGGTGGGTGCGGCTGCCGTTCAGCGAGCGG
GCAATTGCGGCGGACCCGCAATTGAAGGTAACGCGGCTGAGCCAGTAA
>B8_trim45_op.faGL005681  locus=Scaffold5:32483:33499:+
ATGTCTGACGTCTATCTGCTGTGCTACCCCTCGGCCGTTGTCTCCCCCCT
TTCCACCGCGGTCGACATGCTGGACATGGCCAACATGCTGGCCTCTATGC
AAAGCCGGCGGCGCGGCACGGCGGCGCCTTTTCGCTGGCGGCTGGCGGTA
GCCGAGCCGCAACGCTGGCAGGCGCTGGCCAGCGTGCTGCGCTGCCCGTG
CGTGCCACTGGAAGAACTGGCCGGCGCAGGCAAGGACGCCATGGTGGTGA
TCGCGCCACCGTCGTTTGACCACATCGCCGGGCTCGAACATGCGCTGTCG
CAACTGGGCCGCGAACGCGCGGCCATTGCGGCAGTTGCTACGCGCGGCGC
GCTGGTGGTCGCGCCGTTCACGGCAGTGGCACTTCTGGTCGCCATCGATT
TGCCGGCGCAGCGCAAGCTGGCGGTGCCGTGGCTGATTGCCAACTGGTTG
CAGCTGAGCGAACCCGCGCGACGGCTGCAGGCCGACCAGCCAGTGGTCAA
GAGCGGCAACCTGCTCAGTTCCCGCGCGCTGGATCGCATGCATGCGCTGT
TGCTGCAGGCAGTGGCGCAAGTCGCCGGCACCCCCCTGGCCCGCACGCTG
GGCAACGTCCTGCTGGACCAGCCCGAGCGCGGCGAGGCAGTCAACATCTG
GTTGAAGACCGGCGATGCCCCGCGCCTCAGCGTGGTGCTGCGCGCGCGCC
GCTATCTGCAGCAGCATCTGGCCGAGCCCTATGACCTGCCGCGGCTGGCA
GCGGTGGCGTCCACCAGCGAACGCACGCTGCTGCGGCATTTCATGAAGAC
AGTGGGCATGTCGCCGCTGCAGTTCCTGCACCGATTGCGGGTTGAGCGTG
CCTGCCATCTGCTGGAAGTCTCTACGCTCAGCCTGACCGCCATTGCCGAA
CAATGCGGCTACCAGGATATGTCCGCCTTCCGCAACTTAGTGCGCCGCCA
TACGGGCCAGACGCCGGGCGCGCATCGGCGGGCGCATTCGGTGCGGGCGG
AATTGCGGGCGGGCTGA
>B8_trim45_op.faGL005682  locus=Scaffold5:33647:34324:+
GTGTGGCGCGTGCATGTCCCCGACGCCCTCCCCTGGCTCGACGCCCTGCA
TGGCCTGCTTTCCGCCGAGGAGCAGGCGCGTGTCGCGCGCCTCCGCAGCG
CGGCTGGCCGCCATCAGTCCATCCTCGCGCGCGGCATACTACGCAAGCTC
CTTGGCGAACGCCTCGAAATCGATGGGCGTGACGTGGTCTTCCGCTTTGG
CCCGCACGGTAAGCCTGAGCTGGCGCGGCCCGAGCACGCGAATACGCTGC
GTTTCAACGTTTCGCATTCCGGTGCATGGGTGCTGATCGCCATCGCGCGT
GGCCAGGATGTCGGTCTGGACGTGGAGTATATGAATGAGCGGACAACGAT
TGCGCTGCTGGCCGAGCGCATCATGACCGCAGCGGAGCGAAGGCGATTCC
TGGCGCTCGATGATGCAGGCCGAAAACGCATGTTCTTTGGCCTGTGGGCC
TGCAAGGAGGCCTATGTCAAGGCCATCGGCGCGGGCCTATCGCTACCGCC
GGATCAGATCGAGTTCGATGCCGGCTCAGAAGGGCCACCTACCCTGCTGC
GTGCTTATGGCGAAACAGCCCCCGGCCGATGGGCACTTGCCATTCTCGAC
ATGCCGCCCGACTACGCCGCGGCGTTGATGGTCGACGGTCCGACATGTAT
CCCGGCCTACCGGGACACATGCCTCTGA
>B8_trim45_op.faGL005683  locus=Scaffold5:34478:35359:-
GTGGGCATGCTCGACGCTTGGTCGGAGTGGCCTGTCGTCAGGCACGCAAT
AGAGGAGGCGTCCGACGCGCTAGGCTTCGATATGTGGAAGATGGTGGCTT
CTGGCTCTTCCGCACAACTTGCTGATACGGTCAACACGCAGCCGATCGTT
GTCGCCGCGTCGGTCGCATTGTTCCGCGCCTGGTCGGATTTGGGTGGTCA
GATTCCGATGCTGTCTGCCGGTCACAGCGTAGGCGAAATCGCCGCGCTCA
CCGCTGCCGGAGCGATGACGCTGACGGAGGCGATGCACCTGGTGCGGGTG
CGGGCCAGAGCGATGGCCGAAGCCGTTCCGCATGGCGGCGGAATGGCTGC
CGTCATCGGCCTGGAGGATGCCGTGGTTAGGCGACTGTGCGAAGAAGCCG
CGCTTGACGACGTGCTGGAGCCGGCCAATTTCAACGCGCTTGGTCAGGTC
GTCGTTGCCGGGCATCTTCGGGCCATTGAGCGTCTGAAGCCCAGCGCCAA
AAGGGAGGGGGCGAAGATGGTGATGAATCTGCCTGTCAGTGGCCCCTTCC
ACAGTTCAATGATGGGCAAGGCTATGACGACGGTCCATGCCTATCTCAGC
CATGTCTCCTTCTCGAAGCCCGCGTTTCCTGTGATTCACAATGTCGATCA
CGCGCCTGCCGACACCAAGACGATGGTGCGGTCGCTATCGCTTCAATTGA
TCCGACCCGTAGATTGGGTAGGGACGATGACGGGCTTCCAACGCCGAGGC
GTGACTCGGGTATTCGAGATCGGTCCGGGCGAGGTACTGACGAACCTGAA
CAAGCGGATATCTCCGACAATGCTTTCGGTGGCATTGAACACGCCTGCAG
CGATGGAGAAAGCGATGAAAACACTCTTGTAA
>B8_trim45_op.faGL005684  locus=Scaffold5:35446:35712:-
TTGCTCACATCCGGCATTACCATTGTCTTCTTCGCCTTCGCCGCGTACTA
CTTCGCGGCCGCCAGTTGGATTCCGAGATTGCCTTTCTTCAAATGGGCAT
TGATCGGTATCGCAGCCGTCTATACCTTGAGGGGCGCTATGGTGATACCT
GCATTGCTTGTCGGCATGAAGATCTCGCCGTTTGATCTCTGGTCGTCGCT
AACATCACTGGCCATTGGCCTGATTCATTGCCTGGCGGCCTGGCAAGCCT
TGAGGCGCGCGCTCTGA
>B8_trim45_op.faGL005685  locus=Scaffold5:35926:37062:-
GTGCTGGCGCTGTGGTCCGGCGCGGCAAGCGCCGACCTGCCGGCGTTGCA
GGGATCCGTTGCCGTCGAGACACGCGTGTTTGCCGAATCTCCGGAGGATC
CGAACCAGGCGCGCGATACAGCGGCAGTGCTGTTGAATCCGGTCTGGAAG
GCGCGTTTCGGCAGCGACGAAGCCTGGGAGCTGGAAATGTCTCCCTATGC
GCGCATTGATGCACGCGACAAGGCGGCGCGCTACGTGGACCTGCGGGTGG
CGAGTCTGGAGTTCCGCGAGCGTAGCCAGATGTTCCGGGTGGGTTTCGAC
AATGTGTTCTGGGGCGTGGCGGAGTCCAACCATCTGGTCGACATCATCAA
TCAAGTTGATCCGCGTGCGGATGTCGAACTGGAAGCCAAGCTCGGGCAGC
CGATGGTGTCATACACCCGCTTCCTGGACAGCTATGGCCGGGTGGAGGTG
TTCTGGCTACCTTACTTCCGCCCTCGGCCGGGGATTGGCGAGAAGGGGCG
GCAACGGCTGGAGGTGATCCCCGAGAGCCAGCAGACCCATGGGCTTGGCC
GACTTCTTCGCCGCGACGATTGGGCAGTTCGCTGGTCGGGGCAGATCGCC
AGTGCCGACGTTGGCCTGTATATTTTCAAAGGCGTTGGGCGCGAGCCGGA
CTTCAGCCGGAGCACGGAAGGCGACTACCATGCGACCCGGCAGCTCGGGA
TGACCCTGCAGCTGCCGCAGGGCAGCATGCTGTGGAAGCTGGAGGCATTG
CGGCGTTCTGGGCAAGGCAGGACTTTCAACGCCTATGTGGCGGGAGGCGA
ATACACCATTGCCCGCCCGTCGGGCGATCTGGGACTGCTGCTCGAATGGT
CGCAGGATTTTCGCGATGGATCGGCGCCACCCTCACGATTCGCCCGCAGC
TTGTTTGGCGGGGTCCGGTACCGGGTCAGCGAAAGCGGCGATGGCGAGAT
CCTGTTTGGAGTTCTGCACGATCTGCGCCACAACACTCGGTCGTATAAGG
TCGAGTTCAGCCGCCGACTGAGCGACCATGTCAAGCTGGGACTGGTGGCG
CGCAAGTTCGTTGCACCCGCCGACAGTCCCTTTGCGGCCTTGCGGCGGGA
TGCGAATGTGCAGATGACATTGAGCTGGAGTTTTTGA
>B8_trim45_op.faGL005686  locus=Scaffold5:37220:38020:-
ATGAATCCTATGAAACGATTAGTCAAGCTTTGGTCGGCCATTGCCTGCGT
CTGCGCGGCGACTGTGGTCGCCGCCTCCAACGACCCGGTACAGCGCGGCT
TGCAGATTGCCGAAGAGATGAAGCGCCGTGATAAGAGTTTCCAGAACTAC
AAGATGAACATGGAAATGGTGCTTCGTGACAAGCAGGGCCAGACCAGCAC
CCGCCAGATCCGTGGGTCGGTGCTGGAGGTGGATGGCGATGGCGACAAAT
ACCTGATGGTGTTCGATACGCCGGCCGACACGCGTGGCACGGCATTCCTC
AGCTACTCCCATTCAACCAAGCCGGACGACCAGTGGCTGTACCTGCCGTC
GCTGAAGCGCACCAAGCGGATCGCGTCTGAGAGCAAGGCCGGTTCCTTCA
TGGGCAGCGAATTCGCATTCGAGGACATGACCTCGCAGGAAGTGCAAAAG
TATGACTACAGGTATCACGGCGACGACAAGCTCGGCGATCGGCCGACTTT
CAAGCTGGAGCGCGTACCGAAGTATGAGGGGTCCGGATACATGCGCCAGA
TGGTCTGGGTCGACAGCGAGAACTATGTGCCGTTGAAGATCGAGTTCTAC
GACCGCCGCAGCGAGTTGCTGAAGACGCTCAAGTTCGATGGCTACAAGCC
ATACGTCAACAAGTTCTGGAAGGCGGGCAGCATGACGATGGAAAACCACC
AGAATGGCAAGTCCACCGTCATCACCTTTTCCAGCTACCAGTTCCGGGCG
GGCGTCTCCGAACAGGATTTCGACCCGCAGCGTCTAGAGTATGTCCGTTG
A
>B8_trim45_op.faGL005687  locus=Scaffold5:38076:40406:-
ATGGTGAAGTATGCAGACTGGATTATCCGCTGGCGATGGTGGGTCATCGC
CGGCTCGGTATTGGTGACCCTGGCATTCTGTGCGGGTCTGGATAAAGTCA
GGTTTAGCGGCGACTACCGGGACTTCTTCAACAGGAACGATCCGCAGTTG
AAGGCTTACGAGCTGGTGCAGAACGCGTATTCGAACGACAGCACTGCCTT
GGTGGTGTTCGCCCCTAAGGGGGGGACGGTGTTCGAGCCGCGCACGCTCG
AGGCCATCCACCGGTTCACCGAGGCTGCGTGGACGTTTCCGTTCGCGCGT
CGGGTAGATTCGCTGACCAACTTCCAGCATGCCGAAGTGCGGCAGGATGA
CCTGGTGGTGCGCAACCTGGTAAAGCACCCGGAGCGACTAGGTCCGGCGG
AACTGCAGACGATCTCCAAGATTGCGTTGAATGAACCATTGCTCGTCAAG
AAGCTCGTGTCTCCAAGCGGCCATGTCGCTGGCGTGAGCGTCAGCTTCAC
CTTGCCCAAGAAGTCTGAGAGCGAGATCCCGACGGCGGTCAAGGCCCTGC
GCGAGCAGATCTCGACGATCAAGGCGGACTTCCCGGAACTCCAGATCACC
GCGACCGGCAGCCTGTTATTGGACAATGCGTTCGACGAACAGGCACAGGC
GGACATCCAGACGCTGACCCCTGTGATGTACCTGTTCATGATGGTGGTGA
TCTTCTTGTCACTGCGCAGCGTGCTTGGCATGCTGACGACGCTATTGGTA
CTGACCTTCTCGGTGCTGGTGGCGATCGGCGCGGCCGGTTTGCTGGACGT
CAAGCTCACGGCGGTGTCAGTGACTGTGCCGACCATCCTGATGACGATCG
CCGTTGCGAACTGCATGCACATCCTGCTCTACGTCGTGCAGAAGATGGGG
GCGGGGGAGAGCCGTCGGGATGCGGTCCATCAGGCGATCACGATCAATCT
GCCACTGATCGTTGTCGCATGTGGTACGGACGTGCTTGGCTTCTTCAGTA
TGATGCTGACCGACGTGCCGCCGATCGCTAACTTTGGCCTGCTCCTGGGC
ATCGGCTCGATCGCGGTGTTCGTCTTCTCGGTTACCTTGCTTCCTGCACT
GGCCGCGGTTCTGCCTCTGAAGGGGCGCCCGGAGTTGCATGAAGGCGGCC
TGTGGCTAGGCAAGGCGGTGGTGCGGCTGGTGGATCGGCGTTACTTGATC
TTTGGCATCACGCTGTTGATCAATGCGGCCGCTGTCTACTTCGTGCTGCA
AAACAAGTTCGAGGACAACTTCGTCAACTACTTTAGTGAGAAAATCGCAT
TCCGCAGCGATACCGATTTCATCTCACATAACCTGTCGGGCGTTCACGAG
GTACTGTACTCCGTGCCTGCGGCGCAGGGGTCATCGGTCTCCTCTCCGGA
GTACCTGCGTAATCTGGACAAGTTCTCAACGTGGCTGCGTGCCCAGCCCG
AGGTCTTCAATGTCACTTCCTTGAGCGATATCGTCAAGCGCATCAATCGG
ACGATGAACGGCGGGGACCCGGCCGCATTCCGGGTCCCCGCGGCAGCGGA
TGCTTCGTCGCAGCTCCTGCTGCTGTTCGAGATGTCGTTGCCGCCCGGGT
TGGAACTGAACGACCAGATTCGCATCGATCGCTCTGCCAGCAAGCTGTCG
GTAGTGGTCAAGGATATCTCGTCGGCCGAGTTGCTTGCGTTTGACCAGCG
CGTCCAGCAATGGGTGGGGCAAAACATGCCGGCTTATATGAAGACGGAAG
GCACTGGCCCATCGATCATGTTCTCGCGGATCGGCGAAATGAACGTATCT
GGGACGATGGAAGGTTATGTTCTCCAGATCCTTCTGATCTCGGTTGTGAT
CGGCGTGCTGCTGAAGAGCTTTAAGATGGGGGTGATCTCTCTGATCCCCA
ACGTGATCCCGAGCCTGCTCGCCTTTGGACTCTGGGGGGCATTGGTCGGT
CAGATCGGGTTGTCGGTGTCTGTCGTGGCGGTGCTGACCTACGGGATCAT
CGTCGACGACACCGTTCACAGCATCTTCAAGTATCACCGCGCCCGACGCG
GGCTCGGCATGGAATCGCGGCGGGCGATCGAGTACGTGTACAGCACATCC
GCGATCAGCATCTTCGCAACCACGCTGGTGCTCGTGCTGGGGTTCGGCGT
ACTGATGTTCTCGAACTTCGATCTGAACGCCGATCTCGGCATCATGTCCG
GGCTGACGATCGGTATTGCTGCCTTGGTCGATCTGCTGCTGGTGCCGCCG
TTGTTGTTCGCGTTCGATAATGAGTGGCAGCAACGCCGCGCGCAGCCGGA
CGGCAAGATGGCGGTTCCTTCCATCGATTGA
>B8_trim45_op.faGL005688  locus=Scaffold5:40488:40844:-
TTGGCAATCAACCAGAAGGGCATGAATCCGGTGGCTTTGGTGAACATGGA
AAGAAAACGGAGGGACTGCGTCTCCGACGCTACGAGGAAACAAGGCGGTG
GGGAGAGGCAGTCGCGCACCGAGTGCAAGGGCGGTGCTTTTCCCTATGCG
ATCGGCGAGGTCTATCTCGCGGCGTTGCCTGAATTGCGGGAGGTCGAAAT
CGAGGACATCGCCCCAGCCGCCTCGGCAGTGAAGATCAAGCGCGAGGGAT
GGATGGATCTGGCCGCGCTCCGCGATGTCGTCAAGGCGAAGCTTGGGCGA
GCGGAGTACTCCGGTGGCTTGCTTGGCAATCAGCGCAAGGTGGTACGCGA
GATCTGA
>B8_trim45_op.faGL005689  locus=Scaffold5:40873:43485:-
ATGATTGCAGGTATTTCCCTGGTGCCGGTCGGATTATGGAATGCGGCCGC
CTATTACATCAAGTCTGCGGGCAAGCCGCAGGCGGCCCGAGACCAGCTCC
TGGGCAAGCGCATCGTCAGCTTCTGCACTGCGATGGGACCGCTGTATGTG
AAGTTCGGTCAGATCATGTCGACGCGTTCCGATGCCTTCAGCGAGGAGAC
CATCAAGGAGCTGCAGCGTTTGCAGGACGATGTGCCGGCGACTTCGCAAG
CAGAGGTGCGCCGCGTCCTGCGCGACGAATTCGGTGACGGGTACGAGAGC
ATCTTCGCCGAGTTCAACTACACGCCGCTGGCCAGCGCATCGATCGCGCA
GGTTCACGAGGCCCGTCTCAAGACGGGGGAGCGGGTAGCGGTCAAGATTG
TCAAGCACAATGTGCCGCGCCGCCTGCAGGCCAACCTCAACTTCCTGAGT
GGCATGGTTGGCCTGATGCATGCGCTGGTGCGGCCGATTCGGCATTTCAA
CGGCCCGGCGCGGATCGCCGAGCTGCGCAATCTGCTGCTGCCGCAGCTCG
ACATGCGGCAGGAAGCACGCAATATAGAGAACGTTGGCAGAAATTTCGCC
AATCATCCCTTTGTCGTTATTCCCAAGGTGTATGGCGAATACACCCGGAA
CAGCGTGCTGGTAATGGAGTTTGTCGACGGCATACCGGGCAAGCACTTCC
ATAAGGTTGACCTGCCGCGACCGCAGTTGTCGCGGCGCCTGCAGGATGCC
GTCTACACCATGCTCTACATGCACGGCGTGGCGCATGGTGATCCGCATCC
GGGCAACGTCAAGTTTACGCAGGATGGCAAGATCGTCTTTCTCGATTTCG
GCATCACCGTCTACGTCACCGAGGCGGAAAAATGGGGACTGGCGTCGTTC
TTCTTTGCATCGATCCGGCAGGAATGGGATCTGGCGACGGAGCGATTCCT
GACGTACTTCGTGCTGAAGAAGGAGCGTGCCAAGGACTATGGCCGCTTCT
TCGGAGAGGTGAAGGCGGTGATCTACCGATATTTCTTCGAGATCGCCGAC
GAATGGAAGACGGCCGATTTCTTCCGCGACGTCACCGCTGTTCTGAAGAA
GCACGGCGCGGAGTACACGCCGAACTTCACCAAGGTCGAACTGACGTTGG
CGTCCTGCGAAGGCTTCGGCACGCAGATCGACCCTGATATCGACGTTTGG
GAGAACTCCCGCCGCTTCTCGGACCGCTACTCGCCGTACATGAACGAGGA
CGTGCGGCAACGGTTCGACGACCATTTCAAGCGCGAGACTCCGCAGGCGC
TCGCAATGCGCAGCGATGCCGAGCGTTTCATGATCGCGTCGATTCATATG
AACCGCTACTTCTTCCCCTGCACCTATCCGATGTTCGCGCAGAAAGGGCA
GGGGTGCCGGATCGAGGATGTCGACGGCCATTCGTACATCGATTTGACGG
GCGGCTACGGGCCGCACATTCTCGGCTACGCGCATCCCGAGATCGTCAAG
GCGCAGCAGGCGCTGGTAGCAGATGGAAGCCTGAATGCGATGGGCAACCG
CTCCGAGGTGGAGCTTGCGCGCCTGCTGGTGTCGGCGTTCCCCGGGGCTC
ACTATGCCTGTTTGTCCAACTCGGGTACGGAGGCGGTCATACATGCGCTG
CGGATCTGCCGGGCTTATCGCCGGCGCGGCAAGGTCGCCAAGTGCGAGGG
CCATTATCACGGCTTCTCCGACCAGGCGATGGTCAGTTCCTGGTTCCAGC
AACGGGGCCCGCTCGAGCGTCCCGAACCGGTAGCCGGCTGCCCGGGGACG
CCGCAATCGACGGTGGACAACACAATCGTGCTGCAGTACGGCCACCCGGA
AAGCCTGAAGATCGTACGCGAGCGCGCGGAGGAGATCGATTGCGTCATCC
TGGAGCCGCTGCCTTTCTCGATGGGGCGCCTGGATGTCGATTTCCTGCGG
CAGATGCGCGCCTTGTGCACGGAATTGGATATTCCCTTGGTCTTCGACGA
AGTCGTCAGTGGTTTCCGTGTGTGCTATGGCGGTGCGCAGATCCTGGCCG
GCGTCGTGCCGGATCTGACCGTGCTTGGGAAGATCATTGGCGGTGGTATG
CCGTGCGGCGCGGTGGTTGGTTCGAAGAAGCTGATGGAGATCGCGCGAAG
CACCACCGATCCGTTCCGTGACTATGAAACCCGCGTGTTCCTCGGCGGCA
CGATGAGCGGAAACTCGCTGTCTGCTGGCTCTGGGGTCGCGATGCTGAAC
TACCTGAAGGCACATCCGGAGGTCTATACCTCGTTGCACGAGCATACCGA
ATGGCTGCGTACGCGCCTGGTAGAGATTGCGCAAAGACTGCAGGTACCCG
CCAGGATCAAGGCGGTCCGCTCGATCTTCACGGTCAGCTTCTCGCATCGC
GAAACCCGTTTCTATCGCGAGATCCAGGGGGGCAGCGACTACAAGTCAAG
CATTGCGCTGGCGTACTACATGCGCAAGCAGGGCATATATATGCCGGAGC
TTCATTTCCTCGCACTGTCGTATGCGCATACGCGAGAGGATCTGGAAATC
GTCTGCGATGCGTTCGAGAAGTCACTGGGTGAGATGAAGGCGGATGGATT
CTTCGTCAACTAA
>B8_trim45_op.faGL005690  locus=Scaffold5:43524:44567:-
ATGCGTATCGAAGGCATTTCGTTTCTTCCGGCCTCGCGGAAGATGAGCAA
CGCCGATGTGCTCGAGGAAGTGAGAAAGAACAGCGCCCAGCGCTTCGAAG
GCGATCTCGACAAGGCGCTCAACTACATCAAGTGGATGCTCGATGGCACC
TCGATTGAGAGCCGCTACTGGTTCGCCGACGATGAGCGCCCGCTGGATCT
GATGGTGAGGGCCTGCCGCGACGCGATGGATCAGGCGGAATGCGGGCCCG
AGGACATTGACCTGCTGATCTACACCGGAAACTGCCGGGGGTTCATCGAG
CCGGGGGATTCCTACTTCGTTGCCAATGCCCTGGGCATGGACCGGGTGGA
CTGCTTTGACGTTCTGGACGCCTGCATGGCGTGGACCCGGGCCTGCGACA
TTGCGCAGAGCCACTTCGTGTCCGGACGTTACAAGCGCGCGCTGATAGTC
AACGCCGAGTCGTATTTCGTACCGGGTGGAGTCGCCTATCCCAGCAACTT
CCAGCTCACGAATCTGCGCGACATCGCCTACTGTTTCTCCGCCTACTGCG
GCGGCGATGGTGCATCGGCGACGATCCTGTCGGCGGACGATGACAACCGC
TGGTTCTTCAAGTACCTGTCGGTGAAGACCGGGGTCGATCTATGCACTAT
TCCGCTAGGCGGTTACGAGAAACGTTCGCCGCCGAGCAACAAGATTGGTC
TGAACGGCATCGGTGCGTTTACATCCTTCAGCTCGCAGGTGTTCAACTAC
TCTGCCTATATGGAGGAAAGCCTGCGGCTACTCACGCCATACCGCGACCA
GATCAAGATGGTCTTCCCGCACACCGGTGGATCGGTGCCTGCTTACCAGA
AATGGGCGGATACCTGCGGTTTCGGCGACCGTATGCGCTACATTTTTCCG
CGGTACGGAAACGTCGGCTCGGCGTCGATCCCGGCAGCGATCGCCGTGCA
CGCCAGCAACGGCGAACTGCAGCGCGGTGACCGGATCGGGTTCTGGGTCG
GCAGTTCGGGCATGTCCTTCGTTGCCTCGACGTTCCATTTCTGA
>B8_trim45_op.faGL005691  locus=Scaffold5:44637:45503:-
ATGAACACGACACTGCAACTTCCAACTAAGGCCCGGGACGCCGCTGTCGG
CAGCGAAATCCACGACCACTTTCTGGTCAGCGGGACCGACATCTTCGCGC
TTGGGCACTATCCGGGCAATCCGATCTATCCGGGGGTCTTGATCGCAGAG
CGGCTTTGCCGCCTGGCCGAGACGCTGCTGCATGGCGAGACCGGCGAAGT
CATGTCGGTGGATGCCATCAAACGCATCCAGTATCTCGATGCGGTGCTGC
CGGGAGACCGTGTCGAGCTATCCGCCAGCCTCAGAACGATCACGGAGTCC
GGGATGGAAATAAGCGCGACGGCCCGCGTCGGAGACAAGCTCAAGGCACG
GGCGACCCTGCGCTGCATCGCAAGGGGCAAGGCCGTCGCCGACGGGGTCG
AGGCACAACGATCGGATCCGGGCGGGAAGGCCGGCAGGGCGATGAGCCAT
CGGCAGATAGCAAGCGTGCTGCCGCATCGCTACCCGTTCCTGCTGTTGGA
CACCATTGAGGACTATGAACCGGGCGCCTGGATCCGCGCCCGCAAGGTGG
TGAACCGGGCATCGCCACTATTCCTCGAGCAGCCGCCGCCGTGGTATCCG
CAAGGCCTGATCATCGAATCGATCGGGCAGGCCGGTATCGCCCTGTTCTT
CATGTCGCGGGACGCGTCGGAGCCCCAAGACATTGTGCTGGGCTCGGTTG
GCGATACGACCCTGCAGCACCACGTTCCGTTCGACGTGGCGCTGACTATC
GAGGCCAGGATCGACCGCATGCTGCAGAACGGCGTCGTGTTCAGTGGTGA
AGCGCGAATCGGGAACCAAATCGTCACTCGGGTTGGCAGTCTGGTTGCCA
TGATCGATCCGCGCTGA
>B8_trim45_op.faGL005692  locus=Scaffold5:45509:45952:-
GTGAGCGCAGGAGCGAAGACGAAGAGCGCCGGGAAGGCGGGCGGGCCGCG
CAAGGGCCGCTCCAAGAGTTCGCTGACCATCATCGAGCGCGCCTACCGCG
GCGGCCTGGAGGAGCAGTACGGCCATATCCTTTGGCTGACCCGGATCATG
AAGGCGATGGGTGCACCAACCGCGCTGCTGCTGAAGGGAGATACCGTGAA
CTTCGCCCTCCGCGAGCAACCCAGGCTGGTACTGCGGATCGGCGATGCGA
ACGTGAGCGGTCTCTCCCACCACGAAAGCGGAGTGGTGGCACTGCTCGAA
GCCGGCGTTCCGTTGTACGCCTGGCATGCCGACATCGAACGCTTGCATCT
TGCTGCGGATGACTTGCTGCCAGGCGTCTCGGTGCTGCACGAGGCGGAAT
TGTCGCCCTTGATGAACCAATTCGATTGCGTCTGGTACTGGTAA
>B8_trim45_op.faGL005693  locus=Scaffold5:45949:46329:-
ATGATGGGTACGCCGTTTCAGACGGACACCGTGACGTCGCTGTTCCGCAT
GGTCGAGTCCGCGCTGCGGCAGGGCCACAATGTCACGGTATGGAACTGCG
GGCACGCGACTGGCCTTTCGCAGAGCACGCTGGTCCGGCCTCGGGATTTC
TTCGCGGCGAGAGATGCCGGAGACATCAATCCGACTACTGCGGAGCTGAT
CCAGGCCCTGTTCCGCCGTTACCCGGGTAGCGGCCAGCTCGAATGGCTGG
GGTGCCGCTACTGCATGGAAGAACGTGGAACGACCGCTCAGATTCCGGAG
ATCAAGGTGAAGATTCCCTTCTCATTCCAGCACTACCTCAGTGCCGCCGA
TGTGTCTCTCGTACTGGGGGTCAAATCGTGA
>B8_trim45_op.faGL005694  locus=Scaffold5:46450:46824:-
ATGAATACCGTCTCGAACGCACGCCCGGGGACGGGTGAGTCGCCGCTGAT
GCTGCTGGTGGAATCCCGCTCACCTTGGGAGTCCGGCGACGTTGGGGATT
TTCTCGATATGGCGCGCTGCCTGCTTGCCAGCGGCAACGCGGTGCATCTG
CACCTGATCCAGAACGGCGTGCTCTGGCTGCGACGCGACGCCAACGCGCT
CCAGATGCTACGGAGCGACTCTGCCGGGCGTGTGCGGATCTCGTGCGATG
AATTCTCTCTGGCGCAGCGTGGAATCCCGCTCGATCTGGCGCAGCAGCAT
GGCGACGTGTGGGCCACCGACGCGCTGGTGGCCGAGATGGCGGGCCGAGG
CGTCAAGACCATATGGCATTCGTGA
>B8_trim45_op.faGL005695  locus=Scaffold5:46821:47504:-
ATGCATATGTCCGAGCCGACCTTCTATTTTTCCCTGCGCAGCCCGTACTC
CTGGCTGGCGATCCACGACCTGAAGACGCGATATCCGAAGTTGCTGGAGC
GGCTTGCGCTAAAGCCGTTCTGGGAGCCTGACGAAGAGCTCCGGGGAGCG
TTGGGCAAGCATGGCGAAGCGTTCTTATACACCGCCATGTCCAAGGAGAA
GCACCTCTACATCTTGATGGATGTCAGGCGTCTGGCACGCAAGCGCGGCC
TGACGATCGCCTGGCCTCAGGACAAGTCGCCGCGCTGGGAGGTGCCGCAT
CTGGCCTACTTCGTCGCCGAGCGGGCGGGCAAGGCACTGGAGTTCATCGA
GGCCGTCAAGGATATGCGATGGAAGCTCGGCCGTGATATCTGCGATCCCG
GCGCGATGGAGGAGGTGGGCTGCGTGCTCGGCCTGGACCCGATCGAACTG
CGCGACGCACATCTGGATCCGCAGATCCGCGCCGAGGGCCTGCAAGCCCT
GCGCGCGTGCATCCGCGCCGGCGTGTTCGGCGTACCGTTCTTCACGGCCG
GACGGGAGAAATTCTGGGGCATCGATCGTTTGCACGAGTTCGCCGGTAGC
GTCGGGCAGGAGGCCGCGCCCGTTGAAATGCCCATCGCGATGACGGGCAG
CGCGCTGCTGGATCACGCCGGAGGCTGCGGATGA
>B8_trim45_op.faGL005696  locus=Scaffold5:47585:48586:-
ATGAATGATGTGACCGCCACCTACCAGATCGCGATGGAACGCACGACCCA
TGTGGTCAAGCCTCGTTTCGAGGGATCGAATATCTGCACCTGGATCGGCT
TCAAGCACGTGATGTACTGCGTCGAAGAGGCCGTTCTGGAGCATTTCCGA
ACCCAGGGATTGTCGCCGCGCCCGCTCTACGAGGAGAGCGGTCTCTGCCT
CGAAATCGTCAACTCGAACGTGCGAATCCTGCACGCGCTGCATATGGACG
ACAGCGTCAGCATCCACGTTATCCCGAAGACCAAGCCGGCCGATACGGAA
ATGGTGATGGGCATCGAGCTGATGGTGAATCGCGACGGCAAGGAGATCAA
GGCGCTGACCGGCACGGTCAACGTCATCTTCCGGCTCGATGACAGCGTCG
TCACCGCGCACGCCGGCACGGCCCGGCACGATGCGCGCATCGAACGCTAC
ACGGTCTCGCGCATCCAGCGCGGCGAACGCAAGTCGATCGACGGCCTGAA
CTTGACTCGGGAACCCGGCGTGGTGCCGCCGGACGTGCTGGCCGCGCTGG
GCGCGGACCAGACCAATTCCTTTGTCTGGAAGTGGCACGTGCCGTATTTC
TACTGCCATTTCAACGACCGCATGCAGCATTCCGGCTATCTGCGATTGAT
GGAGGAGGTGCTGGATCTGTTCGTCGCCGACCGCGGCATATCGATCCGCA
CGTTGCTCGAAAACAAGAAGTGGATTCCGGTCGTGCCGGCCGCCAATCTG
CAGATGATCGACGAAGCCATGATGGAGGAGACCATCTACACGGTATTCAC
GGTCGAGGACATCTGCAAGGACACTACCTACAAGTCTCGGATGGACTGCT
ATGTGGAACGGCACGGCCGCCTCGTGCACACAGCTACCGGCCATATTACC
CACGGTTACGCAGTAGTGAACAGTCGCCGCGACTGGTCACTGGTGCAGTT
CGATGCCGAAGTCGTCGCCGCCATCCGCGGGGACAAGCGGCTTGGCAAAT
GA
>B8_trim45_op.faGL005697  locus=Scaffold5:48642:49457:-
ATGAGAGATGGTACCTGCCATATTCACGGCTTCGAGGTTACCGCGCGCGT
CTATGGCCCGGACGACGACGCGCCCGTGGTGGTGCTGGTCCACGGCATGA
TGGAGCCGCCGGAGGTCTGGAGCGGTGTGCTGGCACGGTTGCGCGACCGC
TACCGCTGCGTGGTGCTGGATTTGCCGTGGAATGGACGGCAGGGCGGATT
CTGGGGGGAGATCCTGTGCTCGGAAGACTGGTTGCGCGAGGCGCTCGACG
CCTTCCAACTGCAGCCCGATGCCTGGGTCGCCCATTCCTTCGGTGCGAGT
ACCGTGCTGGCACTGCTGGCGCGGGATGCTGCGTTCGACCGTGTGCCGGT
GGCGCTGATCTCACCTTTCTACAAGGTCTCGTCGCAGGACGTGACATGGC
CCTTGTTCCAACGCTATGTCAATGAATTTACCGACTTCGTCGAGCTGAGC
ATCCGCCTGCGCAGGCGCCGCGCGGCGCTAGATCCAGACGTTCTGCGCCG
CATGACCGAAGCCGCGCGCGATAGCTTCGGCTGCTATGTATGGATGAACT
TCTGGCAACTATTCGCCCGCATGCCGTTCCTGCCGTTGCGCCATCTGACG
CAGCCTGTGCTGGTACTGAGCGGTGATGAGGACTTCTCCTCGCCGCTGGC
CGATGCGCAGGCGCTGCGTGCCGCATTGCCGAACGCAGCGTTGGAGGTGC
ATCGCGGATGCGGTCATTTCTTGCTCAGTTGTCGCGAGCAGGAAAGCGCC
GTCGCGATCGATCGATTTCTGGTCCGCACGTGCCAGGCGCCTGAGGTGTT
CTCCGCTGCGGCCTAG
>B8_trim45_op.faGL005698  locus=Scaffold5:49454:50491:-
ATGAGTACGAACCGCGCACCGATCGCGATTACCGGTTTCGGCTGGGAGAT
CCCCACCTTTGGCGTTCAGCCGTCGCTGACGGAGGCGTTGCAGCACGCAC
AGGTGGACAACCCCGTGTTTTCCCCCGAATTGACGCTGGGCAAGAAGGGA
TTGCGCTACAAGGAGCGCTCAACATTGATGGCCATGTGCGCGGCAAAGCT
GGCGCTGCAGCATGCCGGTCTGGTCGATGATGCCAGTCGGAAGCTCGATG
ACCCGGGCTTCGGTGTCGCTGTGGCGTCGAATACGGGCAATCTGGATACG
GTCTGCCGCGCAGCGGAAACGATCCGGCGGGAGCATGTGAACGCGACCAG
CTCGATGGATCTGCCGAACGCGTCGAGCAACATCGTCGCTTCAACGATCG
CTATCCGATTCGGCCTGAAGGCGTTGAATCTGATGATCTGCTCCGGGGCA
TCGGCATCGCTGGATGCACTGATCGTCGCGGCCAACGCGATTCGCAACGG
CCGGGCCCAGCGGATGCTAGTGGCCACGGTGGAATCCGGCGGCAGCGCGC
TTTGCAGCTTGCTGGCCGGGGGGCGGCAGGAGCTGGACGAGGCGGAGGCG
CCGTTGCTCGAAGGCGCGGGCGCCGTCGTGCTCGAGGCTCGCGACTATGC
GCTCGATCGTGGCGCCATCATTCACGGCTATCTGTCGGATCACATGTACG
CTCATGCGGATGCGCACGACGCACAGCCCGCGAGAGACTGGTTTGCACGC
CAGCAGAGCAAGTCCATCTATCTGCCAGGTGGATCCTTTCTTTCCCGAAT
GGCGAGTGGGCACGATCAGGTGATCGACCTGGGCGGGCCGATCACCCGTT
CGTATGGTTCGGCGGCATTGCTTCAGCTCATACATGCGTGCGAGCAGCTG
CGCGGCACCGCGCCGGTCAGGGGCTTCGACCCCGCCGGGGACGGTGTTGT
GATCGTGGGCGGCGGCAACTGGATGGATCGTCGCGGCGGGGCTGTGGCGG
TCGATGCCCCTGGGCGCGCCGATGGGACGGCGCGATGA
>B8_trim45_op.faGL005699  locus=Scaffold5:50488:51636:-
ATGAAACTAGCCGTTACCGGTTCGGCGATGGTGACCAGTGTCGGGGAGGA
CAAGCACCGCTCGTTCGAGGCACTCTGTGCAGGTCAGTCCGGCAGAAAGC
CGCTGCAATCGTTCGACGCCGACAGGTTCAACGTCAGCTATGCCTACGAG
ATCGCCGACCGTCCGAGCCGGCAGGATCGCGTGTTGCGGGCTTCGGAAAT
GCTGGCGAAGGCGGTTGCTGCCGCGGTCGAGGAGGCACGCCTGTCAGTAA
GGGACGCCGCGATCGGCATCATCGTTGGCACTGGCCTGCGCGAGCTGCGC
TCGCTGGAGTTGTTCTGGACGACGGGTGAGCCGCTGACCATCGACCAGCT
TCACTTCGAGCGGATACTGAACGAAACATTGGGCAGCGCACTGCCGGTCA
TCACGGTGTCGAATGCGTGCTCCGCGTCGAGCTTCGCATTGGCGCTCGCC
GAAGACTTTATCAGCGATGGCACGTTCAGCCACGTGATCGTTGGCGGTTG
CGACGCGATTACTGAAAGCATGTTCGGTCTGCTGGATCGCGTGAATCCGC
TGCACCCGGACCGGGTCCAGCCATTCGAACGAGACCGTAAGGGTGTGCTG
ATGGGCGACGGTGCGGCTGCAGTGGTGGTGGAAAGTGTGGAGCGTGCCGC
CGCGCGCCAAGCCGACCTGCTTGCCGTCGTGCGCAGCGTAGGCACCAGTT
GCGATGCCATCCATGAAACGGCTCCCGACACGGGCGGCCTCGTCCGCGCA
ATTCGGGACGCCTATGCACGAGGCGGCGTGGCGGCCAATGAAGTCGATCT
GGCGATGGTGCATGGCACCGGTACCAGCCTGAACGACGAGGCGGAGGCCC
AGGCCATGCACGAAGCGATGGGCGAGGCGGCCAATGCGGTGCGCGTCTCG
GCGCTTAAGTCGATGACCGGGCACACCTCCGGCGCATCCGGACTGGTGGG
TGTGGTGACGGCGATCGAAGCGCTGAACAACGGCGTGGTGCCGCCCACGA
TCGGGCTGGTGAACGTCATGGACGGGGCACGCACAATGAACTTCGTCCGC
GAAGGATGGAATTCACTTTTCAGCGGAACGATTGCGCAGGTCAACGCCTT
CGGCTTCGGTGGCGTCAACGCGGTGGTGATCCTGGAGAAAGAGGCATGA
>B8_trim45_op.faGL005700  locus=Scaffold5:51677:52795:-
ATGGCATCACTAGGGATTGCCGTAGCGGGCTGGGAAGCGATCTCATCGCT
GGGCATTGGCGCCAAAGCGTTTAATCAGGCCGACACCCCGCTCTCCGAGG
AAGCGGACGGGCATCCAATACATGACGCGGACGCAGCGTTTCCGCGCGAC
GTCGACTATCGGCCAGCCCACTTCAAGGTGGCCGGGCTGCTCGGCGGCAA
GGGTATCCGCACCATGGACCGCACCACGGCGCTGGCGGTGTGCACGGCCA
AGCTGCTGCACGAGCGCCGCCCGCCGAGTGGTGACGAATCAGCATCGGAA
CGGGTCGGATTTGTGATCGGAACCAGCACCGGAAGTATTCGCAGTACCAG
CGATTTCACCCGCGATTCGCTGGTGCAAGATCGCCCGTTCCTCGTGAACC
CCGCACTGTTTCCCAACACGGTGATGAACTGCGCGGCTGGGCAGTGTGGC
ATTTGGTTCAAGGCGCGCTGCATCAACGCCACCATCTCCGGCGGTCGGCT
GTCTGGCCTGCTGGCGATCAAGTACGCCGCGCAGATGTTGCGCCGGCACT
ATGCCGATACGTTGTTCACCGGCAGTGTGGAGGAGCTGTGCCCGCAGACC
GCGTGGGCACACCGGATGCTGATCGATAAGGGGCGCCGCCACGCGGTGCC
GCTGGGCGAGGGTTGCGCCATGTTCACGTTGGAGCGCGCCGCCGACATGC
AGGCGAGAGGCGAGACGCCGCTGGCGGAGATTGTCGCGCTGCAGTATGGC
CGCTACTTCGATCCGCCAGACGGCGGCGAGGCCGACCAGGTCAAAGGAAT
TTCGGCATGCCTGGCGGAGGCGATCGCGCAATGCGGAGTCGCGGCAGGCG
ACGTCGCCGTTTGCAGCTTGTGCGGCGCCGCGGACGTTGGCAGCCGGGAA
GCCGAGTTGCGCGCGGTCACACAGGTATTCGGCTCGAACGTACGCGTCCA
CTGCGATGATCTGACCGAGTCAATGGGTGACACCTACAGCGCCACCTTCT
CCCTGGCGCTTGGCCGCCTGCTGGTGAGCTTGAGGGACGGTGCGGACCGG
CCGCGCATCGGGATCGCGCTGGTCAGCGGCGATGACGGGCATGTCGGCTG
CCTCGTGGTGCGCGCCTGA
>B8_trim45_op.faGL005701  locus=Scaffold5:52809:54014:-
ATGCGAAGAGTCGTCGTAACGGGCATCGGCGCCGTCACGAGTGTCGGCCT
GGGTGTCAAGGCATTTGCCAAAGCCATGCGCGATGGGGTTTCGGGTGTCT
CGGAGATTACCTCGTTCGATACTACGGGCTTCGCCACGAACAAGGGGTGT
GAAGTGCGTGGTTTCGAGCCGCAGCAGTGGGTTCATCGGCTCAACCCGGC
CTCGCTTGGTCGCAGCGCGCAATTTGCCGTGGCAGCCGCGGTCATGGCGG
TCAAGGATGCCGCGATCGACCGGAAACAACTTTCCGCAGGGCGATGCGGC
GTCTCGATCGGCACCACCGATGGCGAATCGCAGGTCATCGACCGCCTGAC
CGAACAAGCGGTCCGCGGCGGCTATGCATCGATCTCCTACGATCTGATTC
GACAGGTGCCGTCGCACCACATCTCCTTCGCCATCTCCCGTGAGCTGGAA
CTCGACGGTGGCGCCGTGACCATTCCGACGGCCTGCTCGGCCGGGAACTA
CGCCATCGGTTATGCCTACGACAGCATCAGCCTGGGCGATACCGACTTCA
TGCTATGCGGCGGCGCCGACTCGATATGCCGCAAGACGTTCGCGGGATTC
TATCGCCTCGGCACGATCGCGCCAGAGGTCTGCCAGCCGTTTGACAGTGC
CCGCAAGGGCATCCTGACGGGGGAGGGCGCTGGCGTGATACTGCTGGAGT
CGCTCGACAGCGCCTTGGCGCGCGGCGCGCGCATCTATGCCGAAGTGCTG
GGCTACGGCCTGACCTGCGATGCGGACCACATGGTGGCGCCCAACAAGTC
CAGTATCGCGCGCTGCATCCGTCTGGCGCACAAGAACGCGGGCATCTCGG
CGAACGATGTCGACTATGTCTGCGCGCATGGCACTGGCACGGTGGCCAAT
GACATCACGGAGGCCGGCGCGATCCATGAGGTGTTCGGCGAGCGCATGCC
GCCAGTATCGTCGATCAAATCGATGATAGGCCACACCATGGGCGCGGCCA
GCGCGCTGGCGAGCATCGCCTGTGCGGTCGCTGTCGAGGAAGGCTTCATT
CCGCCGACGATCAATCACCGCGAAACCGACCCCAGCTGCGATCTGGATTG
CGTGCCGAACCGGTCGCGCGAGGCGGAGCTGCGCATCGTCCAGAACAACG
GCTTCGCCTTCGGCGGCAACAACGCCATCACCGTCTACGCGCGCTACGCA
CATTGA
>B8_trim45_op.faGL005702  locus=Scaffold5:54060:54323:-
ATGAACAAACTCGTCAGCAAAGAAGAACACCTGTCCCTGATCAAGCAGAT
CGTGTCGGACATCCTGGAGATCGAGCCGGCCGAGATGACGCTGGAAAGCC
TATTCAAGGAAGACCACGATGCCGACTCGCTGCGCGCGATTGAGATCCTG
GCCAGCCTGGAGAAGGCCTTCGGCGTCGAGATTCCGCAAGAGGCGCTAGC
CCGAATGGTCAACCTGCAAGGCGTCTACCGGGTCGTACAGGAAGCCGCCG
GTTGGTCGGAATAA
>B8_trim45_op.faGL005703  locus=Scaffold5:54419:54682:-
ATGAACAAACTCGTCAGCAAAGAAGAACACCTGTCCCTGATCAAGCAGAT
CGTGTCGGACATCCTGGAGATCGAGCCGGCCGAGATGACGCTGGAAAGCC
TATTCAAGGAAGACCACGATGCCGACTCGCTGCGCGCGATTGAGATCCTG
GCCAGCCTGGAGAAGGCCTTCGGCGTCGAGATTCCGCAAGAGGCGCTGGC
CAGAATGGTCAACCTGCAAGGCGTCTACCAGGTCGTGCAGGAAGCCGCCG
GCTGGGAAAGCTGA
>B8_trim45_op.faGL005704  locus=Scaffold5:54778:55053:-
TTGTATATCGCCATGAACAAACTCGTCAGCAAAGAAGAACACCTGTCCCT
GATCAAGCAGATCGTGTCGGACATCCTGGAGATCGAGCCGGCCGAGATGA
CGCTGGAAAGCCTATTCAAGGAAGACCACGATGCCGACTCGCTGCGCGCG
ATTGAGATCCTGGCCAGCCTGGAGAAGGCCTTCGGCGTCGAGATTCCGCA
AGAGGCGCTGGCCAGAATGGTCAACCTGCAAGGCGTCTACCAGGTCGTGC
AGGAAGCCGCCGGCTGGGAAAGCTGA
>B8_trim45_op.faGL005705  locus=Scaffold5:55058:56032:-
ATGGCTGATGCCTTCCTGACCGCCTTGACTACGCTCACGCCGAGGTTGCG
CAGCGACTGGTTGCACGACGCTGGCATGCCGATGCGGCTACCGTTCCCGG
GCCGACCCGTGGCTAACCTTGCCGCGATGGACCCATGGTTCGACGCCGCA
CGCGACCTGCCTGGGGTCAAGCATCGTTATCTGAACAACACCACGCGCTA
CGGACTGGCAGCGACGCTGGCCTGCCTGCGCATGTCCGGAAATACCCATT
GGTGTGATGCGGACGAAGAGCGGCGTGGGGTGTATCTCGGCACCGCCGTG
GCCGACTATGCGGTGCGCCGGCAGGTCGACCAGGCGGTGCTGGCGGCAGG
CGCCAAGGCGCTCAACACGGTGTCCGCGCCGAATATCTCGGCCAACATCG
CCGCCGCGCATCTAGCTATCGCCAGCCGCAGTCGTGCATTTGCCACAACC
CTGCCATCGCCGTTGCTGGCGGGATTCGAGGGCCTGTACTTGGCCGTGCA
GGCCTTGCAGATGGGCCGGATCGATACGGCGCTGTCGATTGCCGCAGAGG
AAACGGTCTCCGACGCGGACGGCGCACAGGTCATGCCAGGTGCCGTGGTG
TTGCAATTGCACTCGGGACATTCCGGCGGCGGCCGTCGCATCGCGGCGAC
AGCATGGGGTTCGCTCGATGATCCTGCCCTCGCCGCACGCGGCAGTACGG
GCCGCCTGCTGAAGCAGGCAGGCGCGTTCGCGGGCATCGCGCAGCTCGTT
GTGCTTCGCGATGCGTCGGAGACCGGCGCGGCTTGCGCCACCTGCTGGCT
GCGCTGGCTGAACGCCGCTGGTATGTCCACTTCTTCCCGTGTCGAACTCG
CGTTCAGCAGCATCGGTGCGGTCGAACCGCTGCTTTGGGCCGCATATTGG
CTGACGCAGGATCGTCCAATCCTGTTGATCGCCATTCATCAACGCCGCTA
CCTGGCATTTTTATCCACTCCCTGA
>B8_trim45_op.faGL005706  locus=Scaffold5:56025:57308:-
ATGAGCGACGCCGTCAGACCGGATAGCGTGCGACATGGCCGGGCGGATGG
CCGTGCGCGCGCTATTGACATCTATATCATCGGCCTGGGTGCGGTATCGC
CGCTCGGGCACGGCGTCGCGGAACTCTGGCAAGCATTGTTCCGGCCGCCG
CCGGCGCCTGCGCGCAACGCCATTGCCGGATTTCCTGATGGGGATGCTTC
TTGGCGTCACGCCTATGCTCGCCCGGGAGAACTGCCATCGGCGCCCGGCG
AAGCGCTCGGAACCTTCGAGAAAATGGCGCTGTCGGCAATTGAAGAGGCC
TGCGCTGACTGCGAGTGCATGGACGACGGCCTGGCCGCGCTGCTGGATGA
AGACTTGATAGTCGGGATGGCGATCGGCACTGCGGCGGGCGACTCCGAGC
GCGCAGAGGCGCGTCGTCTCGCCGGCGGGTTGGACCGCTTGGCTGACTGC
AATCCATATCGCGTGGCGGATGATCTGCCGAGGCGCACCGGTCTTCCGCT
GAGTGGTCCGGTGTTGACCATCGCCAACGCATGCGCGGCGTCGCTGTACG
CGCTGACCGAGGCAGCCGATCTGATCCGTGTCGGCGCGGCCGACGTCATG
CTGGTGGTGGGGGCCGACTTGCTATCCCGCGTCACGCAAGCGGGATTCCA
GAAGATGACGGCGCTTGACCCGGACCGTTGCCGGCCGTTCGACACCGAGC
GCAATGGAACGGTCCTGGGCGAGGGCGCCGCGGCGCTGGTCCTGGCATCG
GCCGAGGTCGTGGCTCGCTTGCCGCGATCGCCATACTGTCGACTGCTGGC
ATCCGGAACCAGTTGCGACGCTTTTCATCCCACGGCGCCGCAGCCGCAGG
GGCGCGATATCCGCGGTGCGGTGAATCGCGCGCTGACGCACGCGGGTCTG
GATGCGCGACAGATCGGCTTGGTCGTGCCGCATGGCACGGGTACGCCGAT
AAACGACCGAATCGAGGGCGAGATGCTGGGCGAGACGTTCGGCGCGGCGG
CGGCGGCCTTGCAGGTCATGCCGATCAAGGCTCATCTCGGCCACAGCGCC
GGTGCGTCCGGCGCGTTCTCGGTGCTGGCCGCGGCGAAGGCACTGGCCAG
CAGACGCGTTCCGCCCGTCCTGTATCTACGGGAGCTCGACCCGATGGTGC
CGCTATGCCTGCACGCGGAGGCCGCCGATCTGCGGACCACCGCATGCGAC
GATCCTCCCCGGGCATTGGTGAGTGCCTACGGCTTCGGCGGCAACAATCT
TTCGGTGGTGCTGGAGGGCATGTGCGATGGCTGA
>B8_trim45_op.faGL005707  locus=Scaffold5:57305:57769:-
ATGGAGATCCTGCGTCAAATGCCGCATCGAAATCCGATGCTGCTGGTGGA
CGCGGTGGAATTGGGAAGCGATCCGGCCACGGCGCGCGCCTTCAAGAACA
TCACCTTCAGCGAACCCTGCTATCGCAGCGCCGACGCCGCGCAGCGTGCC
GATCAACTCGCTTATCCGGTATCCCTGCTGGTGGAATCGTTCGGGCAGAC
GGCCGGCGTGCTGTTGGCGCGGCGCGGCTTCCTCGTTGCGGGCGACACCA
GTCGCGCCGTCGTGTTTGGCGAATTCTCGGACATTGAGTTTCTCGGCGAC
GCCTTCCCCGGCGACCGATTGCAGCATCAGATCAGGCTCGATTTCATCGG
CACCAGGCTAGTGAACCTGTCTGGGAGGACGGAAGTCGATGGCAGGCCGA
TAGCCACTTACACGAACCTGAAAGCGATCCTGGTGGACGTCACAGATCTT
GCGAGGAATCCATGA
>B8_trim45_op.faGL005708  locus=Scaffold5:57774:58217:-
ATGAACCTGTTCCCCAACTCGGCTGCCGGCATGCGCTTGCACGATCAGGC
CCACGCGCTGTCCGAACGGCATTGGGTTTTCATCTGGCATTTTTCCCAGA
CCGATGCCGTGTTCGACGGGCACTTTCCGCATCAACCAGTGCTTGCCGGA
GTGTTCCTGATGGAAATGGCGCAACGTGCCATGGCGCATGCGGTGCTGGC
GACGGATGGCCGGGCCGTCCGTCTACGGCGGGTGAGTCATCTGCGTTTCT
TCAACGCAGTGTTTCCAGGGGAGACCTGTGCGCTTACCGTGACATGGGAG
TCGGCCGCAGGTGATGATGGGCGAATCGTGGCCGAAGTACGCTTCGCCAA
GGGAAGGACGAAGGTGGCCGCTGGGCTGCTGGAGTTGGCAGTCGTCGCGG
AGCAGGTGTCGGCGAATGAAAGGGAGGGCGCAGATGCGGTTTGA
>B8_trim45_op.faGL005709  locus=Scaffold5:58252:59007:-
ATGAATAACGCATTTGAATTCAACCAACCGGTCGCAATCGTCAGCGGGGG
CTCGAGGGGCATCGGACGGGCTGCATGCGCGGCCTTGGCCGAAGCAGGTT
ACGCAATTTCCTATTGTTACCGCTCGCGAGGCGAAGCTGCGCTCGAGACG
AAGGCCAGCATCGAGGCAATAGGAATGCCTTGCCTCGCGCTGCAATGCGA
TGTCTCCGACGCCGGAGAATGCGACACGTATTTCAAGACGACACTGAAAC
ACTTCGGGCGGGTCGATGTGCTCGTCAACTGCGCGGGAATCACGCGCGAC
GCTAGCCTGCTATCGATGAGATTCGAAGATTGGAGCGATGTGCTGAACAC
GAATCTGACGGGCACATTCAATCTTTGCCGATCCGCCGCGTTTCATTTTA
TCAAGAGAAAATCCGGCACGATCATCAATATTGCCTCGGTGGCCGGGGTG
TTTGGTAACGCGGGGCAGACGAACTATTCTGCGTCGAAAGCCGGCATCAT
CGGCTTCACCAAGGCGCTGGCCAAGGAGGTAGCGTTGCATGGCGTTCGCG
CCAATGTAGTGGCGCCGGGCTACATTGAAACTGATATGACCTTGGATCTG
GGCGAGAAGATCAAGACGGCGATGCTCGAGCGCATTCCGCTGAAACGTTT
CGGTCGCCCCGAGGAGATCGGCGCGATGATCCGCTTCCTTGCTTCCCCGG
ACGCCGCATACATCACTGGGCAGGTCTTCCAGGTCGATGGCGGAATCATC
ATTTGA
>B8_trim45_op.faGL005710  locus=Scaffold5:60314:60778:-
ATGAACGGGAATCCGATCCGTTTCGATACCCAGCATGTCTTGAAGCTGTT
GCCGCACCGCTACCCCTGGCTGTTGATCGATCGCGTGCTTGCTTTGGAGC
CGCGCAAGGCCGTAACCGCGCTCAAGAATGTGACTGTCAACGAACCCTAT
TTCGTTGGCCATTATCCGGGAAGCCCCGTGATGCCTGGCGTGCTATGCAT
AGAGGCACTGCTGCAGACCGCCATGATCCTGGTATCTGTCGAAGGGGAAA
CTGGCATCGAGAGTAACTTGCATAGGGTGATTGAGATCGAAAGGGCGCGC
TTCAGGCGATCGGTCTACCCTGGGGATCAACTGCTTATCCATGTCGAGCT
CAAGCATGATCGGGACGGAGTCTGCCGGTTCCAAGGTTCGGCCACGGTGG
ACGGCGCCATCGCCGTCGAGGCAAACATTTCCCTGACGCGTAGCAAGAAG
GATCTCTGCTGCTGA
>B8_trim45_op.faGL005711  locus=Scaffold5:61033:62127:-
ATGCACGAAGCAAGTAAGAATCTGTATCCCGGCCCTCCATTCAACAAGCG
CAGGCGCCTGGCGCAAGCGCTGGCGGCGCTGCCCTTCACGCTACCGATAG
CAGGCCTTACTGCCTGCGGCGGCGACGACAGGGAAGATGCGTCAAACTTG
ACGCCCACGGTAACGGACCGGCGCGTAGCGCTCTCAACTGGCGTGACGTT
GCACGTAAGGGACTGGAACGCAGCGAACGCTCGGAGGGTCGTCGTCCTGC
TGGGAGGCCATGGAGAGAACGCCCAGTATTTCAACGGCATGGCGGCCGAA
CTAGCTCGACGTGCCCGAGTTATCGCGGTCAGCCGGCGTGGCTACGGGCA
ATCGGAAAAGCTTATGCCGAGTACCGTACAGCGATATGATCCGGATACGC
TTGTCAGGGATCTCGAGTCACTGTTGTCCAGGTTGGGCGTTGGCAGCGCG
GTCCTGTGCGGCCACTCGATCGCCGTCAATGAACTGACGCTGTTCGCTGG
CCGCTATCCCAAGCTCGTGCGCGGGATTGTATACATGGACACCCCCTTCG
ACTACACACGCAAAAATCGGCTCGAAGACGAGGTGGCGCCGTCAGATCCC
GCCCTGATGACGCCACCGCCACAGCCGTCGGACGGGGCGTCATTCGCTGC
GGCCGTTGCCTACACCAAGCGTATTAGGAAGGTCTGGACACCGGCCACAG
AGGCCAACCTGCGGGATAGTCTTCACGTGCTGCCAGATGGCAGGGTGCGT
CCAAGTACGCCGGAGGCGGTCGATAAATCAATGCTCAGCGAAGCGTTGTC
CTTCTCGCCAGATTACGCGGCGGTCAAAGCGCCATCGCTCATACTGGCGG
CGAACCCAACGAGTCCGCGCGACCTGTTCCCCTGGCTGATCGAACCCATT
TCTTCTCAGATCCGGCAGGAGGTGGAAACGCTATTGCTCTATTCCAGTCG
GAGACGGTCGCGCACTCTCGAGTGGTTCAAGGCCGCATTGCCAGATAGCC
AGCAAAAGATCATCGCAAACAGTAGCCACGCCGATTTCTTCATCGAGCAC
CAAGCCGAAGTGGTACGCGCGATCGAGTCGACGGGATGGTACTAA
>B8_trim45_op.faGL005712  locus=Scaffold5:62491:62772:-
ATGGCGCTCCGGGAGATCGCCGTCATCTTACCTGGATGCGCTGGGCAGAA
GGCGCGTGAAGTCAGGCGGCTGGAACTACGCGCGCAACGCGTCATGTTGC
CGGGCCGCAAAGGACTGTCGCTCACCTGCCTGGTGGCAGAAAAGCGCGGT
GCGCGGGCCGGCGTGAAACCTGTGGTGTGGAGATTGCTGACCAACCGGGA
GGCGCAAGACCTCTATGCCGTGATCGACATCATCGATTGGTATCGGCCAG
ATGGGAGATCGAGATGCTCTTCCACGTGCTGA
>B8_trim45_op.faGL005713  locus=Scaffold5:63238:65370:-
GTGAGCCGCGCGGCCATGGCGCGTCTGCTGAGACCGGCGTCGATCGCCAT
TGTCGGCGCCTCGCCGACGCCGGGCGCACTCGGCGCTTCGGTACTGGCCA
ACCTCCAGCGCAACGATTACGGGGGCAGGATCTATCTGGTCAATCCGAAG
CGCGATGAGATCAATGGCCGGCCGTGTGTGAACTCGATCGAACAGTTGCC
GCCAGGCGTGGATGTCGCCGTGCTGGCAATTCCACAGGCGGCGGTGCTTG
ACGCCGTGCGCCAGCTTGCGGACCGAAACGTGGGGGCCGTCGTGATCTTT
TCCGCCGGTTTTGCCGAGGCGGGACCGGAAGGGATCGCGCAGCAGCACGA
GATCGCGCGGATCGCAGCCGAGACGGGCATGCTCATCGAAGGGCCGAATT
GCCTCGGCTGCATCAACTATCTCGACCGCGTGCCGCTGACGTTCATCGAG
ACCGACGTGAGCGCGGTGCAGGCGCAGCGCAGCCGCAGCGAGCCCGCGAT
CGGCATCCTGTCGCAGAGCGGGGCGATGATGGCTGTGCTCAACACCACGC
TGACGAGCCGCCATCTGCCGCTTTCGTATGCCGTATCGACCGGCAACGAG
GCGGCCAGCCATCTCGAGGACTATCTGGAATTCCTGCTCGACGACCCGGG
CACCCGCGTCGTCGCAATGATTGCCGAGCAATTCCGGCAGCCACGACGAC
TGCTCGACGCTGCGCGGCGCGCGCGGCGGGCGGGCAAGCTGCTGGTATTG
CTGCATCCGGGCAAGAGCGCCGCCGCGCGCGCTTCGGCGGCCACGCATAC
GGGGGCGATGGCGGGCGACCATGCCGTGATGCGCACCAAGGTCGAACGCG
CGGGCGTCGTGATGGCGCAGACGTTGGAGGAACTGGGCGATATCGCGGAG
ATCGGTTTGCGCTGCGCGAGCCTGCCTGGTCGCGGGACGGCGATCCTGGG
CGAATCGGGAGCATTCAAGGCATTGTGCCTGGATGTGTGCGAGGCGCTCG
GCCTTGACTTGCCCGTGATCGACGACGAGAGCGCGCCCGCGTTGCGCGCG
GCGATGCCGCCGTTCGTCGCGGTCGCCAATCCGATCGATCTGACCGCACA
AGGGCTAGTCGATCCGGACCTGTACTACCGCACGCTCTCGGCGCTGTTCG
ACGACGCTCGATTCTCGGCCGTCGTGGTCGGCCTGATCCAGACCGATTCG
GTTACGTGTGCGATCAAGATGCCGCCCGTGCTGCGCGCAGTGCGGGAGCT
GCGACCGCAAAAACCTGTGATCTGCGCGGGGCTCGACGAAGGGGCGATCG
TGCCGGCCGAGTACATCGATCAGATGCGCGAACTGGGCGTGCCGTATTTC
CCGAGCACAGAGCGTGCTTTGCGCGCCGTTGCCCGACTCAGCGAACTCGG
TACGCGCGACTTCGCCGAGTCTGCGCATGAACCGGTTGCAGCCGAACTGC
CGCGGCAAGGGGACGTTGTGCCCGAATACCGCGCCAAGCGGATCCTCGCA
CCACTCGGCATTCCGTTTGCGCCCGGCGAGCTGGCCACGAACCTCGATGC
CGCGCTGACGATCGCGGATCGGATTGGCTACCCGATCGCGCTAAAGATGC
AAGCGGTCGAGTTGAGCCACAAGAGCGACGTCGGCGGCGTGATACTCGGT
GTCGACTGCGCCGACAATCTGCGCGCAGCTTGGATGCAGCTCGACGACAA
TTTGAAGCGACATGCGCCGGACGTGGTGCTCGACGGTGTGCTGGTCGAGA
AGATGGGCAGCCGCGGTCTTGAGATGATCGTCGGCGCGCGTAACGATCCG
CAATGGGGACCTGTGATCCTGGTTGGCCTCGGCGGCGTCACGGCGGAGAT
AACGCGTGATGTACGTCTGCTGGCCCACGATTTGCCGATGGAAGCCGTCG
TGCACGAGTTGAGGCAATTGCGGGGCGCTGCCTTGCTGCAAGGATATCGG
GGAGAGCCGCCGCTTGACGTGGACGCACTAGCGCGGGTGGTGGTAAACCT
TGGCGCGCTGCTGCAATCCGAACCCCGCATCCGTGAGATCGACCTGAATC
CGGTGATTGTCTATCGACAAGGTTTCGGCGTACTTGCATTGGACGCGTTG
ATGCTCGTGAAGCCGTGCGAATTGTCAACTTGA
>B8_trim45_op.faGL005714  locus=Scaffold5:65420:66262:-
GTGCAGGCAATGAGCAATCAAGCAGAGGAACAAACCGTCGTTTTCAGCAT
CGAGAACGGCGTGGCATGGGTCAAATTCAACCGCCCGGAAAAGCGCAACG
CGATGAGCCCGGCGCTGAACCGGCGCATGACGCAGGTGCTCGACGAGCTG
GAATTCCATCCGGAGGTCGGCGTGCTCGTGCTGACCGGCGAAGGCACCGC
GTGGACGGCCGGCATGGATCTTCAGGAATATTTCCGCGACACTGAAGCGC
ATGGCCTGAAGGGCACGCGCAAGGCACAGCGCGAGAGCTACGGCTGGTGG
CGGCGCCTGCGCTGGTACCAGAAGCCTACCATCGCGATGATCAACGGCTG
GTGCTTCGGTGGCGGCTACGGTCCGCTGTTCGCGTGCGATCTGGCGTTCT
GCTCCGAGGAAGCGCACTTCGGCCTGTCCGAGATCAACTGGGGCATTCTG
CCGGGCGGGGGCGCGTCGAAGGTCGCCGCAGAGCTGCTCTCGTTCCGCCG
TGCGATGTATCACGCGATGCTCGGCGAGAACATCGACGGCCGCAAGGCCG
AGGAATGGGGCCTCGTCAACGAGGCGGTGCCTGCCGCGCAACTGCGCGAG
CGTGTCTGCGAAGTGGCCCTGGCGCTGCTGAAGAAGAATCCGAGCGCCTT
GAAAGCCACCAAGGACGCCGTCCGCCGCGTACGTGAGATGACCTATGACA
ACGCCGAGGATTTCCTCGTGCGAGCCCAGGAGGCGGCCAACAGTTTCGAC
GACGACGGCCGCAAGGAAGGCCTCAAGCAGTTCCTCGACGACAAGACCTA
CAAGCCTGGTCTCGGCGCCTACGATCTTACCCGCAAGCGCTGA
>B8_trim45_op.faGL005715  locus=Scaffold5:66323:67564:-
GTGTTTCACCGTGCCGCGGCCCTGCTGCAGGAACAGGCGCCTGTCGCCGC
GGCACTGATCGCGCGAGAAACCGGCGGGATCCTGCCGAAGGGCGAGCATG
AGGTGCGAGAGGCGATCGTGCTGCTGCAGCGTGCTGCGGCGATGCCGCTG
GAAGCCAACGGCCGGGTGCTGCCGAGCGCGCCGGGCCGGCTCAGCATTGC
CCGTCAGCTGCCGCTTGGCGTGGTCGGTGTGATTTCGCCGTTCAATTTCC
CGCTGGTGCTGTCGCTGCGCTCCGTCGCGCCTGCGCTCGCGGTGGGCAAC
GCGGTGGTGATCAAGCCCGATCCGCGCACGCCATACGCAGGCGGATTCGT
GATTGCGGAAGTACTGGCCGCCGCGGGCTTGCCGAAGGGCCTGCTTCACG
TGCTGCCCGGCGGCGCGGACGTCGGGCAGGCGCTGGTCGAGGCGCCCGGC
GTGCCGATGCTTGCGTTTACCGGTTCGACGGCCGCCGGCCGCAAGATCGG
CGAATTGGCGGGCAAGCATCTCAAGAAAGTGTCACTGGAGCTGGGCGGCA
AGAACTCGCTGATCGTGCTCGACGACGCCGATCTCGACAAGACCGTGTCG
GCAATCGCGTTCGGTGCCTGGTTCCACCAGGGGCAGATCTGCATGGCGAC
CGGCCGGGTGCTGGCCCACCGCAGTATCGCGGCGGAACTCACGCGGCGCC
TGGCCGACAAGGCGCGCCACCTGCCGGTCGGCGATCCGGCCGTGGAGCAC
GTAGCGCTCGGTCCGATCATCGACCGCCGGCAGTTGCAGAACGTCGTTGA
CATCGTCGATGCCTCGGTGGCGGCCGGCGCCGTGGTCGAGGCGGGCGGAA
CCCACGAGGGACTGTTCTACCGGCCGACCGTGCTGTCCAACGTGAAGCCG
GGCATGCGCGCTTTCGACGAAGAGATCTTCGGGCCCGTCGCGAGCGTGAT
CCCGTTCGATACCGACGACGAAGCCATCGAGCTTGCCAATCGTACCGACT
ACGGCTTGTCGGCGGGCGTGATTTCGGCCTCCGTGGGCCGCGCCATGGCC
CTCGGCGAGCGGCTGCACACGGGCCTGCTGCATATCAACGACCAGACCGT
CGCCGACGAGGTGATCAACCCGTTCGGCGGCACCGGCGCCTCGGGCAACG
GCAGCAGCGTGGGCGGCCCCGCCGACTGGGAGCAGTACACGCACTGGCAA
TGGGTGACGGTCAAGGACGCCGTTCCGCAGTATCCGTTCTGA
>B8_trim45_op.faGL006364  locus=Scaffold6:13:1674:+
GTGGTAGGCCTCGTACATGGCAGGGCGCGCCAGGTCGTTCATGGCGGCAT
CGACTATGCAGAAGTTCTTGGCGGCGCCCGGCTTGAGGAACTCGACCTGG
GTCAGCAGCACGCCGGCATTGCCCACCAGCGAGCGGCCCGGCTCGAACAG
CACTTCGCGATGGCCATGGCCGCGCTCGGCCACGCGGTCCAGCAGCGTGC
GGGCAAAGCCGGTGATGTCCGGCGGGGTTTCGTCGTCGTAGGTGATGCCG
AGACCACCGCCAACGTCGATATGTTCCAGCTTGATGCCTTCGCGTTCGAG
CGCTTCCACTACGTCCAGCACCTTGTCCAGCGCTTCCAGGTAGGGCGCGA
CTTCGGTGATCTGAGAGCCGATATGGCAATCGATGCCAGCCACTTCCAGG
TGCGGCAGCGCGGCGGCGGCGCGGTAGGTGGGCAGCACGTCCTCGAAGGC
CACGCCGAACTTGTTGCCCTTCAGGCCGGTGGAGATATACGGGTGGGTCT
TGGCGTCCACATCCGGGTTGATGCGCAGCGATACGCGCGCGCGCTTGCCC
AGGCTGCCGGCCACGGCGTTGAGGCGGTCCAGTTCGGGGATCGACTCCAC
ATTGAACGACAGCACATCGTGCGCCAGCGCCAGTTCCATCTCGGCGGCGG
TCTTGCCCACGCCGGAGAACACCACCTTGCGCGGATCGCCGCCCACCGCC
AGCACGCGCTGCAGCTCGCCGCCGGAAACGATGTCGAAGCCCGCGCCGAG
CTTGGCGAAGACCTGCAGCACGGCCAGGTTGGAATTGGCCTTCATGGCAT
ATTGCACGCGCGCGCGGCGGCCCTCGCAGGCCTTGGCGTAGGCGTTGTAG
GCGGCGGTCAGCGCGGCGCGCGAGTAGACGAAAGTGGGGGTGCCGTATTC
GGCTGCGATGCGCGCGAGGGGGACGTGCTCGACGGCGAGCGCGCCGTCGT
GGCGATGGAAGAAAGCGGTCATGGTTACTTGGCGGTGGGGGGGGCGGCCG
GGGCCGGTGCGGAACCCTGGGCTGCTGGCAGCGGCATGGCCGGATTGCTC
AGGCCGGGATCCGGTACACCGGGCTGGGCCGGCGCGGGTGGCTGCTTGGG
CATCACCAGCGGGCCGCGGATGCCGCATCCCGACAGCAGGGGCATCGCAA
GGCTGGCGGCAATCGCCGATACAATCGCAACACGACGCAACATCGGGTCG
TCCTTAAAGAGTCGTCCCGGGCCGTTTCCTCCATACGGAATGGGGCGGCG
GGACCTGCGGAAATACGAAAACCTGTTCAACACGTTACCGGCCGAGCGGC
GCTGGCCGGCGGCCCTGGAGTTTAGCATGCCCCCCATGAGTGAAAGTGAG
TTCCTGGCCCTGGCCCAGCAAGAGCTGGACCGGCTGGAGAGCGCGGTGGA
AACCGCCGCCGATGCGGCTGACGCGGATATCGAAATCAACCGCGCCGGCA
ACCTCATCGAGCTCGAGTTTGAAGACGGCTCCAAGATCATCGTCAACAGC
CAGGCGCCGATGCAGGAGCTGTGGGTGGCGGCGCGCGCGGGCGGCTTCCA
CTTCCGCCACGACGGCCAGCACTGGATCGATACGCGCGGCGGCGGAGAGC
TGTACGCGGCGCTGTCCGGCTATGTGAGCCAGCAGGCGGGGGTCACGCTG
AAGCTGGCCTGA
>B8_trim45_op.faGL006365  locus=Scaffold6:1749:4121:-
ATGGCCACAGCACAACAGAAGCCGTCCCTGCCCGCCCGGCGTCCGATCTG
GATGCGGATAACGTTCTGGGCTCTGGGCCTGCTGGTGGCCGGGATCGTGG
CGGTGGCTCTGCTGGTGGGATACGCGCTGCTGGTGGCCGCCCCCAACCTG
CCCTCGCTCGATACCATCACCGACTACCGGCCCAAGATCCCGTTGCGGAT
CTACACCGCCGATAACGTGCTGATCGGCGAGTTCGGCGAGGAACGACGCA
ATTTCGTGCCGATCGCCCAGATCCCGGACGTCATGAAAAAGGCCGTGCTG
GCCATCGAGGACGACCGCTTCTACGAGCACGGCGGCGTCGACTTCGTCGG
CGTGCTGCGCGCCGGCCTGGCCAACCTGCGCGGCGGTCTGTCGCAGGGCG
CCTCCACCATCACCATGCAGGTGGCGCGCAATTTCTTCCTGTCCAGCGAG
AAGACCTTCACCCGCAAGCTCTACGAGATGCTGCTGGCCTACAAGATCGA
GGCCAACCTCTCCAAGGACCAGATCCTCGAGCTGTACATGAACCAGATCT
ACCTGGGGCAGCGCTCCTACGGCTTCGCCAGCGCGGCACGGGTGTATTTC
GGCAAGTCGATCAAGGACGTGACGCCGGCCGAGGCCGCCATGCTGGCCGG
CCTGCCGAAGGCGCCTTCGGCCTACAACCCGGTGGTGAACCCGAAGCGCG
CCAAGGTGCGGCAGGAATACATCCTGCAGCGCATGCGCGACCTGCGCTAT
ATCACGCCCGAGCAATACGAGCAGGCCATCCATGAAGAACTGAAGGTCCG
CGGCGAAGGCAACGAATTCTCCACCCACGCCGAGTACGTGGCCGAGATCG
TGCGCCAGCTGATGTACGCGCAATACCGCGAGGAAACCTACACCCGCGGC
CTGACCGTCTACACCACGCTCAACAAGACCGACCAGGACGCTGCCTACGA
GGCCGTGCGCTCGGGCATCATGAACTACGAGCGCCGCCATGGCTACCGCG
GCCCCGAGGCCTTTATCGACCTGCCTTCCAGCGCCGACGAGCGCGAGCAG
GCCATCGACGACGCGCTGCTGGAGCACCCGGGCAGCGACGACCTGCGCTC
GGCCGTGGTCACCAGCGTTTCCGCCAAGCAGGTGCAGGCCACGCTGCTGT
CAGGCGAAGTCGCCACCATCGAAGGCCAGGCGCTGCGCTTTATCGCGCCC
TCGCTGGCGTCCAACGCGCAGCCCAAGGCCAAGATCCGCCCGGGTGCGAT
CATCCGCGTCACGCAGGACGAGAAAGGCGCATGGACGGTCACGCAGTTGC
CTGAGGTATCGGCTGCCTTTATCTCGCTCAACCCGGAAGACGGCGAGATC
CGTTCGATGGTCGGCGGCTTCGACTTCAACCGCAACAAGTTCAACCACGT
GACGCAGGCCTGGCGCCAGCCGGGCTCGAGCTTCAAGCCGTTCATCTATT
CGGCGGCACTGGAAAAGGGCTTCTCGCCCGCCACCGTGATCAACGACGCG
CCGGTGAGCATCAGCGACAACGGCGGCCAGGTGTGGGAGCCGAAGAACTA
CGATGGCAAGTTCGAAGGCCCGATGACCATGCGCCGCGCGCTGGCCAAGT
CCAAGAACCTGGTGTCCGTGCGCATCCTGCGCGCCATCGGCACGCAGTAC
GCCCAGGACTACATCACGCGCTTCGGCTTCGATGCCGACAAGCACCCTGC
CTACCTGCCGATGGCGCTCGGTGCCGGCAGCGTCACCCCGCTGCAGATGG
CGGGGGCCTACTCGGTGTTTGCCAATGGCGGCTTCCGCGTCAATCCCTAC
CTGATCCAGAAGGTGGTCGATGCCCGCGGCAACGTGATTTCCGAGACCAA
GCCCCAGCGCGCCGGCGAGGATGCGGTGCGCGTGCTCGACGCCCGCACCG
CCTTCATCGCCGACAGCATGCTGCGCGAGGTCGTGCGCAGCGGCACGGCG
AACAGCGCCAAGCAGCGCCTGGGCCGCAACGACCTGGCCGGCAAGACCGG
TACCACCAACGACGCCGTGGACGCCTGGTTCGCGGGCTACACACCCAAGC
TGGTGGCCATCGCCTGGATGGGCTACGACCAGCCCAAGAGCCTGGGCGTG
CGCGAGACCGGCGGCGGCCTGGCCCTGCCGATCTGGGTGGGTTACATGGG
CAAGATGCTCAAGGGCGTGCCGGAGATCCCGGAGCGCCAGGCGCCGGAAG
GCGTGGTGATGGTGGGAGGCGACTGGGCCTTCGAGGAAAACGCGGGCGGC
GCCGGCGTGGCTTCGGTGGGCCTGGGCGATCCATGGCCGGGCAAGCCGGA
AGAGAGCACGCAATCGCCTGCCGACGTCGAGGCGGAGAAGAAGCGCATCC
TGGAGATGTTCGGCGGGGGCTGA
>B8_trim45_op.faGL006366  locus=Scaffold6:4567:5562:+
GTGGGCAGCGGCAAACAGGACTATCGCCTGGAGAAATGCGCCAGCGAATT
GCTGGACCGTCAGGCCGTTGCCGATGGCAACGTGGTCAATATCGAAGCGG
TGGGCATTGCCCTCAAGCGTGCGCTCGGCAAGGCCGGGATTCGCACCAGG
GAGGTTGTGCTCGGCGTGCCCTCGATGCTGACGGAATCCCAGACCGTCAG
CCTCCCGGACAACCTGTCCGAGGACGAACTCTATGTGCAGGTGGAATCCG
AGGCGCATCGTCTCTATCCGCCATCGCAGGCCGTCAATTTCGATTTTGCC
GTGATCGGCCCCAGCGAGACCGAGGGCGGCATCGGCGTGCGCGTGACCGC
AGCCAACAGCGACCGCGTGCAGGAGCGCGTCACCGCCGCCGAGATGGCAG
GGCTGAAGCCGCATGTGATGGATGTCGAGGAATACGCGGTCCAGCGCTCG
GTGGTGCAGATGCTGGGCGTGCCGGCGGACATCAACGAGACCGATGCCAA
GGACCTGCCCGTGGTGGCGGTGGTTCACCTCGGCGGCAGCCGTTCCAAGG
CGATCTTCTACCAGGGCTGGAAAGAGCTCTACGAGCAACCGCTCAACAGC
TACGGCGACCAGCTCACCCAGAGCGCGGCGCGCATGTTCACGCTGGACGC
CCTCAAGGCCGAGATCAAGAAGCGCAAGAACACCCTGCCGGAAGCCTGGC
GTACCCAGTTGCTGCAGCCCTCCCTGGAGGCGCTGGCGGCTGAGGTGCAT
GGCGCGGTGCGCAATTTCCTCGCGACTTCGAGCACTGGCCGGGTCGACGA
GATCCTGCTCTCGGGTGGCCACGCATCGCTGATCGGCGTGCAGTCGGCCA
TCGAGCAGCAGGCCGGGATCACCACCACGCTGGCCAACCCGTTCGCCAAC
ATGATGACAGCCGGCAAGGTCAACGAGCGCTATCTGCAGCGCGACCTGCC
AGCCTACATCGTGAGCGCCGGGCTTGCGCTGCGCGGCCTGCAGTAA
>B8_trim45_op.faGL006367  locus=Scaffold6:5581:6231:+
ATGTCTATCAACACGATCCCGACAGTCAACCTGCTGCCTTACCACGAAGC
CCGCAAGGCAGCGCGGCGCAAGAAGGTCTACACCATGCTGGGCGGGGCGG
CGCTAGCCGGCGCGCTGGTGGTGGTGCTGGGCGGTGCGTATATCGATCAC
CGCATCGAAGCCATCTCCGGCCTGAACCAGGTGCTGGCCGCGGAGAATGG
CCGCATGGATATGCAGATCCGCGAGGTCAACACGCTGCGCAAGGATATCG
AAGGGCTGCTGCAGCGCCAGAAGGCCATCGAGGGCCTGCAGAACGAGCGC
AACCGCCCCGTGCAGCTGCTGGAGGAACTGGTGCGGCAGGTGCCCGAAGG
CGTCTACCTGACCACGCTCAAGCAGAGCGGCGACGCGTTCACCGTGACGG
GCATCGCCCAGTCGAACGAGCGCGTGTCGGAGCTGCTGCGCAATCTCGGC
CAGGTGCAGTGGCTGGACAAGGCCGAGCTGATCGAATCCAAGGCCGTGAT
GATGACCAACAACCTGCGTGAACAGCGGCGCCTGTTCGACTTCTCGATGC
GCTTCGCCTACCGCGCGCCGGAAGCGGCGGAGGACGGCAAGACGGGCAAG
GCCGGCGGTGCGAGCGCCGCCAGTGCGGCGGCAAACGGCGGGAAGGGCTG
A
>B8_trim45_op.faGL006368  locus=Scaffold6:6234:6707:+
ATGGCACTCGATAGCGAAATCTCGCTGGCCGCGCTGAACGATCTCGGCGC
GCAGTTCCGCGGCCTCAACCTCAACGAGCCCGAAACCTGGCCGGCCGCGC
CGCGCATCCTGTTCGCTGTTCTGGCGGCGGTGCTGGTATTGCTGCTGGGC
TGGCAGTTCTACTGGAGCGGCAAGCTCGACGAACTGGATCGCAAGCACGC
CGAGCAGGAAAGCCTGAAGCAGGCCTACCAGAGCAAGGTGGCGCAGGTGG
CCAACCTGGACGCGCTGCGCAAGCAAAAGGCTGAAGTGGAGCAGCGCGTG
GCGCTGGTCGAGCGCCAGTTGCCAAACAAGACGGAGATGGATGCGCTGCT
GGCCGACGTGAACCACGCCGGCGTGGCGCGTGGCCTGCAGTTCGAACTGT
TCAAGCNNNNNNNNNNNNNNNNNNNNNNNNNNNNNNNCTCAAGCCCTACT
TTGCCGAGATCCCGGTCAACCTGA
>B8_trim45_op.faGL006369  locus=Scaffold6:6731:6931:+
GTGGCGCAGTTCAATGCCGACGTTGCCGCGCTGTCGCGCATCGTGTCGAT
GCAGGGGATGCAGTTCACGACCGGCAAGGACGGCGGCCTGACGATGGAGG
CCGTGGCAATGGCCTATCGCGCGCTCGACCCAGAGGAACAGGCGGCGCAG
CGCAAGGCGGAGGCCGCTGCGGCCAAGACGGCCGCGGGAGCGAAGAAATG
A
>B8_trim45_op.faGL006370  locus=Scaffold6:6928:7461:+
ATGAGGCGAGCGATCCAGCTTTCGCGCCTGCGCGCCTGCGCCTGTGCGCT
CGCCGGCGCTGCGTTGCTGGCGGCCTGCGGGGCCAGCGAGGAAGACGGCC
TGCGCCAGTGGATGGCGCAATCCCGTGCCGCCAAGGCGCCGCCGCCGGCA
CCGTTGCCCGAACCCAGGCCCTACGTGCCGCGCGACTATGCCGGGCGCAA
CTCGCCCGAGCCCTTTGCCCAGAACAAGATCGGCGACCTCAACCGGGTGC
TGGCGGAGTCGCCGGAATCCGGCCGCCGCCGCGAGCCGCTGGAGGATTAC
CCGCTTGAGAACTTCAAGATGCTGGGCTCGATGAAGAAGCGCGGCGAGAC
CTACGGCATCGTGCAGGTAGATAACAAGATCCACCACGTCAAGGTGGGGC
AGTATCTCGGCCAGAACTATGGCCGGGTGGTCCGCATCAGCGATTCCGAG
ATCGTGTTGCGCGAATTGGTCAGGGAAGGGGTAGCCGAGTGGAAAGAGAA
AATGACCAGCCTGAAGCTGGAGGGGTCGGCATGA
>B8_trim45_op.faGL006371  locus=Scaffold6:7458:9635:+
ATGATCATGGGTCGCTGGTACCGCGCGCTCGCTGGCGCCGCGGTGATGAT
GCTGGTACTGGGCGCGCCGGCCGCATCGGCGCAATCTTCGACAACCGGCA
ACACGGTCAAGCGCGTGGATGCCAGCATGGTGGGCGAGCAGACCGTCTTC
ACCGTCGAATTGCAGGGACCGCCGGCGCAGAAGCCGGCGGATTTCACCAC
GCAGAACCCGCCCAAGCTCGCCATCGATTTTCTCGATACCGGCTTTGCCG
CCGGACGCGCGCAGTACGACTATTCCGGCAAGCTGCTCAAGAGCGCCAAT
GTGGTGCAGATCGGCAATCGCACCCGTGTGATCCTCGACCTCGCCCGTGT
GGCCAGCTATCGGACCGAGGTGCGCGGCAACCTGTTCGTGGTGCTGCTCG
ACAACGTTGCTCCGTCAGCGCGGGCGGCGGTGCCCACCTTCGCGCCCAGC
TCCGCGCAGGCGCAGGCGGTGCCGGCGGACCGGCCCGCCGTGCGCAATAT
CGACTTCCGGCGCGGGCCGGATGGCGCGGGGCGCGTCGTGGTTGATCTTT
CCTCGCGCGATTCCGGCATCAATATCGCGCAGCAGGGCCAGAACGTGGTG
GTCGACTTCCTCAACGCGTCGTTGCCCGATGCCCTGCGCCGGCGCTATGA
CGTGACCGACTTCGGCACGCCCGTGCAGGGCATGCGGGCAGCGGACAACA
ACGGCAGCACCCGCCTGACCATCGAGCCGCGCGGCAACTGGGAGTACAGC
TCCTACCAGACCGATACGCAGTTCGTGGTGGAGGTGCGCCCGGTCAAGGA
GGATCCTGCCAAGCTGATCAGCGGCGCGGGCTTCCGCGGCGAACGGCTCT
CGCTGAACTTCCAGAACATCGACATCCGCTCGCTGCTGCAGGTGTTTGCC
GATTTCACCAACCTCAACATCATCACCAGCGAAAGCGTGCAGGGCAACCT
GACGCTGCGGCTGAAGGATGTGCCGTGGGACCAGGCGCTGCAGATCGTGC
TCGACGCCAAGGGGCTGGCCTCGCGCCGCAACGGCAATGTGCTGTGGGTG
GCACCCAAGGCCGAGCTGGCCACCAAGGAAAAACTCGAGCTCGAATCGCA
GCAACAGATCAACGCCCTCGAGCCGATCCGAAGCCAGGTGTTCCAGCTCA
ACTACCAGCGCGCCGAGGACGTGAGGCGCATGCTGCTCGGCCTGGCCGCG
GTGGGCAGCACCGGCGGTGCGGCAGCAGGCGCGCTTGGCAGCATGGGTGG
GATCGGCGCTGTGGCTGGCGTGGGCGGCGCGGCAGCCAATACCCGCATGC
TGTCCAAGCGCGGGTCGCTGACTGCCGATCCCCGTACCAACCAGCTGTTC
GTGTCCGATATCGCGATCAAGCTGGAAGAAGTGCAGAGCTTCCTCGGCAA
GATCGATGTTCCGGTGCGCCAGGTCATCATCGAGGCGCGCATCGTCGAGG
CCAACGATAGCTTCAGCCGCAACCTGGGCGTGAGGCTGGGCTTTGCCTCA
AAGACGGCCGGCGCCGGCTACGGCAACACCTACACCAATGTGGTGAGCCC
GGTCACGCAGAACGCCACCTGGGACAACGGGCCCGCGCTGAGCCTGCCCG
CGGCGGCGATCAACGGCGTCAACCCCGGCTCGGTCGCGGTCAGCCTGTTC
AGCAATACGGCGGGCCGGTTCCTGGCGCTGGAGCTGTCCGCGCTGGAGGC
GGATGGGCGGGGCAAGATCATCTCCAGCCCGCGCGTGGTCACCGCCAACA
ATATCAAGGCGCTGATCGAGCAGGGCACGGAGCTGCCCTACCAGGCAGCC
ACGTCCAGCGGCGCGACCTCGGTGCAGTTCCGCAAGGCCAACCTCAAGCT
GGAAGTGACGCCGCAGATCACGCCGGAAGGCAACGTATTGCTGGACGTCG
ATGTCAACAAGGACAGCGTGGGCATCCAGACCACTTCGGGCTTTGCGATC
GACACCAAGCACGTGCAGACACAGGTCCTGGTCGAGAACGGCGGCACGGT
GGTGATTGGCGGCATCTATACGCAAACCGAGTCCACCAACGTCAACAAGG
TGCCGCTGCTGGGCGACATCCCGGTGCTCGGCAACCTGTTCAAGGATAAC
GCCAAGGTGAACAACCGCACCGAGCTGCTGGTGTTCCTGACACCGCGGGT
GCTCAACGATAACGTGTCGCTGAAATAG
>B8_trim45_op.faGL006372  locus=Scaffold6:9874:10488:+
GTGACAGTCACCCGCCCGAACCTTTTCTTTGTTGGCCTGATGGGTGCCGG
CAAGACCACCGTCGGCCGAACCGTGGCCCGGCGCCTGAGCTACCCCTTCT
TCGATTCGGACCACGAACTCGAGGCGCGTTGCGGCGTGCGTATCCCGATC
ATTTTTGAACATGAGGGCGAAGCCGGTTTTCGCGACCGCGAAGCGCTGAT
GATCGACGAGCTCAGCCAGCGCAGCGGCATCGTGCTGGCCACCGGCGGCG
GCGCCGTGCTGCGGCCGGAGAACCGCGCCCACCTGAAGGCGCGCGGCACG
GTGGTCTACCTGCGCGCCAGCCCGCACGACCTGTGGCTGCGCACCAGGCA
CGACCGCAATCGCCCGCTGCTGCAGACCGAGGACCCCAAAGGGCGGCTGG
AAGCGCTCTATGGCGAGCGCGACCCGCTGTACCGCGAGGTGGCGGATTTC
ATCATCGAAACCGGCAAGCCTTCGGTGGCGCAGCTTGCTAATATGGTGTT
GATGCAACTTGAGATGGCCGGTTTCACCGTGGCCGCCGAAGAGCCCGAAA
GGGACGACGGCGAGTGCGCGGAAAAGCTCCCGGCGCAGGACCAGAATCAC
GATGATCACCCTTGA
>B8_trim45_op.faGL006373  locus=Scaffold6:10475:11581:+
ATGATCACCCTTGAAGTCAGTCTGGGGGAGCGCAGCTACCCCATCCATAT
CGACACCGGCCTGCTGGACCAGGCCGAATTGCTCCGCCCCCATGTGCGCG
GGCAGCACGCCGTCATCGTCACCAATGAAACCGTGGGGCCGCTCTATGCC
GCCCGGGTCCAGGCCACGCTGGCGGCGCTTGGCAAGACCGTGCGCACCGT
GACCCTGCCCGACGGCGAAGCCTTCAAGCAGTGGGAAACGCTCAACCTGA
TCTTCGACGCGCTGCTGACCGCGGGCGCCGACCGCAAGACCACGCTGATC
GCCCTGGGCGGCGGCGTGGTGGGCGATATGACCGGGTTTGCCGCCGCCTG
CTATATGCGCGGCGTGCCCTTCGTGCAGATGCCTACCACCCTGCTGGCCC
AGGTGGATTCCTCCGTGGGCGGCAAGACCGGCATCAACCACCCGCTGGGC
AAGAACATGATCGGCGCCTTCCACCAGCCCAACGCGGTGATCGCCGATAT
CGACACGCTGCGCACGCTGCCGGAGCGCGAACTGGCGGCTGGCCTGGCCG
AAGTGATCAAGCACGGCGCCATCGCCGATGCCGAGTACTTCGGCTGGATC
GAGCGCAATATCCACGCGCTCAACGCCTGCGACCCCGACCTCATGATGCT
GGCAGTACAGCGCTCCTGCGAGATCAAGGCCGCGGTGGTGGCCAAGGACG
AGCGCGAGGGCGGCCTGCGCGCCATCCTGAATTTCGGCCACACCTTCGGC
CACGCCATCGAGGCCGGCATGGGCTACGGCGAGTGGCTGCACGGCGAGGC
GGTGGGCTGCGGCATGGTGATGGCGGCGGACCTGTCGCATCGCCTGGGAT
TCATCGATACCGAGACGCGCTCGCGCGTGGTGCAACTGACGCGCGCCGCC
ATGCTGCCAGTCGTGGCGCCGGAACTCGGCACCGACCGCTACATCGAACT
GATGAAAGTGGACAAGAAGGCCGAGGCCGGCAGCGTCAAGTTCATCTTGC
TGCGCAAGCTGGGCGAAGCCTTCATTACCACCGTGCCGGATCCTGACCTG
CGCGCTACCTTGCAGCATGCGGTGCTCAGGCCACCTACCGAGGCGCCGGT
CGCCTGA
>B8_trim45_op.faGL006374  locus=Scaffold6:11657:12796:+
ATGACCGACCTCGAAAGCCATCTCGCCCCTTATGCCGCCCGTTCCGCGCA
CACCCGCGGGCGGGTGCATGTTGAACCGCCCTCGTCGTCGCGCACGGAGT
TCCAGCGCGACCGCGACCGCGTCATCCACAGCACGGCCTTCCGGCGGCTC
GAGTACAAGACCCAGGTTTTTGTCAATCATGAGGGGGATCTTTTCCGCAC
CCGGCTCACGCATAGCCTGGAGGTGGCGCAGATCGCCCGCTCCATCGCGC
GCAACCTGCGCCTGAACGAGGACCTCGTCGAAGCCATCTCGCTGGCGCAC
GATCTCGGGCACACGCCCTTTGGCCACGCTGGCCAGGATGCGCTGAACAA
CTGCATGAAGAACCACGGCGGCTTCGAGCACAACCTGCAGAGCCTGCTGG
TGGTGGATGAGCTGGAAGAGCGCTATGGCGGCTTCAACGGGCTCAACCTG
ACCTTCGAGACACGCGAGGGCGTGCTCAAGCACTGCTCGCGCGTCAACGC
CTCGGCGCTGGGCGAGCTGGGCCGGCGCTTCCTGGAGGGCACCCAGCCCT
CGCTGGAAGCCCAGCTGGCCAACCTGGCGGACGAGATCGCCTACAACAAC
CACGATATCGACGATGGCCTGCGTTCCGGCCTGCTGACGCTGGAGCAGAT
GGACGAGGTGCCCATGTGGAGCCGGCACCGGGCCGAGGCGGCGGCAGCGT
TCCCCGGCATCAACGGGCGGCGCGTCATCAACGAAACCGTGCGGCGCATG
ATCAACACGTTGATCGTCGACCTGATCGAAACCACCAGCCGCAATATCGC
CGCTGCCAACCCGCGCACCATCGACGCGGTGCGGGCAGCCGGCCCGCTGG
TGGCGTTCAGCCCGGCGGTGCGCGAGGAAGCGGTGGCGCTCAAGCGCTTC
CTGTTTCGTCATCTTTATCGCCATTACCTTGTCATGCGCATGTCGGCGAA
GGCGCAGCGCATCATCTCCGACCTGTTCGATGCCTTCATGGCTGACCCGC
GCCTGCTGCCGCCGCAATACCAGGCCGGGCAGGGCCGCGACCAGTCCCGC
CTGATCTCGCACTATATCGCCGGCATGACCGACCGCTACGCGATCCGCGA
GCACCGCCGCATCTTCGCGGTCGACGAGGGCGGCAGCTGA
>B8_trim45_op.faGL006375  locus=Scaffold6:12920:13642:+
ATGGCCCGACTTCCTCGTTTTTCCCCAGCCGCGCTGCCGGCGCTCGTGTT
GCAACGCGGCAACAATCGCCAGCCGGTCTTTCTTGGTGCGGACGACTACC
TGCACTACCTCGACTGCCTGCGCATGGCGGCGCGCGAGCATGACCTGGCG
ATCCATGCCTACGCCTTGCGGCCCAATCATGTGCATCTGGTGGCCACGCC
ACGGCATGCCGATTCGCTCAGCCTGACCATGCAGGCCGTGGGCCGCCGCT
ATGCGCGCTACTTCAACCGGGCCGCTGGCCGGACCGGCACGCTGTGGGAT
GGCCGCTTCCGCTCGGCGGTGTTCGATCCCGGGCAATGGATGCTGCCGGC
GATGCTTTACGTGGAGGGCAACGCGGTGCGCGCGGGCGACGCGAGTGCGC
CCGAGGCCGATCGCTGGAGCAGCTACCGCCATCATGCCGGCATCGAGGCC
AGCCCCTTTGTAAGCGATCACTCTGCCTATTGGGCGCTTGGCAATACGCC
GTTCGAGCGCCAGTCCAATTATCGCGGCGTGGTGGCCGAGGGCCTGTCGT
CCATGACGCTGGCCACGCTGCGCAGCCACGCGCATAGCGGCTGGCCGCTG
GGCGACGCCGCGTTCCTGGCGCAGCTCGAACGCCAGGGCGGGCGGCGTGT
GCACCCGTTGCCGAAGGGGCGGCCGGCGGGCCGCACCGCCCAGGCCCGCG
AGCCCGAACCCGATCCTGCGTAA
>B8_trim45_op.faGL006376  locus=Scaffold6:13775:14110:-
ATGTTCATTGGCGGGGTCATACATGCCCTGAGCCTGCGGACGCGAGGCGG
GCGCGAGCGCGGCGGCCTCAGACGCTACGGCCTGGGCTTGGGCCATCGTT
TGCTTCGATTGGGATTGCGATTGGTCCACGGGCTTGATTCCGGTGAGGGC
TGCGCAGCCAGCAAGGCAGACCGGAACGGGAACCGCACTCTTCCACCTGG
ACCGGCTTGGAAACCGGCTCGGGGGCAACAAGAGGGACAGCGGGGCCGCA
GCGGCGTACGCAAGCGTGACGCGCCGCACAATGAATGTGGGTGGAGGAAC
TATAAAAGAATCGTTCCCGTCCCGCAAAAATTTTAA
>B8_trim45_op.faGL006377  locus=Scaffold6:14087:18790:+
ATGTATGACCCCGCCAATGAACATGACGCCTGCGGCGTCGGCATGGTTGC
CCACATCAAGGGCAAGAAGAGCCATGAAATCGTCCAGCAAGGCCTGAAGA
TCCTGGAGAACCTGGATCACCGGGGCGCGGTCGGCGCGGATGCGCTGATG
GGCGACGGTGCCGGTATCCTGATCCAGATCCCGGACCAGTTCTACCGCGA
GGAAATGGCCAGGCAGGGCGTGACCCTGCCGCCGTCCGGCGAGTACGGCG
TGGGCATGATCTTCCTGCCGAAGGAACACGCTTCGCGCCTGGCCTGCGAG
CAGGAACTCGAACGCACGGTGCGCCTGGAAGGCCAGGTCGTGCTGGGCTG
GCGCGATGTGCCGGTGGACGCCGCCATGCCGATGTCGCCGACGGTGCGCA
CCACCGAGCCGGTGATCCGCCAGATCTTCATCGGTCGCGGCCGCGACATC
ATGACCACGGACGCGCTGGAACGTAAGCTCTACGTGATCCGCAAGACCGC
CAGCCACGCCATCCAGGCGCTCAAGCTCAAGCACGGCAAGGAATACTTCG
TGCCGTCGATGTCGGCGCGCACGGTGGTGTACAAGGGCCTGCTGCTGGCC
AACCAGGTCGGCGAGTACTACCTGGACCTGCAGGACCCGCGCGCCGTGTC
GGCGCTGGCCCTGGTGCACCAGCGTTTCTCCACCAACACCTTCCCGGCCT
GGGAACTGGCTCACCCGTACCGCATGGTCGCCCACAACGGCGAAATCAAC
ACGGTCAAGGGCAATGTGAACTGGGTCAACGCGCGTACCGGCGCGATCTC
CTCGCCGGTGCTGGGCGACGACCTGCCCAAGCTGTGGCCGCTGATCTATC
CCGGCCAGTCGGACACCGCCTCGTTCGACAACTGTCTCGAACTGCTGACG
ATGGCAGGCTACCCGCTCGTCCACGCGATGATGATGATGATCCCGGAAGC
CTGGGAGCAGCACACGCTGATGGACGACAACCGCCGCGCCTTCTATGAAT
ACCACGCCGCCATGATGGAGCCGTGGGACGGCCCCGCCGCGATCTGCTTC
ACCGATGGCCGCCAGATCGGCGCCACGCTGGACCGTAACGGCCTGCGCCC
GGCACGCTTCTACGTGACCGAGGACGACGTCGTGGTGCTGGCTTCGGAAG
CCGGCGTGCTGCCTTTCCCCGAGTCGCGCATCGTGCAGAAATGGCGCCTG
CAGCCGGGCAAGATGTTCCTGATCGACATGGAGCAGGGCCGCATCATCGA
CGACAAGGAGCTCAAGGACAACCTGGCCAACGCCAAGCCCTACAAGAGCT
GGATCGACGCCGTGCGCATCAAGCTCGACGAGCTGGACGCCAAGCCCGAG
GACGTGGCCGCCGAGAAGAAGCCGTCGGCCAAGCTGCTGGACCGCCAGCA
GGCCTTCGGCTACACCCAGGAAGACGTCAAGTTCCTGATGGCGCCGATGG
CGCTGGCCGGCGAGGAAGCCACCGGCTCGATGGGCAATGACAGCCCGCTG
GCGGTGCTGTCGTCCAAGAACAAGACGCTGTACCACTACTTCAAGCAGCT
GTTCGCCCAGGTCACCAACCCGCCGATCGACCCGATCCGCGAGAACATGG
TGATGTCGCTGGTGTCCTTCATCGGACCCAAGCCCAACCTGCTCGAGCTG
AACAACATCAACCCGCCGATGCGCCTCGAAGTGTCCCAGCCCGTGCTGGA
CTTCAAGGACATCGCCAAGATCCGCAATATCGAGCACTACACCGGTGGCA
AGTTCCGCTCCTACGAGCTGAACATCTGCTATCCGAAGGCGTGGGGCAAG
GAAGGCATCGAGGCCCGCCTGGCCTCGCTGTGCGCAGAAGCCGTGGACGC
CGTGCGTTCAGGCTACAACATCCTGATCGTGTCGGACCGCCGCGTCGATG
CCGACCACGTCGCCATTCCCGCGCTGCTGGCAACTTCCGCCATCCATCAC
CACCTGGTGGACAAGGGCCTGCGCACCTCGGCCGGCCTGGTGGTGGAAAC
CGGCACCGCGCGCGAAGTGCATCACTTCGCCCTGCTGGCCGGCTACGGCG
CCGAAGCCGTGCACCCCTACCTGGCGATGGAAACGCTGGCCGACATGGCG
CAAGGCCTGTCGGGCGACCTGTCGCCGGAGAAAGCGGTCAAGAACTTCGT
CAAGGCGATCGGCAAGGGCCTGCAGAAGGTGATGTCCAAGATGGGCATCT
CCACCTATATGTCGTACACCGGTGCGCAGATCTTCGAAGCCATCGGCCTG
TCGCGCGAACTGGTGCAGAAGTATTTCCATGGCACCGCATCGAATGTCGA
AGGCATCGGCATCTTCGAGGTGGCGGAGGAGGCGCTGCGCCTGCACCAGG
AAGCCTTCGGCGATAACCCGGTGCTGGAAACCATGCTCGACACCGGCGGC
GAATATGCCTACCGCGTGCGCGGCGAAGAGCATATGTGGACCCCGGATTC
GGTGGCCAAGCTGCAGCACGCCGTGCGTGCCGACGACGGCAAGGGCGCGT
ACCAGACGTACAAGGAGTACGCCAACATCATCAACGACCAGAGCCGCCGC
CACATGACGCTGCGCGGCCTGTTCGAGTTCAAGGTGGATCCCGCGCGCGC
CATTCCGCTGGAAGAAGTGGAATCGGCCAAGGACATCGTCAAGCGCTTCG
CCACCGGCGCCATGTCGCTGGGCTCGATCTCGACCGAAGCCCACACCACG
CTGGCCGTGGCGATGAACCGCATCGGCGGCAAGTCCAACACCGGCGAAGG
CGGCGAGGACGAGAAGCGCTATCGCAACGAACTGCGCGGCATCCCCATCA
AGAAGGGCGACACGCTGCAGGGTCTGCTGGGCTCCGAAGCGGTGGTGCGC
GACCTGGAGCTGCAGTCCGGCGACTCGCTGCGCTCGAAGATCAAGCAGGT
GGCCTCGGGCCGTTTCGGTGTGACCGCCGAATACCTGGCTTCGGCCGACC
AGATCCAGATCAAGATGGCGCAGGGCGCCAAGCCGGGCGAAGGCGGCCAG
CTGCCCGGCCACAAGGTCTCGGACTACATCGGCAAGCTGCGTTACTCGGT
GCCTGGCGTGGGCCTGATCTCGCCGCCGCCGCACCACGACATCTACTCGA
TCGAGGATCTGGCGCAGCTGATCCACGACCTGAAGAACGTCAACCCGAGC
TCCGATATCTCCGTCAAGCTGGTGTCGGAAGTGGGCGTGGGCACCGTGGC
CGCGGGCGTGGCCAAGGCCAAGGCCGATCACGTGGTGATCGCCGGCCATG
ACGGCGGCACCGGCGCATCGCCGTGGTCGTCGATCAAGCACGCCGGCACG
CCGTGGGAGCTGGGCCTGTCCGAGACGCAGCAGACGCTGATGCTCAACGG
GCTGCGCAACCGCATCCGCGTGCAGGCCGACGGCCAGATGAAGACCGGTC
GCGACGTCGTCATCGGCGCGCTGCTGGGCGCCGACGAGTTCGGCTTTGCC
ACCGCGCCGCTGGTGGCCGAAGGCTGCATCATGATGCGCAAGTGCCACCT
GAACACCTGCCCGGTGGGCGTGGCCACACAGGATCCGGTGCTGCGCAAGA
AATTCCAGGGCAAGCCCGAACACGTGGTGAACTTCTTCTTCTTCGTGGCC
GAAGAAGCCCGCGAGATCATGGCTCAGTTGGGCATCCGCTCGTTCGACGA
ACTGATCGGCCGTGCCGACCTGCTCGATACCAAGCCGGCCATCGAGCACT
GGAAGGCACGCGGCCTCGATTTCACCCGCGTGTTCTACCAGGTACCGTTC
CCGGCCGAAGTTCCGCGCTTCCATACCGACGTGCAGGACCACGGCCTGTC
GCTCGAAGCCGGCAAGGCACTCGACCACGTGCTGATCGCCAAGGCACGCC
CGGCCATCGACAAGGGTGAGCGCGTGTCGTTCATCCAGCCGGTGAAGAAC
GTCAACCGCACCGTCGGCGCCATGCTCTCGGGCGTGGTGGCCAAGCAGTA
TGGCCACGAAGGCCTGCCCGACGACACCATCCACATCCAGCTGCAAGGCA
CCGCCGGCCAGTCCTTCGGCGCCTTCCTGGCGCACGGCATCACGCTGGAC
CTGGTGGGCGACGGCAACGACTACGTCGGCAAGGGCCTGTCGGGCGGCCG
CGTGATCGTGCGCGCACCGCACGAGTTCCGCGGCGACCCCACCCGCAACA
TCATCGTGGGCAACACCGTACTGTACGGCGCGATTGCCGGCGAAGCGTTC
TTCAACGGCGTGGCTGGCGAGCGCTTCGCGGTGCGCAACTCCGGCGCGGC
TGCGGTGGTGGAAGGCACCGGCGACCATGGTTGCGAGTACATGACCGGCG
GCACCGTGGTGGTGCTGGGCGGCACCGGGCGCAACTTCGCGGCCGGCATG
TCGGGCGGCGTGGCCTACGTCTTCGACGAGGACGGCCTGTTCGACAAGCG
CTGCAATACCTCGATGGTCGCGCTCGAAGCGGTCCTGGCCGCGGCCGAGC
AGGAGAAGGGGCAGTCCCAGGCCTCCTGGCACAAGGTGGGCGGCAAGCGC
GAGCTCGACGAGAACATCCTCAAAGGCCTGATCGAGCAGCACTTCCGCTT
CACCGGTTCCGAGCGCGCCAAGGCGCTGCTGGCGGACTGGACCACGGCAC
GCCGCAAGTTCGTCAAGGTCTTCCCGACCGAGTACAAGCGCGCGCTGGGC
GAGATGTACGCCAAGGAACAGGACGCCAAGGACAGCGACCGCATCGCGGC
CTGA
>B8_trim45_op.faGL006378  locus=Scaffold6:18928:20391:+
ATGGGTAAGGCGACTGGCTTTCTCGAATTTCCGCGCCAGAACGAAGGTTA
CGAGCCCGTAACCAAGCGCGTGAAGCACTACAAGGAATTCGTTTTCGCGC
TGTCCGACAGCGAAGCGAAGATCCAGGGCGCACGCTGCATGGACTGCGGC
ATTCCGTTCTGCAACAACGGCTGCCCGGTCAACAACATCATCCCCGACTT
CAACGATCTGGTTTACCGCCAGGACTGGAAGTCGGCGATCGAGGTGCTGC
ACCAGACCAACAACTTCCCTGAGTTCACCGGCCGCATCTGCCCGGCACCG
TGCGAGGCTGCCTGCACGCTGGGCATCAACGAAGCCCCGGTCGGCATCAA
GTCGATCGAGCACGCCATCATCGACAAGGCCTGGGAAGAAGGCTGGGTTG
CCCCGCAGCCGCCCAAGCACAAGACCGGCAAGACCGTCGCCGTGGTCGGC
TCCGGCCCCGCCGGCATGGCAGCTGCCCAGCAGTTGGCGCGCGCCGGCCA
TGACGTGACGGTGTTCGAGAAGAACGATCGCATCGGCGGCCTGCTGCGCT
ACGGCATCCCCGATTTCAAGCTGGAAAAGTGGCTGATCGACCGCCGCATG
GAACAGATGCAGGCCGAAGGCGTGACCTTCCGTGCCGGCGTGATGGTGAC
CGACGGCGAACTGCCGGCCGGCATCAAGAGCTATGCGCGCGAGACCATCT
CGGCCCAGGCCCTGCAGGACCAGTTCGATGCTGTCGTGCTGGCCGGCGGC
TCCGAAGTGCCGCGCGACCTGCCCGTGCCTGGCCGCGACCTGGCCGGCAT
CCACTACGCGCTTGAGTTCCTGATCCCGCAGAACAAGGAAGTGGCTGGCG
ATGCGCCCAACCAGATCCGCGCCGATGGCAAGCACGTCATCGTGATCGGC
GGCGGCGATACCGGTTCGGATTGCGTGGGCACTTCGAACCGCCATGGCGC
CGAATCGGTCGTCCAGTTCGAACTGCTGCCACAGCCGCCGGAAGAAGAGA
ACAAGCCGCTGGTGTGGCCGTACTGGCCGATCAAGCTGCGCACCTCTTCG
TCGCACGACGAAGGCTGCGACCGCGACTGGTCGGTTGCCACCAAGGAATT
CATCGGCGAGAACGGCAAGATCACCGCGCTGAAGGCCTGCCGCGTCGAGT
GGAAGGACGGCAAGATGCAGGAAGTGGAAGGCAGCGAGTTCATCCTCAAG
GCTGACCTGGTCCTGCTGGCAATGGGCTTCACCAACCCGGTGGGCTCGCT
GCTGTCCGCCTTCGGCGTCGACACCGACGCCCGCAAGAACGCCCGTGCCA
GCACCGAAGGCGAGCGCGCCTATCACACCAACGTGCCCAAGGTGTTCGCC
GCTGGCGACGTGCGCCGCGGCCAGTCGCTGGTGGTGTGGGCGATCCGCGA
AGGCCGCCAGGCCGCGCGCTCGGTCGATGCCTTCCTGATGGGGCATTCCG
AACTGCCGCGCTGA
>B8_trim45_op.faGL006379  locus=Scaffold6:20468:21007:-
ATGAGCGAATACATCCTCCGGCCCATGCGGCCCACCGACCTGCCCGCCGT
GCTGGAGATCCAGGCCCGGTGCTACCGCGACATCCTGCTCGAATCCGGCG
CCGCGCTGGCCAGCCGGCTGGCGCTGTCGCCGGCCACCTGCTGGGTGGCC
GCGCACGCGGACCGGGACGAAGCGCTGGCCGCCTATTTGTTCACCCATAT
GTGGCCGCAGGACAGCCTGCCGCCCCTCGACGGCGTGCTGGAGCGGCACT
GGGACAGGGATGGCGAACCCGCGGCGCTCACCTGGTTCGTGCACGACATG
GCGGTGGCGCCGGACGGCCAGGGCAAGGGCCTGGCACAGTCGCTCTACCA
GGCGGCGCGGCTGGCCGCGCTGGCAACCGGGCTGGACTCGTCGCGCCTGA
TCGCCGTGCAATCGGCCGCGGCCTGGTGGCGCAGGCTCGGGTACGAGAAT
CTGGTCCCCGTCGGCGCCGCCCTGTCGGCCAAACTGTCGGCCTACGGCGA
CGACGCAGTGCTGATGTGCCGCACGCTGCAGCCAGCCTGA
>B8_trim45_op.faGL006380  locus=Scaffold6:21443:22519:+
ATGGCCATTGCGCCCGTTTTTTGCACGCTCCGGCAGCGCGCGTCATGCCG
TCTTGCGATTGGGCCGAGGGGGCTGGCGTTCTGTATCGCCAGCCTGCTGT
CAGCCGCCAGCGGGCCTGGCCTGGCCCGGCCGGCAGTGCTGCAGGCAGTA
GCGGCCCAGGCTGCATTCAACCGGCCCATCTCGTTTCCGGTCCGGCCGAT
CCGGCTGGTCGTGCCGTTCCCGGCCGGCGGCGTGCCGGATGCCGTGGCGC
GCCTGCTGGCCGAGCGTCTGGCGGTACGCCTTGGCGTGCCGGTGGATGTC
GACAACCGGCCCGGCGCGGGCGGCACCACCGCCGGCGATGTCGTGGCCAA
GGCGAATTCCGACGGCCATACCCTGCTGTTCCACCAGGCCAACATGCTGA
TCCAGCCTGGGCTGGAGCCGGTGCCTTACGACGTGGTGCGCGATTTCACG
CCGGTGGCGCGGGTGGCGACCATGCCGCTGTTCCTGGTGATCGATGCGCG
CCTGCCGATGCGTACGCCGCAGCAATGGCTTACCGCGGTCAAGTCCAGTC
CGGCATCCTATAGCTACGGCTCAGGCCAGGCCGGCAGCCCTGCCCACCTG
TATGCCGAGTATGCCGTGCACGATGTGCCCAACGGGGTGCCGCTGGTGAC
GGCCAAAGGGGAGGGGGCGGTGGTGCAGGAGATGCTGGCCGGCCGCGTCA
GCGCCTGTTTTTGCTCGTTCGCGGCGGTGCAGGCACATGTCAGGAGCGGC
AACCTGCGGCTGCTGGGCGTGACGGGTGTGGCGCGCTCGCAACTGGCGCC
GACCGTGCCCACCCTGCAGGAATCGGGGCTGGACGGCTATGGCGCCACGG
CCTGGTTCGGCGTCATCGCTCCAGCCAGGACACCGCATGCCATAGTGGCG
CGGCTGGCCAGCGAACTCGACAGCGTGATGGGCGAGCGTGAAGTGCGGGA
TCGCCTGCTGGCGGCAGGACTGACGCCGTTGCGGGATTCGCCGGAGGCGT
TCGCCACCGCGATCCGCGCCGAATCGATCCAGTGGCAGGTGATCCTGCGG
CAGGCCAGCGGCCAGACCGAGCCATAG
>B8_trim45_op.faGL006381  locus=Scaffold6:22683:23504:+
GTGACCGAATCCGCCTCAAACCTCGTCGAGCTCAAAGCTGTCGATTTCGC
CTACGCGGCGAACGGCAAGCCTATCCTGTCGGGCCTTAGCATGCGCTTCC
CGCGCGGCAAGGTGGTGGCTGTCATGGGCGGCTCCGGCTGCGGCAAGACC
ACCGTGATGCGCCTGATCGGCGGCCAGGTCCGGCCGCAGAAGGGCGAAGT
GCTCTTCAATGGCGCCAATATCCCGGCGCTGGACCGCGGCGATCTGTACG
CCGTGCGGCGCCAGATGGGCATGCTGTTCCAGTTCGGCGCACTGTTCACC
GATCTCTCGGTGTTCGACAACGTGGCCTTCCCGTTGCGCGAACATACCGA
CCTGCCCGAGAGCATGATCCGCGACCTGGTGCTGATGAAGCTCAACGCGG
TCGGCCTGCGCGGCGCGCGCGACCTGATGCCCTCGGAGATCTCCGGCGGC
ATGGCGCGGCGCGTGGCGCTGGCCCGCGCGATTGCGCTCGATCCCGCCTT
GCTGATGTATGACGAGCCCTTCGCCGGGCTCGACCCGATCTCGCTGGGCC
TGACCGCGCGACTGATCCGCAGCCTGAACGATGCGCTGGGGGCCACCACC
ATCATCGTGTCGCACGACGTCAACGAGACCTTCCTGATCGCCGATTACGT
CTATTTCATCGCCAACGGCCGCATTGCCGCCGAAGGCGAGCCCGAGGCCC
TGCGTGCCTCGACCGATCCCTTCGTGCATCAGTTCGTCCATGCCGAGCCC
GACGGCCCGGTGCCGTTCCACTATCCGGGGCCGTCGCTGGCCGAGGACTT
CTCGAGCGGAGCGTGGCGATGA
>B8_trim45_op.faGL006382  locus=Scaffold6:23495:24277:+
GTGGCGATGATGGGATTCTTCACGAGCATCGGCTCCGCCGTGCGGCAGTC
GGTCAGCGGCCTGGGCCATGCCACCCGCATGTTCTTCACGGTGCTGGCCA
TGTCGCCGGCGCTGCTGCGCCGCTTCCGCCTGGTAAGCGACCAGATTTTC
TTCGTCGGCAACCTGTCGCTGGTGATCATCGCCGTATCGGGCCTGTTCGT
TGGCTTCGTGCTGGGCTTGCAGGGCTACTACACGCTCAACCGGTACGGCT
CCGAGCAGGCGCTCGGCCTGCTGGTGGCGCTGTCCCTGGTGCGGGAGCTG
GGGCCGGTGGTGACCGCGCTGCTGTTCGCCGGGCGCGCCGGCACTTCGCT
GACGGCCGAGATCGGCCTGATGAAGGCCGGCGAGCAGCTGACGGCCATGG
AAATGATGGCGGTCAATCCGCTGCAGCGCGTGATTGCGCCCCGATTCTGG
GCTGGCGTGGTCGCCATGCCCGTGCTGGCGGCCATTTTCAGCGCCGTCGG
GGTGCTCGGCGGCTATGTGGTTGGCGTGCAGATGATTGGCGTCGATGCGG
GCGCCTTCTGGTCGCAGATGCAGGGTGGCGTGGACGTGCGTGCCGATGTG
CTGAACGGTGTGACCAAGAGCTTTATTTTTGGCATTGCGGTGACGTTTAT
CGCCCTGTACCAGGGTTATCAGGCCAAGCCCACGCCGGAAGGCGTATCGC
GCGCCACCACGCGTACCGTAGTGATTGCCTCGCTGGCTGTGCTGGCGCTG
GATTTCCTGCTGACTGCGCTGATGTTCAGCTGA
>B8_trim45_op.faGL006383  locus=Scaffold6:24326:24859:+
ATGAAAAGAAATACACTCGATTTCTGGGTTGGCCTGTTTGTCGTGGCGGG
TTTCGTCGCGCTGCTGTTCCTGGCGCTGAAGGCCGGCAATATGAGCTCCC
TGTCGTTCCAGGATACCTACACGGTACAGGCGCGCTTCGATAACATCGGC
GGACTGAAGCCGCGCGCGCCGGTGAAAAGCGCCGGGGTGGTGGTGGGCCG
GGTGGCCGATATCCGCTTCGACGACAAGACCTACCAGGCCACCGTGTCGA
TGAAGCTGGACAAGCAGTACCAGTTTCCCAAGGACACCTCGGCCAAGATC
CTGACCTCCGGCCTGCTCGGCGAGCAATATATCGGCCTCGAGGCGGGTGG
AGATCCGGCCATGCTGGCGGAGGGCTCCCGCATCACCATGACGCAATCGG
CCGTGGTGCTGGAAAACCTGATCGGGCAGTTCCTGTATAACAAGGCCGCG
GACGCAGGTGCCGGCGGCAATAGCAACAACAGCAACAATGCGAGCGGCAG
CGCTGCCAGCGGTGCCGCAGGGGGGGTGAAATGA
>B8_trim45_op.faGL006384  locus=Scaffold6:24856:25680:+
ATGAACGGCAAGGGTCTTCCCGCGCGCTGGCGCGCGGGCCGGAAGTGGTT
GCTGGCGGCGTCGGCCGCCTCGTTGGTGGCGGGCTGCGCGACTGGCCCCA
CCGCCAACCCCAAGGATCCGATCGAGCCGTTCAACCGGGAAGTCTTCCGC
ATCAACGAAGATTTCGATAAGGGCGTGATGCGCCCGGTTGCCCAGTTGTA
CACGGATTACATCCCGTCGCCGGTCCGTACCGCGATCGACAATGCCTTCT
CCAACGTCAGCGACGTCTATTCCGCGGTCAACAACCTGCTGCAGGGCAAG
CCGACCCGCGCTGCCGAGGACTCCATGCGCGTGGCCATCAACAGCGTGCT
GGGCATTGGCGGCCTGATCGACATCGCCACGCCGGCCGGGCTGCCCAAGT
ACAAGGAAGACTTCGGCCAGACCCTGGGCGTGTGGGGCGCGCCGGCCGGT
CCGTACCTGGTGCTGCCCCTGTTCGGGCCCAGCACGGTGCGCGATACCGC
CGGCATGCTGGTCGACCGCCAGATGGATCCATCGGCCTATCTCGACCCCG
TCTGGGCACGCAATACGCTGACCGGCGTGCGCTTCGTCAGTACCCGGGCC
TCGCTGCTGGGCGCCACCAACCTGATCGAGCAGGCCGCGCTCGACAAGTA
CTCCTTCATGCGCGATGCCTATCTGCAGCGCCGCGAGTACCAGATCTATG
ATGGCAACCCGCCCGAGCACGATGAAGATGGCGGGCCAGCCAAGACGCCG
CCGGACGCCACGCAGGAAAAACAGGCGTTGCCTACGTCGCCCATGCAGAT
GCCCGGCGGTATCCGCCTGCGCTGA
>B8_trim45_op.faGL006385  locus=Scaffold6:25864:26508:+
TTGATCGACAAGGACAAAATGATGCTGAAGCGACTGTTGCTGCCTTTTCT
TACCGTGGTTGCCTTTGCTGGCGCCGCCCATGCCCAATCGCAGGATGCCA
GCACGCCTGACGGGCTGGTCAAGGCCGTGGTCGGCGAAGTGATGGCCTCC
GTCAAGTCGGACAAGGACATGCAGGCCGGGAACATCAACAAGATCTCGGC
GCTGGTGGAGCAGAAGATCCTGCCCAACGCGAATTTCCAGAAGACCACCC
AGATCGCGATGGGCCGCAACTGGTCCAAGGCCACGCCCGAGCAGCAAAAG
CAGATCACCGATGAGTTCAAGACCCTGCTGATCCGCACCTATTCCGGCGC
CATCTCGCAGATCCGCGACCAGACCGTGCAGTTCCGCCCGTACCGTGGCA
GCCCGGACGATACCGACGCCACCATCCGGACCCAGGTCATCAACAAGGGC
GAGCCGATCCAGCTCGACTACCGCCTCGAGAAGACCCCGCAAGGCTGGAA
GGTCTATGACATCAACGTGCTGGGCGCCTGGTTGACCGAGGCCTACAAGG
GCAGCTTCAACACCATCGTCGGCCAGCAGGGCGTGGATGGCGTGATCAAG
ACGCTGCAGGACCGCAACCGCCAGCTTGCCAGCGCCAAGAACTGA
>B8_trim45_op.faGL006386  locus=Scaffold6:26661:26978:+
ATGCTTTCGCTCGACACCTCGCTGACCAACCGCAACGCCGCCGCCGTGCT
GCGTGACGGGCTGGCACGCCTGGCCCAGGGCGAAGCCCGGGTCGACTGCA
GCGGCCTGACCCAGGTCGATTCCGCCGCGGTCGCCGTGCTGCTTGCCTGG
CAGCGCGATGCCGCCAGCCGCGGCCAGTCGCTCGCGATTGTCGGCGCACC
GGCGCAGCTGGCCGATCTGGTCAAGCTGTACGGTGTCGATTCCCTGCTGC
AAGTGGCGCCCCAGGCGGTTGCCACGGGCACCCAGGGCGCGCAAGGCACC
ATTTCCCACCGACATTGA
>B8_trim45_op.faGL006387  locus=Scaffold6:27226:28176:+
ATGAAAGCCATCGAACTCAAAGACGTTCGCAAGCGCTACCGCAACCTGCA
AGCGCTCAAGGGTGTCAGCTTCACCGTCGAGCGTGGCGAATTCTTCGGCC
TGCTCGGCCCCAACGGTGCAGGCAAGACCACGCTGATCTCGATCCTGGCG
GGCCTGAACCGTGCCGACTCCGGCAGCGTCAGCGTGCTCGGCCATGATGT
GGTGTCCGATTACCGGCTGGCGCGGCGCATGCTGGGCGTGGTGCCGCAGG
AACTGGTCTTCGATCCCTTTTTCACGGTGCGCGAGACCCTGCGCCTGCAG
TCCGGCTATTTCGGCCTGACCCGCAACGACGACTGGATCGACGAGATCAT
GGCCAACCTGGATCTCACCAACAAGGCCGACGCCAATATGCGCCAGCTTT
CCGGCGGCATGAAGCGGCGCGTGCTGGTGGCCCAGGCGCTGGTGCACAGG
CCGCCGGTGATCGTGCTCGACGAGCCGACCGCGGGGGTCGACGTGGAACT
GCGGCAGACCCTGTGGAAATTCATCTCGCGCCTGAATCGCGAGGGACACA
CCATCATTCTCACCACCCACTATCTGGAAGAAGCCGAGGCCCTGTGCGAC
CGGATCGCCATGCTCAAGTTCGGCGAGGTGGTGGCGCTGGACCGTACCAG
CAACCTGCTGAACCAGTTCGCCGGGCTGCAACTGGCGCTGACTTTCTCCC
GGGGCGCGCTGCCCGCCGCGCTCGAGCCGCTGCGCATGCCCGCCAACCCG
GGCGAACGGGCGGTACGGCTGCGGCTGTCGGGCTATCCAGCGGTGGAGCC
GATCCTGGCCGCCTGCCGCGAGGCCGGTTGCGAGATCGAAGACATGGAAA
TCAACAAGGCAGACCTGGAGGACGTGTTTGTGCAGATCATGCGGCGCGAA
GGCCACATGCCTGGCGCGCTGCCGGATACGGCGGTGGAGGCCGCAGCATG
A
>B8_trim45_op.faGL006388  locus=Scaffold6:28173:29003:+
ATGAAGATGCCAAGCGAATTCGACGGTACGCAGGACGCCATCAACACCCA
CCTTGCGCCGATGGCGGTGGGTGGCCTGGTGGGTTTCCGCACCTTGCTCT
ACAAGGAAGTGCTGCGTTTCTGGAAGGTCAGTTTCCAGACCGTGGCCGCG
CCGGTGCTGACCGCCATCCTGTACCTGCTGATCTTCGGCCATGTGCTGGA
GAACCGCGTGAAGGTGTACGACCAGATCAGCTATACCGCCTTCCTGGTAC
CGGGGCTGGTGATGATGAGCGTGCTTCAGAATGCCTTTGCCAATAGCTCT
TCGTCGCTGATCCAGTCCAAGATCACCGGCAATCTGGTGTTCATCATGCT
GCCGCCGTTGTCGCACTGGGAGATGTTCGGCGCCTACGTGGTGGCTTCGG
TCGTGCGCGGCCTGGCCGTGGGCCTGGGCGTGCTGCTGGTCACGGCCTGG
TTCGCCAACCTGCACTTCGCCTATGTCGCCTGGATCCTGGTGTTTGCCTT
GCTGGGCGCGGCGATTCTGGGCACGCTGGGGCTGATCGCCGGGATCTGGG
CCGAGAAATTCGACCAGCTCGCGGCCTTCCAGAATTTCCTGATCATGCCG
GCAACCTTCCTGTCCGGTGTGTTCTATTCGATCCACTCGCTGCCTCCCTT
CTGGCAGGCGGTGTCGCACGCCAACCCGTTCTTCTACATGATCGACGGCT
TCCGCTACGGTTTTTTCGGCGTTTCCGACGTGGCGCCGACCTTCAGTCTC
GCAGTCGTGGGTACGGCTTTCGTGCTGCTCGCGGCGATAGCGCTGCAGCT
GCTCAAGAGTGGCTACAAGCTGCGCCACTGA
>B8_trim45_op.faGL006389  locus=Scaffold6:29080:29325:+
ATGCTGCCTACACCCCAACAAGTCAGGGACTATATCGCCCAAGGCCTCTC
CTGCGAACACCTGGAAGTGGAGGGCGACGGCCAGCACTTCTTCGCCACCA
TCGTCAGCGCCGAGTTCGATGGCAAGCGCCTGATCCAGCGCCACCAGCGG
GTCTATGCCGCGCTGGGCGACCGCATGCGTGCGGAGATCCATGCGCTGTC
GATGAAGACGCTGACGCCGGCCGAGTGGCAAGCGCAGGGCAAGTAA
>B8_trim45_op.faGL006390  locus=Scaffold6:29497:30747:+
ATGGACAAACTCGAGATCCAGGGCAATGGCCCGCTGCGAGGCGAGATCCG
CGTTTCGGGCGCCAAGAACGCCGCGCTGCCGATCCTGTGCGCCGGCTTGC
TTGCTGCCGATACCGTGTCGCTCGACAACGTGCCCAACCTGCAGGATGTG
CGCACCACGCTCAAGCTGTTGCGCCAGATGGGCATGACGGCCGAGCAGGA
CGGCGCGCGCGTCACGCTGAACGGCACCGACGTGAACTCGCCCGAGGCCC
CGTATGAACTGGTCAAGACCATGCGCGCCTCGATCCTGGTGCTGGGTCCG
CTGGTAGCGCGCTTCGGCGAGGCACGCGTGTCGCTGCCCGGCGGCTGCGC
CATCGGCGCGCGCCCGGTCGACCAGCACATCAAGGGCCTGCAGGCCATGG
GCGCCGAGATCAGCATCGAGCACGGCTTTATCCATGCCCGCGCCAAGCGC
CTGAAGGGCGCGCGCGTGGTGACCGATATGATCACCGTGACCGGTACCGA
GAACCTGCTGATGGCCGCCACCCTGGCCGATGGCGAAACCGTGCTGGAAA
ACGCCGCGCGCGAGCCCGAGGTCACCGACCTGGCCAACCTGCTGGTCAAG
ATGGGTGCCCGCATCGAGGGCATCGGCACCGACCGGCTGGTGATCCATGG
CGTGGAGCGGTTGCACGGCGCCAGCCATACCGTGATCGCCGACCGTATCG
AAGCCGGTACCTTCCTGTGCGCGGCGGCCGCGACGCTGGGCGACATCGTG
CTGCGCGGCGTGCAGCCGTCGATCCTGGACACCGTGCTCGACAAGCTGCG
CGAAGCGGGCGCCACCATCGAGACCGGCGATGACTGGATCCGCCTGAAGC
TGGACCAGCGCCCGCACTCGGTGAGCTTCCGTACCTCGGAATACCCGGCA
TTCCCGACCGACATGCAGGCGCAGTTCATGGCGCTGAACAGTGTCGCCGG
CGGCGTGGCCCGCATTACCGAAACCATCTTCGAAAATCGCTTCATGCACG
TGCAGGAACTCAACCGCCTGGGCGCCGACATTGCAGTGGAAGGCAATACC
GCGGTGGTCACCGGCGTGCCCCGCTTGTCCGGCGCCAAGGTCATGGCTAC
CGACCTGCGTGCCTCCGCCAGCCTGGTGATCGCCGGCCTGGTAGCCGAGG
GCGAGACCGTGATCGACCGCATCTATCACCTCGACCGCGGCTACGACCGG
ATGGAAGACAAGCTGTCGGCAGTGGGCGCCAAGATCCGCCGCATCGCCTG
A
>B8_trim45_op.faGL006391  locus=Scaffold6:30776:31438:+
ATGAGCCCCTCCCCTACCCAGCTGACGCTGGCCCTTTCCAAAGGCCGGAT
CTTCACCGAAACCATGCCGCTGCTGGAAGCGGCCGGAATCCAGGTCACCG
AGGATCCGGAAACCTCGCGCAAGCTGATCCTGCCCACCTCCGATCCGGAC
GTGCGCGTCATCATCGTGCGCGCCTCGGACGTGCCGACCTACGTGCAATA
CGGCGCGGCCGATTTTGGCGTGGCCGGCAAGGACGTGCTGATGGAGCACG
GCATGGCCGGGCTGTACGCACCGATCGACCTGAATATCGCCAAGTGCCGC
ATGTCGGTGGCGACCTCGGCCGGCTTCGACTACGCCAGCGCGGTGCGCCA
GGGCGCGCGGCTGGCGGTGGCCACCAAGTATGTGCAGACCGCGCGCGAGC
ATTTCGCCAAGAAGGGCGTGCACGTGGACCTGATCAAGCTGTATGGCTCG
ATGGAACTCGGGCCGCTGGTGGGACTGGCCGACGCCATCGTCGACCTGGT
CAGCACCGGTGGAACGCTGCGTGCCAACAACCTGGTCGAAGTGGAAGAGA
TCGTGCAGATCTCGTCGCGCCTGGTAGTCAACCAGGCAGCTCTCAAACTC
AAGCGTGAGCGGCTAGCCCCGATTCTCGACGCGTTTGAACGGGCCTCCGC
CGCGCTGGCCTGA
>B8_trim45_op.faGL006392  locus=Scaffold6:31472:32809:+
ATGAACGAAAATTCTATGCAAAACCTGGCAATCCGCCGCCTTGATTCGAC
CGAGCCCGGCTTTGCCGCCGAGTTGCGCCAGGTGCTGGCCTTCGAAGCCG
GCGAAGACGAGGCGATCGATCGCGCCGCGGCGCAGATCCTGGCCGACGTG
AAGGCGCGCGGCGACGCCGCGGTACTGGAATACACCCAGCGTTTCGACCG
CGTCGAAGCCGCCTCCATGGGCGCGCTGGAACTGTCGCAGGCCGAACTCG
AAACTGCGCTCGACGAACTCGAACCCAAGCGCCGCGCGGCGCTGGAAGCC
GCGGCGGCGCGCGTGCGCGCCTACCACGAGAAGCAGAAGATCGAGTGCGG
CAGCCATAGCTGGGAATACACCGAGTCCGATGGCACCGTGCTGGGTCAGA
AGGTGACCCCGCTGGACCGTGTCGGCATCTATGTGCCGGGCGGCAAGGCG
GCCTATCCGTCGTCCGTGCTGATGAACGCGATCCCCGCACGCGTGGCGGG
CGTCAAGGAAGTCATCATGGTCGTGCCCACGCCCGGCGGCGTGCGCAACG
AGCTGGTGCTGGCCGCCGCGCAGATCGCCGGCGTGGACCGCGTGTTTACC
ATCGGCGGCGCGCAGGCGGTTGGCGCGCTGGCCTACGGCACGGCCACGCT
GCCGCAGGTCGACAAGATCGTCGGGCCGGGCAATGCCTACGTGGCGGCCG
CCAAGCGCCGCGTGTTCGGCACCGTCGGCATCGACATGATCGCCGGCCCG
TCCGAGATCCTGGTGATCTGCGACGGCACCACCGATCCCGACTGGGTGGC
GATGGACCTGTTCTCGCAGGCCGAGCACGACGAACTCGCGCAATCCATCC
TGCTGTGCCCGGATTCCAACTACCTGGCCCAGGTGGAAGAAAGCATCCAG
CGCCAGCTCGATTCCATGCCGCGCCGCGATGTCATCCGTGCCTCGCTGTC
CGGTCGCGGCGCGCTGATCCGCGTGCGCGACATGGACGAGGCCTGCGAGA
TCGCCAACGCGATCGCACCGGAGCACCTCGAGATATCCGCCGAGAACCCG
CGCCACTGGGCCGAGAAGATCCGCCACGCCGGCGCCATCTTCCTGGGCCG
CTATACCAGCGAGTCGCTGGGCGACTACTGCGCCGGGCCCAACCACGTGC
TGCCCACCTCGCGCACCGCGCGCTTCTCGTCGCCGCTGGGCGTGTATGAC
TTCCAGAAGCGCTCCAGCCTGATCGAGGTGAGCGAGCAGGGCGCGCAGAT
GCTAGGCCAGATCGCAGCCGAACTGGCCTATGGCGAGGGTTTGCAGGCTC
ACGCCCGCAGCGCCGAGTACCGCCTCAGGCGTAACTGA
>B8_trim45_op.faGL006393  locus=Scaffold6:32907:33998:+
GTGCAGCCTTCCCTGATCGAACGCATCATCCGTGACGACGTACGCGCCAT
GGGCGCCTACCATGTGCCGGATTCGCACGGTCTGGTGAAGCTGGACGCCA
TGGAAAACCCCTACCGCCTGCCCGATGCGCTGCGCGACCAGTTGGCCGCG
CGGTTGGCCGAGGTGGCGCTCAACCGCTATCCGGTGCCCAGCAGCGAAGC
GCTGCGCGCGCGCCTGAAGACGGTGATGGAGGTGCCGGCGGGCATGGATG
TGCTGCTGGGCAACGGCTCGGACGAGATCATCAGCATGCTGGCGCTGGCC
GTGGCCAAGCCGGGCGCCAAGGTGCTGGCGCCGGTGCCGGGCTTCGTCAT
GTATGCCATGTCGGCCCAGTTCGCCGGGCTGGAGTTCGTCGGCGTACCGC
TCAAGGCGGATTTCACGCTGGACCGCGCCGCCATGCTGGCGGCCATGGCC
GAGCACCAGCCCGCCGTCGTCTACCTGGCCTACCCGAACAATCCCACCGG
CAACCTGTTCGACGCGGCCGATATGGAGGCCATCGTGCGCGCCGCCCAGG
GCGAGGTCTGCCAGAGCCTGGTGGTGGTCGACGAGGCCTACCAGCCGTTC
GCCCAGGACACCTGGATGCCGCGCCTGGCCGAGTTCGGCAACCTGCTGGT
GATGCGCACCGTCTCCAAGCTGGGCCTGGCCGGCATCCGGCTGGGCTACC
TGGCCGGCGCGCCGGAATGGCTGTCGCAGCTCGACAAGGTACGCCCGCCG
TACAACGTCAATGTGCTGACCGAGGCCACCGCGCTGTTCGTGCTGGAGCA
TGTCGACGTGCTCGACCAGCAGGCCGCGCAGCTGCGTGCCGAACGCGCCA
CCGTGGCCAGCGCCCTGGCCGCTCTGCCGGGCGTGACGGTGTACCCCAGC
GCGGCCAATTTCCTGCTGGTGCGCGTGGCAGATTCCGCCCGTCTGTTCGA
GGGCGTGCTCGCGCGCAAGGTATTGATCAAGAACGTGGGTAAAATGCACC
CATTGCTGGCCAACTGTCTGCGCGTCACGGTCAGCACTCCCGAAGAGAAC
GCGCAATTTCTCGCTGCCTTCCAGGCCGCGTTGCAGGATTAA
>B8_trim45_op.faGL006394  locus=Scaffold6:34003:34596:+
ATGCGTGTTGCAGAGGTCACCCGCAATACAACGGAAACGCAAATCCGCGT
TTCGCTGAATCTCGATGGCACCGGCCGCCAGAAACTGGCGTCCGGCGTGC
CGTTCCTCGACCACATGCTGGACCAGATCGCCCGCCATGGCATGTTCGAC
CTCGAGGTCGAAGCCAGCGGCGACACCCATATCGATGACCACCATACGGT
GGAAGACGTCGGCATCGCGCTTGGCCAGGCGGTCGCCAAGGCGATTGGCG
ACAAGAAAGGCATCACCCGCTACGGCCACAGCTATGTGCCGCTGGACGAA
TGCCTGTCGCGCGTGGTGATCGATTTCTCGGGCCGCCCCGGGCTGGAGTT
CCACGTGCCGTTCACCCGCGCGCGGGTGGGCAGCTTCGATGTCGACCTGA
CCATTGAATTCTTCCGCGGCTTTGTCAATCATGCCGCGGTGACGCTGCAT
ATCGACAACCTGCGCGGCATCAACGCCCACCATCAGTGCGAAACCGTGTT
CAAGGCCTTCGGCCGCGCGCTGCGCATGGCGGTGGAGATGGATCCGCGCG
CGGGCAACACGATTCCGTCGACCAAGGGCACCCTGGTAGGCTGA
>B8_trim45_op.faGL006395  locus=Scaffold6:34717:35340:+
ATGGATACGCTTAAGTCGTTCATCTCGCTGCTGGCACTGATCAACCCGAT
CGGCGCCATCCCGTTCTTCATCAGCCTGACCACCCAGCAGACCGAGGAAG
AAAAGCTGCACACCATCAAGATCGCGTCGATCTCGGTGGCGACGGTGGTG
GCCATCTCCGCCTTGCTGGGCCAGCAGATCATCGAGTTCTTCAATATCTC
GGTGGCCTCGCTGCAGGTGGGCGGGGGCCTGATCATGATCATGATGGCCA
TGAACATGCTGAACGCCCAGACCGGGCGCACCAAGGCCACGCCGGAAGAA
GAAGACGAGGCGGAGGCCAAGGCCAGCATCGCGGTGGTGCCGCTGGCGCT
GCCCCTGCTGACCGGGCCGGGCTCGATCAGCACGGTGATCGTCTATGCAG
GCAAGACCCAGCACTGGTATCAATTGCTGATCCTGGTCGCAATTGGCGTG
GCGCTGGGTGCGGTGGTGTATATAGTGTTCCGTGCCGCCGACCCGATCGC
ACGCGTGATCGGGCGCACCGGCATCAATATAGGCACGCGCCTGATGGGAC
TGATCCTGTCGGCGTTAGCCGTAGAATTCATTGTGGACGGGCTGAAGACA
TTGTTGCCTGTTTTGAAATCATGA
>B8_trim45_op.faGL006396  locus=Scaffold6:35355:35990:+
GTGGATTACGGCATGGGCAACCTGCGCTCGGTGGCGCAGGCTCTGCGTGC
CGCGGCACCGGAAGCGGACGTGCAGGTGGTGGACCGGCCCGAGGCGATCC
GCGCGGCGGACCGCGTGGTGCTGCCCGGCCAGGGCGCGATGCCCGATTGC
ATGGCCGCGCTGGGCGCGTCGGGCCTGCAGCAGGCCGTGATCGAGGCCGC
CGCCAGTAAGCCCCTGTTGGGTGTGTGCGTTGGCGAACAGATGCTGTTCA
ACCTCAGCAAGGAAAGCAGGACGGAAGGCGGCGACACCCCGTGCCTGGGG
CTGATGCCTGGCGAGGTGATCCGCTTTGAACTGGATGGCATGACCCAGCC
GGACGGTTCGCGCTACAAGGTGCCGCAGATGGGCTGGAACCGCGTCAACC
AGGTTCGTGCCCATCCGCTGTGGGCTGGCATCCCTGACCAAAGCTGGTTT
TACTTCGTGCATAGCTACTTCGTCCATGCGCAGGATCCGGCGCATATCGC
CGGCGAAACCGACTACGGTGTCTTATTTACGAGCGCGGTGGCACGCGATA
ATATTTTTGCCACGCAGTTCCACCCCGAAAAGAGCGCCGCCATGGGCTTG
CAGCTGTACCGGAACTTCGTGCACTGGAATCCCTGA
>B8_trim45_op.faGL006397  locus=Scaffold6:36082:36828:+
ATGTTGCTCATTCCGGCCATCGACCTGAAGGACGGTCAATGTGTACGCCT
CAAGCAAGGCGACATGGACCAGGCCACCGTCTTTTCCGAAGATCCCGCCG
CCATGGCACGTCACTGGGTGGAGCAGGGCGCACGCCGCCTGCACCTGGTC
GACCTGAATGGGGCGTTCGTGGGCAAGCCCCGCAACGAAGCCGCCATCAA
GGCCATCATCGCCGAGGTGGGCGATGAAATTCCGGTCCAGCTCGGCGGCG
GCATCCGTGACCTGAACACCATCGAGCGCTGGCTCGACGGCGGCTTGTCC
TACGTCATCATCGGCACGGCCGCGGTCAAGAACCCCGGCTTCCTGAAGGA
CGCCTGCTCGGCGTTCGGCGGCCATATCATCGTCGGCCTCGACGCCCGCG
AAGGCAAGGTCGCCACCGATGGCTGGAGCAAGCTGACCGGCCACGAAGTC
GCCGACCTCGCACGCAAGTACGAGGACTACGGCGTGGAAGCCATCATCTA
CACCGATATCGGCCGCGACGGCATGTTGCAGGGCATCAATATCGATGCCA
CCGTAAAGCTGGCGCAATCCGCCGCGATCCCGGTGATCGCCAGCGGCGGG
CTGCACAACCTGACGGATATCGAACGCCTGTGCAGCGTGCAAAAGGATGG
AGTGGAAGGCGTCATCTGTGGCCGCGCGATCTATTCGGGCGACCTCAATT
TCGCCGAAGCCCAGGCGCTTGCCGACAAGCTCGGCGCCGAGCAGTAA
>B8_trim45_op.faGL006398  locus=Scaffold6:36965:37687:+
GTGTCAACTTCGTCGAATTGCGCGACGCGGGCGACCCGGTCGAGATCGCC
CGCCNNCCCCCGCCGCTATGACGAGCAGGGCGCCGATGAAATCACTTTCC
TGGACATCACCGCGACCAGCGATGGCCGTGACCTGATCCTGCACATTATC
GAGGCGGTTGCGTCCCAGGTCTTCATTCCACTGACGGTGGGTGGCGGCGT
GCGCGCCGTGGAAGACGTGCGCCGCCTGCTCAATGCCGGTGCGGACAAGA
TCAGCGTCAATTCCTCGGCCATCGCCAACCCGCAACTGGTCTCCGACGCC
ACGGCGCGCTACGGCTCGCAGTGCATCGTCGTGGCGATCGACGCCAAGCG
CAGCTCGGCGCCCGGCGAACCGGCGCGCTGGGAAGTCTTCACCCACGGCG
GACGCAAGGCCACCGGCCTGGACGCCGTGGCATGGGCGCGCGAGATGGCC
GCGCGCGGCGCCGGCGAGCTGCTGCTCACCAGCATGGACCGCGACGGCAC
CAAGAGCGGTTTCGACCTGGAACTCACGCGCGCTGTCAGCGATGCGGTGT
CGGTGCCGGTGATCGCCTCGGGCGGCGTGGGCGGCCTGCAGGACCTGGCC
GATGGCATCAAGCTCGGGCATGCCGACGCTGTGCTGGCTGCCAGCATCTT
CCATTACGGCCAGCATACCGTTGGCGAAGCAAAAGCATTCATGGCCCGCG
AGGGCATCCCGGTGCGGATCTGA
>B8_trim45_op.faGL006399  locus=Scaffold6:37727:38110:+
GTGAAGTGGGACGACAACGGCCTGGTGCCGGTGATCGTCCAGGAAGTCGG
CTCGAACGACGTCCTGATGTTTGCGTTCATGAACCGCGAGGCGCTGCAGC
GGACGGTCGAGCTCGGCGAGGCGGTGTTCTGGTCGCGCTCGCGCAAGCGC
TTGTGGCACAAGGGCGAGGAATCCGGCCACGTGCAGAAGATCCACGAGAT
CCGCCTTGACTGCGATGAAGACGTGGTCCTGCTCAAGGTCACCCAGAACG
ACGGCATCGCCTGCCATACCGGGCGCCATTCCTGCTTCTTCCAGAAGTTT
GACGGCGACGCCGACAGCGGCGACTGGCAGACCGTCGAGCCGGTGCTCAA
GGATCCATCCACCATCTACGCGGCCAAGCCATGA
>B8_trim45_op.faGL006400  locus=Scaffold6:38107:38487:+
ATGAGCGAACAACAGCCGAGCAGCGCGGATGTGCTGGCCCGCCTGGCCGC
CGTGCTGGAATCGCGCAAGCCGGAAAACGGCGGCGATCCCGACAAATCCT
ACGTGGCGCGCCTGTTCCACAAGGGCGATGACGCTATCCTGAAGAAGATC
GGCGAGGAAGCCACCGAGACCGTGATGGCCGCCAAGGACGCGCGTGCCGC
CGGCCTGGGCCAGGAGGCGGTCGGCAAGGTGGTGTACGAAGTGGCCGATC
TCTGGTTTCACAGCATGGTGCTGCTGGCCCGCTTTGGCCTGCAGCCGGCC
GACGTGGTCAACGAACTGGCTCGCCGCGAAGGCCTGTCCGGTCTCGAAGA
AAAGGCCCAGCGCAAGACCGACGGCACCTGA
>B8_trim45_op.faGL006401  locus=Scaffold6:38548:38922:+
ATGGCAGAGGTGATCACGACCGACCACGACCGGCTCGGCAGCCTGCGCAA
GCTGATGCACATCCTTTATGCGCTATACGCCATATTTTGGCTGACTGGCG
GCATCACCGCGCTGGTTGCCATCGTGGTCGGATACGTCAAGCGCGACGAC
GCGCAGGGCACGCTCTACGCCTCGCATTTCACCTGGCAGATCCGCTCCTT
CTGGTGGTCGGTGGCGTGGGCCGTTCTGGGCGGCGCGCTGTTTGCCACGA
TGATCCTGATACCCCTGGCCTTCGCCGTGTGGGGCGTATTGTCCGTATGG
ATGCTGTATCGTATTGTCAAAGGGTGGCTCTACCTGAACGATGGCAAGCC
GATGTACCAGGATCAGCGTTCCTGA
>B8_trim45_op.faGL006402  locus=Scaffold6:39063:39419:+
ATGAATTCACAGCAAAATTGCCTCTTCTGCCGGATCGTGGCCGGCCAGCT
TCCGTCGCGCAAGGTGTATGAAGACGACGAAATGCTGGCTTTCCACGATA
TCCACCCGAAAGCCCCGGTACACTTCCTGCTAATTCCCAAGTCGCATGTG
GATTCGCTGGCCGATTGCGGACCCGGCGATGGCGCGGTGCTTGCTAAAAT
GATGTTGAAGGTGCCGGAGTTGGCGCGCGCGGCAGGCTGTGGCAACGGTT
TCCGGACGGTAATCAATACCGGCCCGGATGGCGGACAGGAGGTGTACCAC
CTCCATCTGCACGTGCTCGGCGGACCGCGCGACCGGTGGAAGGTGCCGCT
GCCCTGA
>B8_trim45_op.faGL006403  locus=Scaffold6:39589:39864:+
GTGGCGAGGCGCCGCCGCTGGCTTCATCAGGAGCAGAAAATGGGTTCGTT
TAGCATTTGGCACTGGCTCATCGTGCTGGTGATCGTCATGATGGTCTTTG
GCACCAAGAAGCTGCGCAACATCGGCCAGGACCTGGGCGGCGCGGTCAAG
GGCTTCAAGGATGGCATGAAGGATGCCAACGGCGAGTCCACGGATGCTCC
GGCGGCTCCCGCCAAGGAACTGCGCGACGCCGGCACCATCGACGTGGAAG
CCAAGGAAAAGTCGCGCCAGCAGTAA
>B8_trim45_op.faGL006404  locus=Scaffold6:40034:40543:+
ATGATCGATCTCGGCATTTCCAAGCTTGCACTGATCGGCGCGGTGGCGCT
GGTGGTGATCGGTCCCGAACGGCTGCCGAAGGTGGCGCGCACTGTTGGCG
CGCTGGTAGGCCGCGCGCAGCGCTACATCAACGATGTGAAGGCGGAGGTC
AGCCGTGAAGTCGAACTCGACGAACTGCGCAAGATGCGCACGGAGTTCGA
GGACGCCGCGCGCGATGTCGAGCGCACCATCCACAAGGAAGTGCACGAAC
ATAGCCAGGCCCTGAACGATGCGCTGACCGGTACCGATTCCAGCGCGCAG
GGCGGGCCAGGCCAGGATAGCGGCTATGTGCCTTCCTGGGATATGGCGCA
CAAGGCCCACAATGGCCGCAAGAGCTGGCGCGTCAAGCAGGGGGCGCGGC
CCGTGTGGTACAAGCGCCAGCACAATGTGCGCGTGTGGGCGCAGTCCGGC
GCCGCGCGCGTCAAGCGCCACCGTCCCGCCACGGGCCCCGCACGCTCTTT
CTTCGATTGA
>B8_trim45_op.faGL006405  locus=Scaffold6:40686:41483:+
ATGAGCGACTCACGTTCCCAAGATCCCCAAGACCCGCAGGACGAAGGTCA
GCAGGAAACCTTCATCTCCCACCTGGTGGAGCTGCGCTCGCGTATCGTCA
AGGCGGCGTCGGGCGTGATCCTGGTGTTCCTCAGCCTGATCTACTGGGCG
CCGAACATCTTCAACCTGTTCGCCCGGCCGTTGATGGAATCGCTGCCCAA
GGGGGGGCGGATGATCGTCACCGACGTCACCGGCTCCTTCTTCGTGCCGA
TGAAGGTGACGCTGCTGGTGGCCTTCCTGATTGCATTGCCCTGGGTGCTC
TACCAGATCTGGCAATTCGTCGCACCCGGCCTGTACCAGCACGAGAAGCG
GCTGATCGTGCCGCTGGTGAGCAGCAGCTACATCCTGTTTATCTGCGGCG
TGGCCTTCGCCTATTTCCTTGTGTTCCCCACGGTCTTCCATTTCATGGCG
CACTACAACGCGCCGCTGGGAGCCGAGATGTCGACCGACATCGACAAATA
CCTCGGCTTCGCCATGACCATGTTCCTGGCCTTCGGCATCACCTTCGAGG
TGCCGGTGGTGGTGATCGTGCTGGTGCGCTTTGGCGTGGTCGAACTCGAC
AAGCTCAAGCAGATTCGTCCCTACGTGATTGTCGGGGCCTTCGTTATTGC
CGCCGTGGTCACGCCCCCCGATGTGCTGTCGCAGTTGCTGCTTGCTGTGC
CTCTGGTAGCACTCTATGAACTGGGCCTGATCATGGCCCGTTTCGTCTCG
AGGCCGGTCGTGGAGGACGAAACCGCCAGCGAAGCCCAGCCCGACTGA
>B8_trim45_op.faGL006406  locus=Scaffold6:41728:42819:+
ATGAAGATGAAACTGTTTGCAGCCGCTGTAGCTGCCCTGGCCGCTGGTGG
TGCGTATGCCCAATCGAGCGTGACCCTGTACGGCGTGGTTGACGCTGGTC
TGTCGTTCAACAACAAGGCTAACGCTACCGGCGACAAGCTGTACCGCATG
ACTTCGGGCAACCAGTCGGGTTCGCGTTGGGGCCTGCGCGGCGTTGAAGA
TCTGGGCGGTGGCCTGAAGGGCATTTTCGTCCTGGAAAGCGGCTTCAACA
CCGACACCGGCGGTCAAGCTGACAGCAACCGTCTGTTCAATCGCGGTGCC
TACGTTGGCCTGCAGAACCAGTACGGCACCCTGACCCTGGGCCGTCAGCA
GACCCTGATGTATGACTTCGGTCTGATCTATGATCCGATGGCGATTTCGA
CCCGCTACTCGATCACCTCGACCGCTGCTGAATACGCTTCGCGCGCCGAC
AACGCCGCCAAGTACGTTGGCACGTTCGGTGGCCTGACCGTCGCTGGTCT
GTACAGCTTCACCAACAACGGTCAAGAAGTTGCTGGTCAGTTCCGCAGCG
GCCGCGAATACAGCGTGAGCGCAAGCTACGCAGCAGGCCCGTTCTCGGTT
GGTGCTTTCTATGACCAGACCAACAGCGTTGGTGTTGGCGCTGCAAACGC
GGCTCTGATCCGCCGCGCCAGCGTTGCTGGTACCTACGCCTTCGGCCCGG
CCAAGGTGTACGCTGGTTACCGTTATGCCAAGGCTGCCAACGGTGCTAGC
CTGCCGGGCGCAACCATCAACAACGGTGCGACCGCTCTGACCAACACCGG
CTCGAACCTGTACTGGGCTGGCCTGGGCTATCAGCTGACCCCGGCGTTCT
CGCTGACCGGCGCTGTGTACTATCAAGACTTCCGTCAAACCAGCGCAGAT
CCGTGGCAATTCGTCGCTACGGCTGACTACGCTCTGTCGAAGCGCACCGA
CCTGTACACCTCGCTGTCGTACGTGAAGAACAAGAACGGTTCGGCACTGG
GCGTTGACGGTTTCAACACCTCGTCGACCACCAACGTGCAGCAAGGCGCC
AACCAATTCGGCGCAACCGTTGGTATCCGTCACAAGTTCTAA
>B8_trim45_op.faGL006407  locus=Scaffold6:43353:44549:-
ATGTTGCGCCGCTTTTGGCTGTTCTTTGCTCAGGCTGTCACCGTTGTGCT
GGCGGTGTGGTTCGTCGTGGCCACGCTCAAGCCGGATTGGCTGCAGCGCG
GCCGGGTGGCGGTGCAATCCGGTTCGCCCATCGTCGCGCTGAAGGAAGTC
GTCCCCAACGTAGCCGGCACTTCCGCGCCGGGCTCGTACAGCGAAGCGGC
CCAGCAGGCGATGCCGGCAGTGGTGAATATCTTCACCAGCAAGAACGGCA
GCAACAAGAACTCGCCCAACCCGCAGTCGGAAGATCCCTGGTTCCGCTTC
TTCTTCGGCGACCGCCTGCCGGAGCGCCAGGAGCCGGTATCGAGCCTCGG
CTCGGGCGTCATTGTCAGCGCGGAAGGTTACATTCTAACCAACCACCACG
TGGTGGATGGCGCCGATGAGATCGAGGTGGCGCTGACCGATGGCCGCAAG
GCCAACGCCAAGGTGGTGGGCTCGGACCCCGAAACCGACCTGGCCGTGCT
GAAGATCACGCTCAAGGACCTGCCCGCCATCACGCTGGGCCGCATCGAGA
ACGTCAAGGTGGGCGACGTGGTGCTGGCCATCGGCAACCCCTTCGGCGTC
GGCCAGACCGTCACCATGGGCATCGTCTCGGCACTGGGCCGCAGCCACCT
GGGCATCAATACCTTCGAGAACTTCATCCAGACCGACGCGGCGATCAACC
CCGGCAATTCGGGCGGCGCGCTGGTCGATGTGCAGGGTAACCTGCTCGGC
GTCAACACCGCCATCTATTCGCGCTCGGGCGGCTCGCTGGGCATCGGCTT
CGCCATTCCCGTTTCCACCGCCAAGCAGGTGATGGAGTCGATCATCTCCA
CCGGCTCGGTAACGCGCGGCTGGATCGGCGTGGAGCCGCAGGACATGACG
CCGGAGATCGCGGAGTCCTTCGGGCTCGAAGCCAAGGAAGGCGCGCTGAT
CGCGGCCGTGGTCCAGGGCGGACCGGCCGACAAGGCGGGTGTGAAGCCGG
GCGACGTGCTGGTGTCGGTGGGTGGCCAGGCCATCAGCGATACCACCGCG
CTGCTCAACGCCATCGCCCAATTGAAGCCGGGCGCGGAAGCGAAGATGAA
GGTCGTGCGCCGCGGCAAGCCGACCGAGCTGACGGTGATGATCGGCAAGC
GGCCGCCGCCGCCGCGCCGCGCACTGCCGCTGGATGAGGAAGAGTGA
>B8_trim45_op.faGL006408  locus=Scaffold6:44551:45315:+
TTGGAGTTTGGGCAGGAAATGAAAACAAAAGAGCTTGAATTGTACTTGAA
CGACCTGCTTCAAGTGCCTCGCTACAAAGACTATTGCCCGAACGGCTGGC
AAGTGCAAGGGCGTCCCGAGGTGGAGCACATCGTCACCGGCGTGACCGCG
AGCCTGGCCCTGGTCGAAGCCGCCATCGAAGCCGGCGCCGATGCCATCCT
GGTGCATCACGGCTACTTCTGGAAAAACGAAGATGCCCGCGTGGTCGGGC
AGAAACATGCCCGCTTGAAGCGCCTGTTGGGCGCCGACGTGAATCTGCTG
GCCTACCACCTGCCGCTCGACGACCACCCGGAGTTCGGCAACAACGCCCA
GCTTGGCCTGCATCTCGGCTTTACACCCACCGGCCGCTTCGGCGCCGACC
AGCTAGGCTGGACCGGCACCTTGCCGCAGCCGATGCCGCTGGCCGCGCTG
GCCGCGCACGTGGGTGGCGTGCTCGCGCGCGAACCGCTCGCGATCGGCGA
TCCCGAGCAGCTGATCCGTACCGTGGGCTGGTGCACCGGCGGCGCCCAGG
GGTATTTCGATGCGGCGATAGCCGCCGGCGTGGATGCCTACCTGAGCGGC
GAGATATCCGAGCCGACCACCCACCTGGCGCGCGAGAGCGGCGTTGCCTA
CCTGGCTGCCGGGCATCACGCCACCGAGCGCTTCGGCATCCAGTCCCTGG
GCGAGCATCTGGCGCAGCAGTTCAGCCTGCGCCACACCTTCATCGATATC
CCCAACCCGGTCTGA
>B8_trim45_op.faGL006409  locus=Scaffold6:45399:45896:-
GTGATCCGGCAGGCTTTTGTCTTGACGACCGTTCAACACAAGCAACAGTG
GGAGAAAAGCATGGGCATGATGTCGGAGTTCAAGACCTTCGCGATGCGCG
GCAATGTGATCGATCTGGCCGTCGGCGTGATTATCGGCGCGGCGTTCGGC
AAGATTGTCGATTCGGTGGTGAATGACCTGATCATGCCGGTGGTGGGGCG
GGTTATTGGCAAGCTCGATTTTTCCAGCATGTTTATTTTGTTGGCGGATC
CGCCCGAGAACGTGCCACGAACGCTCGACGCATTGAAGAAAGCGGGCGTG
CCGGTATTCGCCTACGGTAATTTCCTGACCATTTTGGTCAACTTCCTCAT
CCTGGCTTTTATTATTTTCATGATGGTTCGCGCCATCAATAAGGTGCGCG
CCGAAGAGCCGAAGCCCGAGGCGCCGGCCGCCACGCCGGAAGACGTGGTG
CTGCTGCGCGAAATCCGCGACAGCCTGAAGACGCGCCAGCCTTCTTAA
>B8_trim45_op.faGL006410  locus=Scaffold6:46049:46666:+
ATGAGTGACCAGCAAAACGTGAAGAACGTGGATAAGGGTCGCCGCAATTG
GTTGATTGCGACGTCAGTCGCTGGCGGCATCGGAGGCGTGGCGGTAGCGG
TTCCGTTCGTCAGTACGTTTGCGCCGTCAGAGAAGGCAAAGGCCGCGGGA
GCACCGGTCGAAGCCGACATCAGCGCCCTGAAAGCGGGCGAAATGATGAC
CGTCGAATGGCGTGGCAAACCAGTCTGGATTCTGAAGCGCACCGAGGAGA
TGCTCGCGTCGCTCAAGAAGACCGATGCGGAAGTCGCCGACCCCAATTCG
GACGTCCCCTTCACCATGAAGACGCCCGAGTACTGCAAGAACGAAACCCG
TTCGCGCTCCGAGCACAAAGACCTGCTGGTCGTGGTGGGCATCTGCTCCC
ACCTTGGCTGTTCCCCCTCCGGCCCCTTCGGCCCCGGTTCCAACCCGCAG
CTTGGATCCGACCCCGGTTTCCTCTGCCCCTGCCACGGTTCGACCTTCGA
CCTGGCGGGCCGCGTGTTCAAGAACAAGCCGGCCCCGCAAAACCTCGACG
TACCCCCCTACCAATTCCTGTCCGACACCAAGATCGTGATCGGCAAGGAT
GAAAAAGGAGACGCTTGA
>B8_trim45_op.faGL006411  locus=Scaffold6:46669:48072:+
ATGGCGGCCGAAAAACAAGTCAAGACGACCGGCCTGCTTGGCTGGGTCGA
CGCACGCTTCCCCGCAACCCAGCTCTGGGAAGACCATCTTTCCAAGTACT
ACGCACCGAAGAACTTCAACTTCTGGTACTTCTTCGGCTCGCTGGCCCTG
CTGGTCCTGGTCATCCAGATCGTCACCGGCATCTTCCTGGTGATGAACTA
CAAGCCGGACGGCACGCTCAACGCCGCCGGCATTCCCGTGGCCTATGCCA
GCGTGGAATACATCATGCGCGAGGTACCCTGGGGCTGGCTGGTGCGCTAC
ATGCACTCCACCGGTGCCTCGGCCTTCTTCGTGGTGGTCTACCTGCACAT
GTTCCGTGGCCTGCTGTACGGTTCGTACCGCAAGCCGCGTGAGCTGGTCT
GGATCTTCGGCTGCCTGATCTTCCTGTGCCTGATGGCGGAAGCCTTCATG
GGCTACCTGCTGCCCTGGGGCCAGATGTCGTACTGGGGCGCGCAGGTGAT
CGTGAACCTGTTCTCGGCCATCCCCGTGATCGGCCAGGACCTGTCGCTGT
TCATTCGCGGCGACTACGTCGTCAGCGATGCCACCCTGAACCGCTTCTTC
TCCTTCCACGTCATCGCCGTGCCGCTGGTGCTGCTGGGCCTGGTGGTCGC
GCACATCATCGCGCTGCACGAAGTGGGCTCCAACAACCCGGACGGCGTCG
AGATCAAGGCCAAGAAGGACGCGAACGGCATCCCGCTGGACGGCATCCCC
TTCCACCCGTACTACTCGGTGCACGACCTGATGGGCGTGGGCGGCTTCCT
GATGATCTTCTCCGCGGTGATCTTCTTCTTCCCGGAGATGGGCGGTTACT
TCCTGGAATCGAACAACTTCTTCCCGGCAGACCCGCTCAAGACCCCGCCG
CACATCGCGCCGGTCTGGTACTTCACGCCGTTCTACTCGATGCTGCGCGC
CACCACCTCGAACTTCCTGCCGATCCTGTGGGTGTTCTTCGCGGTGCTGC
TCGGCCTGGTGTTCCTGCGTAGCAAGGACACCCGCATCAAGCTCGGCGCG
CTCGCCATCGCGGTGATCCTGGCCGTGGGCTTCTACTTCATCGACGCCAA
GTTCTGGGGCGTGCTGGTGATGGGCGGCTCGGTCGTGATCCTGTTCTTCC
TGCCGTGGCTGGACCACTCGCCGGTGAAGTCGATCCGCTACCGTCCGTCC
TTCCACAAGACCATCCTCGCCGTGTTCGTGGTGGTGTTCGTCGTGCTCGG
CTACCTGGGCGTCATGCCCCCGTCGCCGGTGGGTGAGAAGGTGTCGCAGC
TGGGGACCCTGCTGTACTTCGCTTTCTTCCTGACCATGCCGCTGTGGAGC
CGTGTCGGCCAGTTCAAGCCCGTGCCGGAACGTGTCACGTTCCACCCGCA
CTGA
>B8_trim45_op.faGL006412  locus=Scaffold6:48110:48853:+
ATGAAAAAGCTGCTTTCGATTCTCGCGCTGGCCGGCGCCTGCTTTGCCGC
CGCGCCCGCCATGGCCAGCGAAGGGGGCTATCCCCTCGAGCCGGCACCCG
TGCAGACCAGCGATCTCTCCTCGCTGCAGCGCGGCGCCAAGCTGTTCGTC
AATTACTGCCTGAACTGCCACGGCGCGTCCATGATGCGGTACAACCGCCT
CAAGGACATCGGCCTGACCGACGACCAGATCCGCGAAAACCTGCTGTTCT
CCGGCGACAAGGTCGGCGATATGATGACCATCGCCATGCAGCCGAAGGAA
GCCAAGGCCTTCTTCGGTGCCGCCCCGCCGGACCTGTCGGTGATCTCCCG
CGCCCGCGGCGACGACTGGCTCTACACCTACCTGCGCACCTTCTACCGTG
ACGACAACCGCGCCACGGGCTGGAACAACCTGGTATTCCCGAGCGTCGGC
ATGCCGCACGTGCTGTGGGAGCTGCAAGGCCAGCGCGCCGCCAAGTTCAC
CGAGGTGGAAGAGCACGGCGAGAAGGTCCACAAGTTCGCCGGCTTCGAGC
AAATCACCCCGGGCAAGCTGAGCACGCTCGAGTATGACCAGTCGGTTGCC
GACCTGGTCGGCTTCCTGGACTGGATGGCCGAGCCCGCTCAGAACCAGCG
CAAGCGCCTGGGCGTGTGGGTGCTGATGTTCCTCGGCGTGTTCACCGTCT
TCGCCTGGCGCCTGAACGCGTCGTACTGGAAGGACATCAAGTAA
>B8_trim45_op.faGL006413  locus=Scaffold6:49121:49732:+
ATGATGGTGTTGTATTCGGGCACCACCTGCCCGTTCTCCCAACGTTGCCG
CCTCGTCCTGTTCGAAAAGGGCATGGATTTCGAGATCCGTGATGTTGACC
TGTTCAACAAGCCGGAAGACATTTCGGTGATGAACCCCTACGGCCAGGTG
CCCATCCTGGTCGAGCGCGACCTCATCCTGTACGAGTCGAACATCATCAA
CGAGTACATCGACGAGCGCTTCCCGCACCCGCAGCTGATGCCGGCCGATC
CGGTGCAGCGCGCCCGCGCCCGCCTGTTCCTGTTCAACTTCGAAAAGGAA
CTCTTCACGCATGTCTACTCCCTCGAAAACGAGAAGGGAAAGGCCGCCGA
GAAGAACCACGAGCGCGCCCGTGCCGCCATCCGCGACCGCCTGACCCAGC
TCGCGCCGATCTTCGTCAAGAACAAGTACATGCTTGGCGAAGAGTTCTCG
ATGCTCGACGTCGCCATCGCCCCGCTGCTGTGGCGCCTGGACCACTACGG
CATCGAACTGTCGAAGAACGCCGCCCCGCTGCTCAAGTACGCCGAACGCA
TTTTCAGCCGCCCGGCCTACATCGAAGCGCTCACCCCGTCGGAAAAGGTG
ATGCGCCGCTAA
>B8_trim45_op.faGL006414  locus=Scaffold6:49802:50296:+
ATGCCTGAAACCTCCACCAAGCCCTACCTGATCCGCGCCATCTACGAATG
GTGCACGGACAACGGCTTCACGCCGTACATCGCCGTCTTCGTCGACGCCA
ACACCAGCGTGCCGCGCGAGTTCGTCAAGAACAACGAAATCGTGCTGAAC
GTCAGCTTCGACGCCACCAGCGGCCTGGACATGGGCAACGAGTGGATCAG
CTTCAGCGCCCGCTTTGGCGGCATCTCGCGCAAGATCGACGTGCCCATCG
AAAACGTGCTCGCCATTTACGCGCGCGAAAACGGCCAGGGCATGGCCTTC
CCGGTGGAACGCAGCGTCCCCGAAACCCAGGCAGCCACGGAACGCGAGAA
CAATCCGCCGCCCAAGCTGGCCTCGGTGGAAAGCGAAGCGCCGGTCACCG
CGCCAGCCAGCCAGGACCACGACGACGACGAACCCACGCCGCCGCCGGTC
TCACGCATCGGTGCCCGCAAGCCGTCGTTGAAGGTAGTGAAGTAA
>B8_trim45_op.faGL006415  locus=Scaffold6:50672:51010:-
ATGGATAAGCACGCCGAATCATCGCGCCCGCTGGCAGGCTTGGAGCAACG
CTACCTGATCGCCGAATTGGGTCCACTAATCCGCGCAGATGAACCACACG
CGATGGTTCGTGCGGCGGAAATCGTCAATCAACTTGAAGCGTGTGGAGAT
CATGTCCGCAACACGGCAATGGAAAGCTGCGATGAATTGCTACGTGTCAG
CGCTGGAATTAGCTTGATGCTAACGCTGCTCGATCAGTCCAGCACTGCAT
CCGCCGACGATGGTGGGCGGCACTGCATCCTGACATTGCTTAAGCGCCAG
CTCGATCGCGCGGTGGATGATCTTCAACGGCTGTTCTGA
>B8_trim45_op.faGL006416  locus=Scaffold6:51672:52445:+
GTGAATGCCACTGCCTCCAACCTGTCGCCGGCGGCGCAAACGCCGCCCCC
CACGCACTGGATGCCTGTCGCCACCGACACCTGGCAGCTGCAGCTGACCG
GCACGATCAACACCAGCTACGCGGCGCAGGTTTATGACATCGATCTCTTC
GATACGCCGCAAGCCACCATCGATGTGCTGAAGGGGCAGGGCAAGCGCGT
GGTCTGCTATTTCTCCGCGGGCAGTTCCGAGAACTGGCGAGCGGATTTCA
AGCAGTTCGCAGCCGCGGACATGGGCAAGGCCTTGTCCGGCTGGCCAGGG
GAGCGCTGGCTGGATACGCGCTCGCCCAATGTGCGCAGGATCATGCAGGG
GCGGATGGACCTGGCGAAGTCCAAGGGCTGCGATGGCGTGGATGCGGACA
ACGTCGATGGCTATACCAACGCGCCAGGCTTGCCGCTGACGGCGGCTACG
CAACTCGACTACAACCTGTTCCTGGCGAACGAGGCGCATGCGCGGGGGCT
GGCCGTGGGCTTGAAGAACGATGTGGACCAGATCGCGCAGCTGGCGACGG
CGTTCGATTTCGCGGTGAACGAGCAGTGCTTCCAGTACAAGGAGTGCGCC
AGCTACGCGCCGTTTTCCACCCAGGGCAAGGCGGTGTTCAACGTGGAGTA
CGCATCCGGGTACAAGGATGCGGCGACGCGCGCCGCGCTGTGCGCTTCGG
CCAAGGCGGCGCATCTGCGTACGCTGGTGCTGCCGCTGAACCTGGACGAT
GCGTTCCGCTACGCCTGCGATTGA
>B8_trim45_op.faGL006417  locus=Scaffold6:52463:52993:-
ATGCCTACCCACCGCACCGAGAGTGAGCCCATCCCCGTAACGCCCGCCGG
CGGCAAGACGCTGGCATGGCTCTTCCTGCTGGTCGTGGTGCTGCCGCTCG
CGCTGTCCTATGCGGCAGCGCACCTGGCCGGCGGCGCACGCCATGCGCCG
GACGCACGGCTCATACCTGGCATCACGGGCGCCGCCTTTGTCGTGCTGGC
GTATTGCATGCGGCGTTTCTCCCTGTCGCTCGATGGCGGCAGGTTCAGGC
TGCGCAGCAGCTTCTATACGATCGATATCCCGCTCTCCGACCTGGCCGGC
GGCGCGCAGGTGCTGGACCTGCGCGAGCGCTCCCCGCTGCGCCCCAGGCT
GCGCACGAACGGTTTCAGCGTGCCGGGCTACAAGTCCGGCTGGTACCGCG
GCGCCGACGGCAGCAGGCTGTTTGCCGCCGTCACCACGGATCGCGTGCTC
TACCTCCCCACCAGGCTCGGCTACGGCATCCTGCTTAGCGTGCAGGATGC
CGAGGCGCTGCAGCGGCGCCTGGCCGCCTGA
>B8_trim45_op.faGL006418  locus=Scaffold6:53324:55036:+
ATGCCAGAAATGGCATGGATGTTGCGTGGCCTATTCGGCGCATCGCGCTG
CCGTGCCCTGCCCGACTGGGTTGGCGGCGCGCAAGCGCAATCCCCAAACA
GACTCCTCGACAGCCTGAACATGACTTCAATCGACAACAAGGCCTTCAGC
CGCCGCGACCTGCTTGCGCTGGTCGGCAAGGCGGCGGGTGGCGCGGCGAT
GTACCAGGCCATGACCTCGCTCGGCTTCGCGGCGGAATCCGGCTACACGG
GCCCGCCAAAACTCGATGGCGCCAGGCGCGGCGCCTCGGTGCTGATTCTC
GGCGCGGGACTGGCCGGCATGGTGGCTGCGCTGGAGTTGCGGCGCGCCGG
CTACAAGGTGCAGATCCTGGAATACAGCGGCCGCGCCGGCGGCCGTTGCT
GGACCCTGCGCGGCGGCGACGTCTTCGCCGAGATGGGCGGCGCCGTGCAG
CGCTGCGAGTTCGCCAAGGGCGAATACCTGAATCCTGGGCCGTGGCGTAT
TCCTTACCACCACCATGCGGTGCTCGACTATTGCAAGCGGCTGGGCGTGG
CGCTCGAGCCTTTCGTGCAGGTCAACTACAACGCGCTGGTGCACTCGGCC
AAGGCCTACGGCGGCAAGCCGCAGCGCTACCGCCATGTGCAGAGCGATTT
CCAGGGCTATGTGGCGGAGCTGCTCGGCAAGGCGGCCACGCAGGGCAACC
TGGACACGGCGCTCACGCGCGAGGACAAGGAAAAGCTGCTGGAGGGCCTG
CGCAAATGGGGCGCGCTCGATGCGCAGATGCGCTACCGCGAAAGCGCACT
CACCAGCGACCGGCGCGGCTACGAGACCGATCCCGGCGGCGGCCTGATGC
CGCTGGCCAAGCCATCCAGGCCGCTGGAGCTGGGCGACCTGCTGCAATCC
GGCCTGTGGCGCTATATCGCCAGCGGGCAGGAGTACGAATTCCAGAGCGC
GCTCTTCCAGCCGGTGGGCGGCATGGACATGATTGCCCAGGCCTTCCAGC
GCGAGGTGGGCGGCCTGATCCGCTATCACGCCAAGGTGACAAAGATCGCG
CAGGACGAGCGCGGTGTCACCGTGACCTATACCGACGACGCGCACGGCGG
CGCCGTCACCCAGGCCAGGGCCGACTGGTGCCTGTGCACCATCCCGCTGT
CGGTGCTGAGCCAGCTCGATGTGCAGGTGGGCGACGCCATGCAGCAGGCC
ATCAACGCGGTACCTTATGACGCCTCCATCAAGATCGGCCTGCAGTTCAA
GCGCCGCTTCTGGGAGGAGGATGAAGCCATCTACGGTGGCATCAGCTATA
CCGACCTGCCCATCACGCGCATCTCCTATCCCTCCACGCGCTACGGCGCC
AAGGGCAAGTCGGTGCTGCTGGGCGCCTATGCCTTCGGCCCCAATGCCTA
CGAGTTCACCGCCATGACGCCGCAGGAGCGTGTGCGCCGCGCGGTGGAGC
AGGGCAGCCAGCTGCATCCGCAGTATGCGCGGGAGTTCGACAACGGCATC
GCGGTGGGCTGGCACCGGGTGCCGTGGTCGCAGGGCTGCTATGGCTTGTG
GACCGACGAAAGCCGGGAGAAGCACTACAGGAACCTCTGCCAGATCGATG
GCCGCATCGCGCTGGCGGGCGAGCATGCTTCCTATATCCCGGCCTGGCAG
GAGGGCGCGTTGCTGTCCGCGCTCGACGCGATCGAACGCCTGCATGCGCG
TGCCGTCTCGTGA
>B8_trim45_op.faGL006419  locus=Scaffold6:55070:55480:+
ATGAATGCCATGATCTTCCAACGTGCGCTTGCCGTGCCGGCCCTGCTGCT
GGGGCTGGCGTTGTCCGGGCTCGCGCAGGCGCAGTCCGATCCGGTCTTTT
CCGCCGGGCCCAGGTTCCAGCAGACTTCCGGCGAGGCGATCTTCCATGCC
ATCTGCCAGGGCTGCCACATGCCGCAGGCGCAAGGGGCGAAAGGCGCCGC
CGCGTATCCCGCGCTGGCCGGCGATCCCCGGCTGGCGGGAGCGGACTATC
CGCTCTATGTGGTGCTGAACGGCCAGAAGGGCATGCCGTCTTTCGGCAAG
ATGCTCGACGATGCGCAGATCGCCGCCGTGGTGGGCTACGTGCGCACGCA
TTTCGGCAACCAGTACACCGATACCGTCACCGCGGAAAACGTCGCGAAGC
TGCGGCACTGA
>B8_trim45_op.faGL006420  locus=Scaffold6:55545:56060:+
ATGTCATTTCACTTCCGCAAGCCGGTCCTGGCGCTCTGCGCACTGTCCGC
CTTCGCCGCCGGCGCGGCACATGCCGCCGACGATGTGATCCGTCACCGCA
TCCCCAACTCCACCTTTCCCATCGCCGCCGCCGTCGAGATTCCGACCACG
GTTTCCACGGTCTATCTGTCCGGGCAGGTGCCGCCGGTGCAGGACGCCAC
CCAGCCGCGCGACAACCCGCTCGCCTATGGCGGCGATACCAGGGCGCAGA
CCGTCGGGGTGCTGAAGGCGATCGAGAAAAGCCTGGCCGGCCTGGGCCTG
GGGCTGGGGGACGTGGTGAAGATGCAGGTGTTCCTGGTGGGCGATCCCGC
CAAGGACAACAAGATGGATTTCGCCGGCTTCATGGAGGGCTACACGCAGT
TCTTCGGCACCAGGGAGCAGCCGAACCTGCCGACGCGTTCGGTGTTCCAG
GTGATGGGGCTGGCCAATGCCGCCTGGCGCGTGGAGATAGAAGTGGTGGC
CGCGCGCCGCAAGTAG
>B8_trim45_op.faGL006421  locus=Scaffold6:56083:56619:-
ATGCCCGTCCCCGGCAGCAACGCCTGGCGCCCCGGCGTCAAGGATCCGCT
GCGCTTCCTGAGCGCGTATCCGGAGGGCGTGCTGGACCAGGTGCGCCAGC
TGGTTGCCGCCAACCGGCTGGGCGAGCACCTGGCGAAGAAATACCCCGCG
CGCCACACCGTGCAGACCGACCGCGCGCTGTACGACTACACGGCGGAGCT
GAAGCAGGAATTCCTGCGCACCGCGCCGCCCATCCACAAGGTTGCGTTCG
ACGCCAAGATCGACGTGGTGCATCGCGCGCTCGGCCTGCACACCGCCATC
TCGCGCGTGCAGGGCGGCAAGCTCAAGGCCAAGAAGGAAATCCGCGTGGC
GTCCCTGTTCAAGGAAGCGCCACCCGAATTCCTGCGGATGATCGTGGTGC
ACGAACTCGCGCACCTGAAGGAAAGCGATCACAACAAGGCGTTCTACCGG
CTCTGCGAATACATGGAGCCGGCCTACCACCAGCTGGAATTCGACACGCG
CCTGTTCCTGGCGTGGCGCGAACTCGAACCCGGCTAG
>B8_trim45_op.faGL006422  locus=Scaffold6:56631:56858:-
ATGAGCCCCAAACCCGCCCGCACCCTGACCTTCAAGTGCAAGAAGTGCAC
CAAGCCCGTCACGCTGTTCCTGCAGAAAGTATCGGCATGCTCGCATATCA
CGCCGTACCAGGGCTGGTGCAAGTGCGGTGAACTGATGCGCCACGCCACC
GGCGACAAGGATGCAGTGGCATCCTTCGTCAGCTCCGTCGACGGCAACTG
GTCGCATCACCACCACCATCACCATTGA
>B8_trim45_op.faGL006423  locus=Scaffold6:56957:57856:-
ATGAAAGCAAAAGCAAAAGCCGATGCGGCGGCGCTGACGGCGCCCGAACA
GCAGGGCATGGACTACCTGCAGTCGATCCCGCGGCGCTGGGTGACCATCT
ACATCCCGCTGGGCATCTTCGTTTTCGTGCTGCTGTTTCCGTTCTACTGG
ATGGCGATCACCGCCTTCAAGCCAGACGGCGAACTGCTGATGCGCAGCGC
CAACCCGTTCTGGGTGATGGCGCCCACCTTCGCGCACTTCAAGAAGCTGC
TGTTCGACACGCCCTACCCGGCCTGGCTGCTCAATACCGTGATCGTCTCG
ACGGTGTCCACCTTTGCCTCGCTGGCGGCCAGCGTGCTGGCCGCCTATGC
GATCGAGCGGCTGCGCTTCCAGGGCGCCAAGCCGGTCGGGCTAGCCATCT
TCCTGGCCTACCTGATCCCGCCCTCGATCCTGTTCATCCCGCTGGCGTCG
ATCGTGTTCCAGCTCGGGCTGTTCGATACGCGCTGGGCGCTGATCCTCAC
CTACCCGACCTTCCTGATCCCGTTCTGCACCTGGCTGCTGATGGGCTACT
TCCGCTCCATTCCCTACGAGCTGGAGGAGTGCGCGCTGATCGACGGCGCC
ACGCGCTGGGAGATCCTGGTCAAGATCATCCTGCCGCTGGCCGTGCCCGG
CCTGATCTCGGCCGGCATCTTCGCCTTCACGCTGTCGTGGAACGAATTTA
TCTACGCGCTGACCTTTATCTCCTCCTCCGAGGTGAAGACGGTGCCGGTG
GGCATCGTCACCGAGCTGATCGAGGGCGACGTGTACCACTGGGGCGCGCT
GATGGCCGGCGCCTTGCTCGGCTCGCTGCCGGTGGCGCTGGTGTATTCGT
TCTTCGTCGAGTACTACGTCTCGGGCATGACGGGGGCGGTGAAGGAGTAA
>B8_trim45_op.faGL006424  locus=Scaffold6:57853:58809:-
ATGGACCAAGGCATAGACAAGCCGCTCGTCATGCCGGAGCCGCCGCCGGG
CGTGCCCGCGCTCTCGCGGCTGTTGAACAACCGCCATGCGCTCGGGCTGC
TGTTCATGCTGCCCACCGCGTTGTTGCTGCTGGTCTTCCTGACCTATCCG
CTCGGTCTCGGCGTGTGGCTCGGCTTCACCAACACCAAGATCGGCGGCAC
CGGCGAATGGATCGGCCTGGCCAATTACACCTACCTGGCCGGTGACTCGC
TGACGCAGCTGGCGCTGTTCAACACGCTCTTCTACACCGTGGTGGCCAGC
GTGCTGAAGTTCGCGCTGGGACTGTGGCTGGCGCTGCTGCTCAACAAGAA
CCTGCCGTTCAAGTCCTTCTTCCGCGCCATCGTGCTGCTGCCGTGGATCG
TGCCGACGGCGCTGTCGGCGCTGGCCTTCTGGTGGATCTACGACGCGCAG
TTCTCCATCATCAGCTGGACCCTGGTCAAGCTCGGGCTGATCGACCGCTA
TATCGACTTCCTCGGCGACCCGTGGCTGGCCCGCTTCTCCACCATCGCCG
CCAATGTCTGGCGCGGCATTCCCTTCGTCGCGATCTCGCTGCTGGCCGGG
CTGCAGACCATCTCGCCCACGCTGTACGAGGCCGCCTCCATCGACGGCGT
CACGCCGTGGCAGCAGTTCCGCTACGTCACGCTGCCGCTGCTGACGCCGA
TCATCGCGGTGGTGATGACCTTCTCGGTGCTGTTCACCTTCACCGATTTC
CAGCTGATCTACGTACTCACGCGCGGCGGCCCGCTCAACGCCACCCACCT
GATGGCCACGCTGTCCTTCCAGCGCGCGATTCCCGGCGGCTCGCTGGGCG
AAGGCGCGGCCATCGCCACCATGATGGTGCCCTTCCTGCTGGCGGCAATC
CTGTTCTCCTACTTCGGCCTGCAGCGGCGCGCCTGGCAACAGGGAGGCGA
CAAATGA
>B8_trim45_op.faGL006425  locus=Scaffold6:58964:60145:-
GTGCTGCGCTGGAAGCGCTTCGTGCAGGGCGACGAAGACCTGTGGAATGC
CAACACGAAGAAATTCACCGAGCTGACCGGCGTCGAGGTGCGCGTCGACA
ACGAAGGCTGGGAAGACGTGCGGCCCAAGGCCGCGGTGGCGGCCAGCGTC
GGCAGCGGGCCGGACATCATCGTCGGCTGGTTCGACGACCCGCAGCAATA
CCCCGACAAGCTGGTCGACCTCACCGGCCTGGCCGACTACCTGGGCGGCA
AGTACGGCGGCTGGTACGACGTCTGCCGCAAATACGGCACGCACAACGGC
AAGTGGATCGGCCTGCCGCTGGGCGTGGTCGGCAATGCGCTGGTCTATCG
CGAAAGCCATGTCAGGGCAGCAGGCTTCGACACCATTCCCAAGGATCTCC
CCGGCTTCCTCAAGCTGTGCCAGGGCCTCAAGGCCAAGGGCACGCCCTGC
GGCTTCGCGCTGGGCAAGGCGGTCGGCGACGGCAACAACTGGGCGCACTG
GCTGCTGTGGTCGCATGGCGGCATGCTGGTCGACACCAAGGGCAAGGTCG
TGGTCAACTCGCCCGAGACCTGGGCCGCGCTGGAGTATGCCAGGCAGCTC
TACGCCACCTTCGTGCCGGGCACGCTGTCGTGGCAAGACCCGTCGAACAA
CAAGGCCTTCCTCGACGGCCAGATCAGCCTGACCGCCAACGGCATCTCGG
TCTACTACGCGGCCAAGAATTCGAAGGAACCCAAGCTGCAGGAAATGGCG
CGCGACATCCAGCACGCGCACTTTCCCATCGGCACATCGGGCAAGCCGAC
CGAGCTGATGCAGATCACGCAAATGATGCTGTTCAAGCATGCCAAGTACC
CGAACGCGGCCAAGGCCTACCTGCAGTTCATGATGGAGCCCGAGCAATAC
AACCCGTGGATGGAAGCCGCCATCGGCTACGTCAGCCAGCCGCTCAAGGC
CTACGAGGCCAACCCGATCTGGACGGCCGACCCCAAGCACACCGTCTACC
GCGAGGCCGCCTCGCTGATGCTCGACAACGGCCACGCCGGCCCGCTGGGC
ACGGCTTCGGCAGCGGCCATGGCCGACTACATCGTGGTCGACATGGTGGC
CGAGGCCGCCAGTGGCTCCAAGACGCCCAAGGAGGCGGCGGCGCGCGCGG
CGGAGCGGGCGCAGCGGTATTACAAGGCTTAG
>B8_trim45_op.faGL006426  locus=Scaffold6:60171:61685:+
TTGGCCAGCAGCGGGGCCGGGGCGGCGAAGGCATGGCCGCCCAGCGCCGT
GGTGGCGGCGACCGCAGCGGTGGATAGCAGGAAATCGCGCCTCGTGAAAT
TGGTCGGTGTNNNNNNNNNNNNNNNNNNNNNNNNNNNNNNNNNNNNNNNN
NNNNNNNNNNNNNNNNNNNNNNNNNNNNNNNNNNNNNNNNNNNNNNNNNN
NNNNNNNNNNNNNNNNNNNNNNNNNNNNNNNNNNNNNNNNNNNNNNNNNN
NNNNNNNNNNNNNNNNNNNNNNNNNNNNNNNNNNNNNNNNNNNNNNNNNN
NNNNNNNNNNNNNNNNNNNNNNNNNNNNNNNNNNNNNNNNNNNNNNNNNN
NNNNNNNNNNNNNNNNNNNNNNNNNNNNNNNNNNNNNNNNNNNNNNNNNN
NNNNNNNNNNNNNNNNNNNNNNNNNNNNNNNNNNGCGCGCCCAGGCTCAG
GTGCTCGGGGCGCGCGCCGTAGATCACGCGCTGGCCGTCGATGCCGGTGC
GGCTGTCGAAGCGTGCGGGCGCGGGCAGGCGCGTGCCATCGGGGAACTCG
ACCATCGCCGCGCCGCCCTGGCGGTGCAGCACGCCGGGGATGAAGTTCAT
CGCCGGCGAGCCGATAAAGCCAGCCACGAAGAGGTTGTCGGGGCGGTCGT
AGAGTTCGAGCGGCTTGCCGCGCTGCTCCACGCGGCCGTCGCGCATCACC
ACGATCTGGTCGGCCATGGTCATGGCCTCGATCTGGTCATGCGTGACATA
GACCGAAGTGGTGCGCAGGCGCTGGTGCAGCTCCTTGATCTCCGCGCGCA
TCTGCACGCGCAGCTTGGCATCGAGGTTGGAGAGCGGCTCCCCGAACAGG
AACACCCGCNNNNNNNNNNNNNNNNNNNNNNNNNNNNNNNNNNGGAACAC
CTGCGGATCGCGCACGATGGCGCGTCCCATCGCCACGCGCTGGCGCTGCC
CGCCGGAGAGCTGGCGCGGGTAGCGGTCCAGCAGGCTGTCCAGGCCGAGA
ATGGCGGAGGCCTTGTCCACCTTCCGCTTTATCTCGTCCTTGTTGCCCCG
GGCGAGCTTGAGCGAGAAGGCCATGTTGTCGTAGACCGTCATATGCGGGT
AGAGCGCATAGTTCTGGAACACCATGGCGATGTCGCGCTCCTTGGGCGGC
AGGCGGTTGACCACCCGGCCGCCGATGGCGATCTCGCCGGTGGTGATTTC
CTCCAGCCCGGCAATCATGCGCAGCAGCGTGGATTTGCCGCAGCCGGATG
GCCCGACCAGCACGGTGAACTGGCCGTCTTCGATATCGATGTCCACGCCG
CGTATGACCTGCGTGCTGCCGAAGATCTTCTCGATGCCGCGAATCTGTAC
CGATGCCATGCCTGGTGTCTCCGTGTGGCGTTCGTGCGGGGGCCGCTGCT
GCTAATCGTTCAACGTACGCCTCAGTGGTTGTCCTTGGGCACGGCGGCGC
CGCTCTTGCCCACCAGGAAATCCAGGTCGGCGCCCAGGTTGGCCTGCTGC
ACATGCTCGACGTAG
>B8_trim45_op.faGL006427  locus=Scaffold6:61972:62364:-
GTGAACGACGAAACGCCGCCGAAGCCCCCGTCATCCCCATTGCCTCCCAC
GCGCCGCAGCCAGGCCTGGTTCGGCCGCCTCGACCGCGATGGTTTCATCT
ACCGTTCGTGGCTGAAGAACCGCCGCATCCCCCACGACCAGTTCGACGGC
CGCCCGGTCATCGGCATCTGCAACACCTATTCCGAACTCCCCCCCTGCAA
CTCGCACTTCCGCACGCTGGCTGAACAGGTCAAGATCGGCGTGTGGGAAG
CGGGAGGTTTCCCACTCGAATTCCCGGTGATGTCGCTGGGCGAGACCATG
CTGCGCCCGACGCGATGCTGTTCCGCAACCTGGCCAGCATGGACGTGGAC
GAATCGATCCGCGGCAACCCGATCGACGGCGCGGTGCTGCTGA
>B8_trim45_op.faGL006428  locus=Scaffold6:62747:63556:+
ATGCCTATTCAGTCGATCGAACCGCAACGCCTCTACCGCCAGATCAGCAG
CCAGCTGCGCGCGCTGATCCTGGCAGGCGAATTTCCCGCGGGCTCGCGCC
TGCCGGCCGAGCGGGAGCTCTCGGTGCAGTTGGGCGTGAGCCGGCCGTCG
CTGCGCGAGGCGCTGATCGCGCTCGAGGTCGAGGGCTATATCGAGGTGCG
GATGGGCTCGGGCATCTATGTGCGCGAGCCGCCTGTGCCCGCCGAAGGCG
GTTTCGACCTGTCCGGCGAGGAAGGGCCGCTTGAACTGATCCGCGCGCGC
GCCCTGGTCGAAGGCGAGGTTGCCGCGCTGGCGGCAAGGACCGGGCGCAA
GGCCCAGTTCGACGCGATCGAGGCGGCGATCGAACAGATGGCCGCCGATG
CCGCGGCCGGCATCAAGCCGCTGGAAGCCGATCGCCTGTTTCATGTGCGC
GTGGCCGAGGCCAGCGGCAACAGCGTGCTGGCGGGCGTGGTCAGGCGGCT
CTTCGACCTGCGCCTGGGGCTGCTGTTCGACCAGCTGGACAGCCACTTCG
AGACGCCCGAGGTATGGGCGCAGGCGATCGCCGAGCACCGTGAGGTGCTG
GCGGCGCTGCGCGGCAAGGATCCCGAGCTGGCACGCAGCGTCATGCAGCG
GCATATGGACATTGCCTTCCGCCGCCTGACCTCCAGCCTGACCCGCGCCC
GCAAGCGCAACCGCAGCCCGAATGGCGGCGCAGACAGCAGTCCGGATGGC
GCCAAGGGCCCGCCCGCCGTCACCGGGAAAACCGCCCGATCGCGCAAGAA
GGCCTCCTGA
>B8_trim45_op.faGL006429  locus=Scaffold6:63632:65299:+
ATGGCACAGTACGTATTCACCATGAACCGCGTGGGCAAGATCGTCCCGCC
CAAGCGTCACATTCTCAAGGACATCTCGCTGTCCTTCTTCCCGGGCGCCA
AGATCGGCGTGCTGGGCCTGAACGGCTCGGGCAAGTCGACCGTGCTGAAG
ATCATGGCGGGCATCGACAAGGAGATCGAGGGCGAAGCCACGCCCATGCC
CAACCTGAACATCGGCTACCTGCCGCAGGAGCCGCAGCTGGATCCCGAAC
AGACCGTGCGCGAATCGGTGGAAGCCGCGCTGGGCGGCGTGTTCGAGGCG
CGCCAGAAGCTCGATGAGATCTATGCGGCGTATGCCGAGCCGGACGCGGA
TTTCGATGCGCTGGCGGCCGACCAGGCCAAGTATGAAGCCATCCTCGCGG
CCAGCGACGGCAACAATGCCGAGCTGCAGCTGGAGATCGCCGCCGATGCG
CTGCGCCTGCCGCCGTGGGATGCCAAGGTGGGCAACCTGTCCGGCGGCGA
GAAGCGCCGCGTGGCGCTGTGCCGCCTGCTGCTGTCGCGCCCCGACATGC
TGCTGCTCGACGAACCCACCAACCACCTGGATGCGGAATCGGTGGAATGG
CTGGAGCAGTTCCTCACGCGCTTCCCCGGCACCGTGGTGGCGGTGACCCA
CGATCGCTACTTCCTGGACAATGCTGCGGAATGGATCCTGGAACTGGACC
GCGGCCACGGCATTCCCTGGAAGGGCAACTACAGCTCCTGGCTGGACCAG
AAGGAAGCCCGCCTGAAGCAGGAAGAGTCGAGCGAGTCGGCACGCCAGAA
GGCGCTGCACAAGGAACTGGAATGGGTGCGGCAGAACCCCAAGGGCCGGC
AGGCCAAGTCCAAGGCGCGTCTTGCCCGCTTCGACGAACTGAACAGCCAG
GAATACCAGAAGCGCAACGAAACCCAGGAAATCTTCATCCCCGCGGGTGA
GCGCCTGGGCAACGAGGTGATCGAGTTCAACGGCGTGAGCAAGGCCTACG
GCGACCGCCTGCTGATCGACGACCTCAGCTTCAAGGTGCCGCCCGGCGCC
ATCGTCGGCATCATCGGCCCCAACGGCGCCGGCAAGTCGACCTTCTTCCG
CATGCTCACCGGCAAGGAACAGCCGGACAGCGGCGAGATCAAGGTGGGCC
CGACCGTCAAGATGGCCTACGTGGACCAGAGCCGCGACGCGCTCGACGGC
AGCAAGACCGTGTTCGAGGAGATCTCCGGCGGCGCCGACGTGCTGACCGT
GGGCCGCTACGAAACGCCGTCGCGCGCTTATATCGGCCGCTTCAACTTCA
AGGGCTCGGACCAGCAGAAGCATGTGGGCACGCTCTCGGGCGGCGAGCGC
GGACGCCTGCACCTGGCCAAGACGCTGATCTCGGGCGGCAATGTGCTGCT
GCTGGACGAACCCTCCAACGACCTCGACGTGGAAACGCTGCGCGCGCTGG
AAGACGCGCTGCTGGAGTTCGCCGGCTGCGTGATGGTGATCTCGCACGAT
CGCTGGTTCCTGGACCGGATCGCCACCCACATCCTGGCCTTCGAAGGCGA
GTCGCACGTGGAGTTCTTCCCGGGCAACTACCAGGAATACGAGGCGGACA
AGAAGCGCCGCCTGGGTGAAGAGGGGGCCAAGCCCAAGCGTATCCGCTAC
AAGCCTATCGCGCGATAA
>B8_trim45_op.faGL006430  locus=Scaffold6:65391:65678:-
GTGCTGCTGGCGCACCAGCCGCGCACGGCAACCGCCGCTGCCACCGCGGG
CTTCGACCTGCAGCTTTCCGGGCATACGCATGGCGGCCAGTTCTGGCCGT
GGAACCTGTTCGTGCCGATGCAACAGCCTTATACCGCCGGGCTGAACCGG
CACGAGGCGATGTGGGTATATGTGAGCAGGGGCACCGGTTACTGGGGACC
GCCCAAGCGGTTTGGCGCGCCTTCGGAGATTACCAAGCTGAGGCTGGTGC
CCAAGCCGGCGCCGGCGCGCAACGCGAACGTGGCGTAA
>B8_trim45_op.faGL007008  locus=Scaffold7:236:619:+
ATGCAAGCTGACCTCACTTACCCGCAAAGCGATTTCCTGAACGCCGCACG
CAAGGAGCGAAAGCGCGTCGAAGTCTACCTGGTGAATGGCATCAAGCTGA
TCGGTTCCATCGAGTCGTTCGACCAGTTTGTCGTGATGCTGAATGCACCC
GGCGGCGTGCAGACCATTTACAAGCGAGCGATATCGACCATTCAACTGGC
GACCGGCGCACGCCAGCCGGCCCCAGGAGTGCATCGGGAGTCTCGCCCGA
TCCGGGATAATGAGTCCAGGCTGCCCAATGAGCCCGCGGTAGCGCCCCAG
CCCAGGATGGCGACCGAGTCCAGGATACCTGTGGTGGTCAAACGGAAACG
CCGTTCCATCGCTACCGATGGTGGAGACGAGTAA
>B8_trim45_op.faGL007009  locus=Scaffold7:921:1898:+
TTGGCGCTGTCGGGCGGGGGCTATCGTGGGCTGTATACGGCCAAATTGCT
GGCTGACTTCGAGGACGAGATCGGTGCGCCCATCGCCACCCGGTTTGACC
TTGTTACGGGCACTTCGATTGGTGGCATCCTGGCACTGGCCATTGCGATG
GAGATTCCAGCGCAGCGCATCGTCGAACTTCTCGCTAACCGTGGTGGAGA
GATTTTCAAGCGGCGCTGGTCGCTGGCAGGGATATGCCGCGCGCCATTTT
CTTCAGTGCCGTTGCAGGCGCTACTCGGCGACGACAAGATATTCGGCGAT
CAGCTCCTCGGCTCATGCAAGCATCCGGTCATTATCCCGGTGATCAATTA
CTCGACCGGCAGGCCGCAGATCTTCAAGACCCCGCATCACCCGGATTTCA
AGCGGGATCACAAATGCCGGCTGGTGGACGTGGCCATGGCGACAAGCGCA
GCCCCCGCCTACTTTCCGCGCTATACGTTCAACAACAACCAGTATGTTGA
CGGTGGCCTCTATGCCAATGCGCCCGGCATGCTCGCGGTTCACGAAGCAC
AGGCATCCCTGGGGCAATCGACAGACCATATCCACGTGATGGCAGTCGGC
ACCATGTCCTCCAAGTTCACCGTCAACCCGCGCCGGAACCGGGAGGGCGG
GACCTATGACTGGGGCGGCGTCAACCCGGCAAACATGCCAAAGAGGGTGT
TTGGTTTGTCGATATCGGTACAAGAGGCACTTAGCGATTTCATGCTTGCG
CATCTGCTTTCCAATCGCTATTTTCTGGTCGACGACGATCTTACCGATCA
GCGTGCGCGCGCGGTTGCGCTGGATAGGGCCGATAGCGCGGCGAAGGAAG
TATTGCTTGGCGCCGCCACGGAACGTTCCAAGATCTGCATCGGCAACGAA
GATTGCCGATCCTTCCTGAGCCATAGGGCTGGCGCGCCAACGTTCTACTA
TGGCGCACACACCAATCAAGCAAGCTAA
>B8_trim45_op.faGL007010  locus=Scaffold7:2057:3031:+
ATGCAAGAGAGAGGGGCTGGGCCGGCCCGCCAGATCCTGGTTCTCATTGG
GCCAGGCAGCCAGGCTTCGGACGTGGTGTCCATTGCCGAGGTATTTTGTT
CCGCCGCGCGCTATGCCAATCGCGCACCGGCATATCAGGTGGATCTGATC
AGCGTGGATGAAGGGCCATGCCGCCTCAGTTCGGGCATTGTCGTGCAGCC
CGGCAGCTGCGTGTCGGCATGGGATGGACCGGTCGATACCCTGTGGGTCG
CAGGTTTCCCCGGCATGTCCCCCCTGGTCTCGGACGCGGCCGTACTGGAC
TGGCTTCGCCGGTTGGTACCGGATTGCCGGCGGGTCGCTGCCAGTTGCAC
GGCCAGTTTTGTGCTGGCCGAGGCGGGCTGCCTCGATGGGCGCCGCGCAA
CCACGCACTGGCAGATGGCGGATCAGTTCGCCGCGCGTTATCCCGCGGTC
CTGCTTGACGCCGATGCGGTGTTTGTCGAGGACGGCCCGATGTGGACTTC
GGCGGGCATGTCGGCCAGCGTGGATGCGGCGCTGGCGATGGTCGAAGCCG
ACTGCGGCCGCACGGCCGCCCTGCGTGTGGCCCACGACATGATCCTGTAC
GCCAGGCGCAGCGGCGGCCAGCCGCAGCTCAGCAGCCGCCTGGCAGCGCA
GTTCGCCGAGATGCCGGCGATCCAGCAATTGCAGCTATGGATTTGCGACA
ACCTGCGCGAGGATCTGGCGGTGGAGCGGCTGGCGGAGCGCGTGCATATG
AGTCCGCGCAATTTTGCCCGTGTGTTCCTGCGCGAAACCGGACACACGCC
GGGGCTGTTCGTCGAGCGGGCGCGGGTGGAACTGGCGCGCGGGCTGCTCG
ACGAAAGAATGCCCCTGCAGGATGTGGCGAGCCAATGCGGGTTTCTCAAT
GCCAATGCGCTGCGCCGGGCTTTCGTCAGGCAGGTGGGATTGCCGCCAGG
CGGCTATCGTCAGCGCAACGGCTAG
>B8_trim45_op.faGL007011  locus=Scaffold7:3028:3843:-
ATGGAACTGCAACTCATCCGAAATGCCACGCTACGCCTGCGCTATGGCGG
ACTGACCCTGCTGGTGGATCCGATGCTGGCCCGGACGGCCGCCCTGGGCC
CGCTTCCCGAATACATCGGCGCGGTCCACATGCGCGAAGCCGGGCACGCA
CAAGGCTTCCCGCTAACGCCGTTACCGGTCACGGTGGCCGCCGTCGTCGC
GGACCTGGACGGCCTGCTGCTGACCCACGCTCACGAAGACCACTGGGATG
CCGCTGCCCGCGCCAGTCTGCCGCGCGCGCTGCCGGTCTTTTGCCAGCCC
GGCGACGCCGCGACGCTGGAAGCACAGGGCTTCCTGCACGTCGTGCCGGT
CGCGCACGGCCTGCGCCACCGTGGCGTCGAGATCGAGCGCACCGGCGGCC
GCCACGGCCATGGCGATATCGAATCCATCATGGGCGGCGTTTCGGGCTTC
GTATTGAGGGCGGAAGGCGAGCCCACGCTGTATATCGCTGGCGACACCGT
CCATTGCGACGAAGTCGACCAGGCGCTGGACCGGCACCAGCCCGATGTCA
TCGTGGTCAACGCCGGCGCGGCGCAGTTTGCGCAGGGACCCGCCGTAACG
ATGACCGAGCAGGACGTGCTCGAAGTGGCCAGGCGCGCACCGCGCAGCCG
CATCGTGGCCGTACATTTCGAGGCGCTCCCCTGGGCGCGCCTCACGCGCC
CGGGCATGCGCCAGGTATTGGCGCAACACGGCCTGGGCGAGCGCGTGGCG
GTTCCGGACGACGGGCAATGGCTGCGCTATGCGGGGCAAGCCGTCGTACC
AGCCGTTTCTCGCTAG
>B8_trim45_op.faGL007012  locus=Scaffold7:3878:4570:+
ATGGAAACCATGATGCAATGCCGGCGCGAAATGCAAAATGACAAGATTGC
GTCAGTTGCTGCCAAGTGCCGGCGATCCCAATCCATCCAAGCCTATCCAA
ACGCTTGCCGGATCATTTCCCCGATCTCATGCCGACGGACCACCGGCATG
CGTGAAGCCGTGGAAACAATGCTGATCGCGGCCTCGCCCGCCAGCGGCAA
TGGCTCCGAGGCCCATCTTGCCGGCGAGCTGTTCTCGCAGGCGGTGGGCA
TGAAGATGACCCACGTGCCCTACAAGGGCGTCTCGCCGGCCTTGCCGGAC
CTCTTCTCGGGGCAGGTGGCGATCATCTTCGACTCGGTGCAGACCATGAT
GCCGCAGGTGAGGGCGGGCAAGCTCAAGGCCTTGGCCATTACGAGCCCGG
CGCGCTGGCCGGCGGCGCCCGAGGTGCCGACCATGGCGCAGGCCGGTTAT
CCGGCGGTGACGGCCAGCAGCTGGATCGGATTGCTGGCGCCGGCCAGGAC
GCCGAAGGACGTGGTGAGGAAGCTGTCTGGCAAGATGGATGCGGTGCTGC
ATCAGCCGGAGGTGAAGGCGAGGCTGATCGAATATGGGATCGATCCGGTC
GGGGGATCGGCCGGGCAGTTCCAGTCGTTTATCCAGGAGGAAGCGGTGAG
ATGGGGGGCCGTGGTCCGCAAAGGGGGAATCAAGGCCGAATAA
>B8_trim45_op.faGL007013  locus=Scaffold7:4643:4933:-
ATGTTGCTGCGCGATCTGCCGGCCGGGACCACGGCGGATCTGACCGACGT
GGCGGTGGCTTATTGGGACGGTACCCGCGTGGTCGGCACCTACCTGCGCG
ACGGCGGGCGGCTGGACGAGGAATTCGACTTCGACGAGAACGCCTGGGAG
AACTGGCGCGACGAGTTCGTCTACTGGCTGGCCGCGCCCACCTTCACTGA
ACGCGATGAGCTGAGGACCTACCTGCTAGGCGCTGTCCCGGGCTCAGGCC
CGCCCCTCGCGCGCAGCGCCGGGTACGCCGGTCGGCGCTAG
>B8_trim45_op.faGL007014  locus=Scaffold7:5102:5344:-
GTGATCGCACCGGACGAAAAGGCGGATTTCGTCGCCATCCTGCACCGCCA
CCAGCTTGCCGAGGCCGACTTCCTGCTGCAGGAAACCGACACGACGGATG
TCGTGGACGAGGTCTATCCTCTCCAGGGCTATGTCACCGTCGTTCGCAGG
TCGACGCTCAAGGAAAGGGAATACCGGATCGGACATGGCACCGCATGGAC
CACCGCCTTCGAGAAAGACCTGGCGCAGGGTACGTTCGGATGA
>B8_trim45_op.faGL007015  locus=Scaffold7:5721:6902:+
ATGTCTGACGCTTCCTTCGTGCATGCTCACGCAGCCCATGGCGACTGGAA
GGTGGCCCTGGCCGAGTGCCAGCGGCAGCTTGACGCGCAGACGGCGGCGC
GCCAGGCAAAGCCAGGCGGGGCCGCGCCATTCACGCTCGGCTGGTGCTAC
CTGAGCGACTATTACGCGCCGGCGGCGGAGGCCATGCTCGCTGCGCTGCA
GAAGCGCTGGCCGGGCGTGGCCTGGGTAGGTACGGCAGGCGTGGGCGTCT
GCGCCAACGGCGTCGAGTTTATCGACGAGCCTGCCGTGGCGCTCATGTTG
GCGGCATTGCCGCGCACCGCGTTCCGGCTGTTTTCCGGGCGCCAGCCGTT
GCCTCCGGCATCCTCCAGCTTCGTGCCCCATACCGCGCTGGTGCATGCCG
AAGGCAGCACGCCGGATGTCCAGGACCTGCTGCGCGAGCTGGGCATGCGT
ACTGCCACGGGCTACCTGTTTGGTGGCCTCTCGTCGGCGCGCGACCGCAC
GCTGCACATCGCCGATGGCGTTTTCTCCGGTGGCCTGTCGGGTGTGCTGT
TCGGCCCCGAGATCGGATTGATCTCCCGTGTGACGCAAGGATGCCAGCCG
ATCGGGCCGGCGCGCGCCGTTACCCATGCCACGCATAACCTGCTGTTCGA
ACTGGACGGCGAGCCCGCGCTCGACTGCGTCTTGCGAGATCTCGGACTCG
AACGCGATGTGCCCGACGAGACCTTGTCGCGTATGCTGTCCGCCACGCTG
GTGGGCCTGAACACGAGCGCCGACGATGCGCCCGGGCTGCCTGGCAGCTT
TGGCACGGATACCGTGGTGCGGCATCTGCTCGGCGTGGACGTGCAGCACC
GGGTACTGGCGCTGGCGGACGTGGCCGAGCCCGGCATGCGGGTGGCCTTC
TGCAGGCGCAATCCCGCGGCGGCGCGGGTGGACCTGGTGCGCATCGCCAC
CGAGATCCGCGCCGAACTCGAGAGCGGTGTGGCTGGCCAGGCTTTGGGCG
CGCTCTATATCAGTTGCTCGGGCCGGGGCGGACCGCACTTCGGCGCGCCG
CATGCAGAGCTGCAAACGGTGCGCAATGCGCTGGGCGATGTGCCGCTGGC
GGGATTCTTCGCCGGCGGCGAGATCGCAAGGGATCACCTTTATGGCTACA
CCGGGGTGTTGACGGTCTTCACGGAGCGCTGA
>B8_trim45_op.faGL007016  locus=Scaffold7:6909:7937:+
ATGCGCGCGCTGTTCGAACCACGGCTCGTCAATGACGCCTTCGGCGACCC
GGGCCTGTTCGTGGACTTTCGCGACGAGCGGCGAGCGCTGCTGTTCGACC
TTGGCGACATCACCGGGCTGATGCCGGGCCAGCTGATGCGCCTGTCCCAT
GTGTTCGTCAGCCACACGCATATGGACCATTTTTCGGGCTTCGACCATTT
GCTGCGGGTGCTGCTCGGGCGCAAGGCCGGCATCGTGCTGTACGGCGGGC
CCGGTTTCCTGGCGCAGGTCGAGCACAAGCTGCGCGCCTACACCTGGAAC
GTGGTCCATCGCTATGCGGTCGAGCTGGTCATCGAGGCGCGTGAACTGCG
GCTGCAAGGACAGACGCAGTGCGCGCGTTTTTCCAGCCGCCGCCGCTTTG
CGCGCGAGCCTGCCCCGCCCATCGCCCGCACCAGCGATGTGGCGCACGAC
GAGACCACCTTCCGCGTACGCGCCCGCTTCGTCGATCACGAGACGCCTTG
CGTGGCCTATCTGATCGAGGAGAAGGCTCGCCTCGGCGTCGACAAGGACC
GGCTGGCGGCGCTGGGGCTGACCACTGGCGCCTGGCTGCGAGAGCTGAAG
CACGCGGTACTGAACGGCGCCGCGGACGACTCGCCGATCCTGGTGCGGTG
GCGCGACCGGGGTGGCGAGCACGCCCTGACCCGGCAAGTCGGCGAGCTGA
GCCATCTCGTCCTCGACACCATTCCCGGGCAGCGCATCGGCTACGTGACC
GACTTGCGCTATACGGACGCGAACGTGCGGACCCTGGCCGAACTGATGCA
GGGCGTGGACCTGCTGTTCATCGAGAGCGTCTTCCTGGACGAGGATAAGG
CGCACGGCCTGCGCAAGAACCACCTGACGGCGGCTCAGGCCGGCCTGATC
GCGCGCCGCCTCGGCGCGCGGGCGGTCGTGCCTTTTCACTTCTCGCCGCG
CTACCAGGGGCGGTCGGCCGCATTGATTGCCGAGGTGCAGGCGGCATGGT
CCGGCGCGCCGGGCACGGTACAGGGATAG
>B8_trim45_op.faGL007017  locus=Scaffold7:5646:5759:-
ATGGGCTGCGTGAGCATGCACGAAGGAAGCGTCAGACATGGCCACTCGGT
TGAGGTGAGGAACGTGGTGAAGGTGGTGAAGGTGGTGACTCGCTGTGTTC
GTCCATATGGTTGA
>B8_trim45_op.faGL007018  locus=Scaffold7:7953:8663:-
ATGGCCAGCCAGCCCGTCACCGTCATCACCGGCGCGAGCCGCGGTCTCGG
CCGCGCCGCCGCGCGCCACCTGGCTGCGGTGGAAGGCCACCTGGTCGTCG
CCACGGCACGCCAGGCGCAGGATCTCGAAGCGTTGCGGCTCGAACCCGAT
CTGGCCGGCTGCCCGATCGCCTGCCACCCGCTCGACGTCACGGACGATCA
TTCGGTAGCCGCCCTTGGCGAGTGGCTGGCCGAACGCTTCGGCCGGGTGG
ACGTGCTCATCAACAACGCCGGCGTCTCGCTAGACCGCTACAGCACCAGC
CTGTTGACGCTGCCGCTCGATACCTTGCGCCGCACCCTGGAGACGAATCT
CTTCGGCGCGCTGCGGGTCACGCAGGCGCTGGCGCCGCTGCTGCGCGCCA
GCCACGCCGGCCGGGTGGTCAACCTGTCCTCGGGCATGGGGCAACTTGCG
GAGATGGCCAGCGGTGTGCCGGCCTACCGTATCTCGAAGACGGCGCTGAA
TGCCGTCACCCGCATCCTGGCCGCCGAGCTGGCCGCCAGCGGCGTCAAGG
TCAACGCGGTATGCCCTGGCTGGTGCCGCACCGGCCTCGGCGGCCCCGAT
GCGCCGCGTTCGCCCGAGCAGGGCATCGACACCGTGGTCTGGCTGGCGAC
GTTGCCGGACGACGGACCCAGCGGCGGCTTCTTCCGCGATCGCCAGCCGA
TTCCCTGGTAG
>B8_trim45_op.faGL007019  locus=Scaffold7:8679:9026:-
ATGCGCTTCGAAGCATTTTCCTTTGGGACCCTGTGTATTGATGGGGTGAC
TTACCGGTACGATGTCGTCATCGATCGCGGGCAGGTCCGCAAACGCAAGA
AGAGGCCATCCAGGCAGTTCCGCGACGCCTATGGACATACACCGCTGTCG
GTCATGGAAGACATACCCTGGAATTGCAGCCGGCTGGTGATCGGCACCGG
CACCGGGGCGCTGCCCGTCATGGAAGACGTGAGGCGAGAGGCCAGGCATC
GCCACGTCGAACTGGTCATCCTGCCGACCGCCGAAGCCATCGCGAAGCTG
GAAGCCCACCCTCGCCATGCCAATGCGATCCTGCATCTCACCTGCTAG
>B8_trim45_op.faGL007020  locus=Scaffold7:9079:10137:-
ATGGCTTTCTCCGCTTTTCCGCGCTGCCGGAATCCGGCTGTCCGCCTGCT
GCCCCAATGGCTGGAGAAAACAAGAGCATTCGCCGCCTGCCTGCTCCTTG
GCATCGCGTCGCTGAATGCGGGCGCGCAGGCGCCATTCCTGTATTCGCGC
AGCGCGGTCGTGTACGACGTGGCGCATGGCCAGGCATTGCTGGAGAAGAA
TCCGGACGAACCCGCGCCGCTGGCCTCGCTGACCAAGCTGATGACCTCGA
TGGTGGTACTGGACCAGCATCCGGCACTGGACGAAGCGCTCACCGTCGAC
GCCGGCGACATCGACCGGCTCAAGCACTCGTCGTCCCGCATCCCGGTCGG
CACGACCCTGGCGCGCATGGAGATGCTGCGCCTGGCTCTGATGTCGTCGG
AGAACCGCTCGGCCTCGGCGCTGTCGCGCGGCATGGCAGGCGGCCACTCT
GCCTTTGTCGGGACGATGAACGGGAAGGCCAGCGCCCTGGGCATGACGGG
CACCCACTTTGAAGACGCCACCGGGCTGTCGCCGCAAAATATCTCCACCG
CGCGCGATGTCGCACGCATGGCCGAAGCCGCGTCGCGCTATCCGCTGATC
CACGAATTCACCACGCTTTCGGGATACGGGGTGGAGGTGAACGGACGGAT
GCTGCACTACCACAATAGCTCGCCGGTACTTGGCCGGCCCGGCTGGGACG
TCCTGCTGTCGAAAACCGGCTTCATCAACGAAGCCGGCTACTGCATCGCG
CTGGAGGTGAACGTGCAGAACAGTCCGGTGATCATTGTGCTGATGGGCGC
CACGTCTCACCGCCGGCGCATGGCCGATCTGGTCTCGATCCGGAGTTGGC
TGCAAGGCGAACCTGCGCCATCGGCCGCCCTGCTGCAGGCTGCGTACTAC
CCGGGAAGGCCGTTTCATCATCATCGGGCCAGGGCCGTGCCGCATCATGG
CAGGCTCCGGCTCGCATCGTATCCGGCGAAGCCGGCAGCGAAGATCCACG
GCCCTGGTGCCAGGCACAAGGCGGGCAGGCGAAATGAAGGGCGCGTTTTA
CGAAGCTGA
>B8_trim45_op.faGL007021  locus=Scaffold7:10223:10390:-
ATGGATCGCGATAGTCACAGGGGGCACGCCCGCGACGTCATCGGCATCCG
CGCCGATATCCGCATGGACAGTCCACGAGCATGCCGTTCTGGAAATCCGG
GCGCCACGCCATATCGTTCGATTCCGCACTGTATTCACGGCCGGGTCTCC
AATAATATAAAGGCGTAG
>B8_trim45_op.faGL007022  locus=Scaffold7:10499:10978:+
GTGGAGGCGATGCTCAGACTAAGCAAACTGACCGACTATGGCACGGTGAT
CATGACGCACATGGCGCGCGATCCGGGCCGGATCCATAGTGCCGCCGAAA
TCGCCGCCGAGATCGGTGTGGCGGTGCCGACCGCGAGCAAGATCCTGAAG
ATGCTCGCCCGGCAGGACCTGTTGCATTCGCTGCGCGGTGCGAAGGGCGG
CTACCTGCTGGCGCGGGCGCCGCGGGATATCTCGATCGCCCAGGTCATCG
ATGCCATGGAAGGCCCTGCCGGCCTGACCGAATGCAGCATCGCAGCCGGC
CTATGCGCCCAGGAAGATTCCTGCGCCATCCGCGCCAACTGGCAGCGCAT
CAGCCTGGCCATCTTTCATGCCCTGGATGGCGTGACGCTGGCGGACATGA
CGCAACCGACATGCCACCCGGTGGACATCGGCATGCTGCACGCCTGGAAG
GCGGCCGGGCGCAAGCAGGCATTCGAGTGA
>B8_trim45_op.faGL007023  locus=Scaffold7:11003:12451:+
ATGGCAACCCCGGCGCACACGCTCGACACACTGATCGGCCAAGGCTATCG
GCATGGCTTCTACACGCCCGTGGCAACGGACACGGTGCCGTGCGGCCTGA
GCGAGGACGTGATCCGCATGATCTCGGCCATAAAAGGCGAGCCGGAATTC
ATGCTGGAGTGGCGCCTCAAAGCCTATCGTCACTGGCTGACGATGTCCGA
ACCGCACTGGGCGACGGTCAGGCACCCGCCCATCGACTACCAGGCGATCG
CCTATTACTCCGCGCCGCGCTCCCGGAAGGCCGGTCCCATGACGCTGGAG
GAGGTCGATCCGGAGTTGCTGCGCACCTACGAGAAACTGGGCGTGCCCCT
GCAGGAACGCGAGCTGCTTGCGGGCGTTGCCGTGGACGCTGTGTTCGACA
GTGTGTCGGTGGCGACCACCTTCAAGCGCAAGCTGGGTGAGCTTGGCATC
GTTTTCTGCTCTTTCTCGGAGGCGGTGCGGGAGCACCCCGGGCTGGTGCA
GCAATACCTCGGCTCGGTCGTGCCCTACACCGACAACTACTTCGCCGCGC
TCAACTCGGCGGTGTTCAGCGATGGCTCTTTCTGCTACATCCCGTCCGGC
GTACGCTGCCCGATGGAGTTGTCCACGTACTTTCGCATCAATGCCCAGAA
GACAGGGCAGTTCGAGCGTACCCTGATCATTGCTGACGAGGGCGCTTACG
TCAGCTATCTGGAAGGCTGCACCGCGCCGATGCGCGATGAGAACCAGCTG
CATGCCGCGGTGGTGGAACTGATCGCGCTGGAAGACGCGCAGATCCGCTA
CGCGACGGTGCAGAACTGGTATCCGGGCGACAAGGAAGGCAAGGGCGGCA
TCTATAACTTCGTGACCAAGCGCGGCGACTGCCGCGGCGCCCGCTCGAAG
ATCTCGTGGACCCAGGTGGAGACCGGCTCGGCTATTACCTGGAAGTATCC
GAGCGTGATCCTGCGGGGCGACGACTCAGTCGGGGAGTTCTATTCGGTGG
CGCTGACCAACCACTACCAGCAGGCCGATACCGGCACCAAGATGACCCAC
CTCGGCAGGAACACCAGGAGCACGATACTTTCCAAGGGTATCTCAGCCGG
CCACGGCAGCAACGCTTACCGCGGGCTGGTGAAGATGGCAAGGAGCGCGA
TCGGCGCACGCAACTACTCGCAGTGCGATTCGCTGCTGCTGGGCGACAAA
TGCGCGGCCCATACCTTTCCCTATATCGAAGTGAAGAATCCCACGGCCCG
CGTCGAGCACGAGGCCTCCACCTCGCGCATCGGCGAGGACCAGCTGTTCT
ATTGCCAAAGCCGCGGCATCGGCCCCGAGGATGCGGTATCGATGATCGTG
AACGGCTTTTGCAAGGAAGTGTTCAAGGAGCTGCCGATGGAATTCGCGGT
GGAAGCACAGAAGCTGCTGGGCGTCAGCCTGGAGGGCAGCATCGGCTGA
>B8_trim45_op.faGL007024  locus=Scaffold7:12504:13274:+
ATGCTTGAAATCCGCAACCTGCACGTCAGCGTCGACGACAAGCCTATCCT
GCGCGGCATCGACCTTGCCGTGAAGGAAGGAGAGGTGCATGCCATCATGG
GTCCCAACGGCTCCGGCAAGAGTACCCTTGCCCATGTGCTGGCCGGACGG
GACCGCTATGTCGTGAGTGCGGGCGAAGTCCTCTACGACGGCGCGAACCT
GCTGGGCATGCCGCCCGAAGAGCGCGCGCGCGCTGGCATTTTCCTGGCCT
TCCAGTATCCGGTGGAGATCCCCGGCGTCTCGAACATCTATCTGCTCAAG
GCCGCGCTCAACGCTGTGCGCAAGCACCGCGGCGAGCCGGAGCTGGACGC
CATGGATTTTCTCGCGCTGGTCAAGGACAAGCTCAGGCTCATGGAAATGG
ACCCGGGCCTGCTTTACCGCTCGGTGAACGAGGGCTTCTCCGGCGGCGAA
AAGAAACGCAACGAGATCCTCCAGATGGCGGTGCTGGAGCCCAGGCTCGC
CATTCTCGACGAGACCGACTCCGGCCTCGACATCGACGCGCTCAGGATCG
TCGCCAGCGGCATCGGCGCCATGCGCGGCCCGCAACGCGCCATCGTGCTG
GTTACCCATTACCAGCGGCTGCTCAACTACATCGTGCCGGACCGCGTCCA
TGTGCTGGCGCAGGGCCGTATTGCCAGGTCCGGCGGGCCCGAGCTGGCGC
TCGAGCTGGAGCGCCATGGCTATGGGGGGGCGGAGACACAGGCCTTCGCC
GCCACGGAGTCGCAGGCATGA
>B8_trim45_op.faGL007025  locus=Scaffold7:13286:14599:+
GTGGAACACTATATGGCCGAATTTGCCCGCGTCGCGGCCGCCTTGCCCGG
CCGGCGATTGCCCTGGCTTGCACGCGCGCGCCAGCAGGCGCTGGAACACT
TCGCGCAGACCGGGTTTCCGACGCTGCGCCACGAGGACTGGAAGTACACC
AGCGTGGCCGCCATCGAGCGCAGCCGTTTTGCCGCGCAGCCGGGGCAGTC
CGGCAAGCCGGACACCGCCCTGGCCGCGCGGATCGCGTCGCTTGCCTTGC
CCGACGCGCATCTGATGGTATTCGTCGACGGCCGCTACCAGCCGCAATGG
TCGCGCATCGGCGCGCTGCCGGCCGGAGTGGAACTGGTCAGCCTCGCCGC
CGTGCTGGAGTGCGCGCCGGAGCGCGTGGAAGCGCTGCTTTGCGGCAGCG
CCGGCGGCTACCCGTCCGGTTTCGCCGCCTTGAACGCGGCCTTCATGGCC
GACGGCGCCTGTATCCGCCTGGCGGCGGGCGCTGCTCCCGAGCGGCCGAT
CCACCTGCTGTTTCTCGCCACGGAGCCGGAACTGGCCATCCATACGCGCA
ATTTCGTGACGGCGGAAGCGGGGAGCCAAGTCTGCATCGTGGAGCATCAC
GTGGGCATGGACGGCCTTGGCTACCTGACCAATAGCATCACCGACATCGC
GGCCGCGCGCGATGCGCAGGTCGAACACCACAAGCTGCAGCAGGAGAGCC
TCAAGGCGTTCCACGTCGCCGGCGTGAACGTGGACCAGCGGCACGGCAGC
CGCTTCACCTCCAGTGCCTTCGCCCTGGGCGGCGGGCTGGCGCGGGTCGA
TATCCAGGTCGGGCTGAATGCCGCGCGCGCCGACTGCTCGCTCGACGGGC
TGTACATGACCGGCGGCCGGCAGCATATCGACCACCACACCCGCATCGAC
CATGCCAGCCCGGACGGAAAGAGCCGCGAGTTCTACAAGGGCGTGCTGGG
AGGCGCCTCGCGCGCTGTCTTCAACGGCAAGGTGGTGGTGCATGCCGATG
CCCAGCACACCGATGCGCACCAGTCCAACCGCAACCTGCTGCTGTCCGCG
GATGCCGAGATCGATACCAAGCCGCAGCTGGAGATCTATGCCGACGACGT
CAAATGCAGCCACGGCGCCACTGTGGGCCAGCTCGATCCCGAGCAGATCT
ACTACCTGCGTTCGCGCGGGGTGGACGATGCCTCGGCCCGGGCGCTGCTG
ACCTTCGCCTTCGCCGGGGAGATGGTCAAGCGGCTCGGCCTGGCTTCCTT
GCAGGCGAGGCTGGAGACACTTTTGCGCGGGCACCTGCCTGCGCCGGTGA
GGGCGCTGCCATGA
>B8_trim45_op.faGL007026  locus=Scaffold7:14596:15864:+
ATGAACACGGCCGCCGACGAACGCAGCGCTTTGGGACGCGTGGTCCCGGC
CGCCGGCCTGGACGTCATGCGGCTGCGGCAGGATTTCCCGATCCTCCGGC
AGACGGTCAACGGCAAGCCGCTGGTCTACCTGGACAACGCCGCCACCAGC
CAGAAGCCACAAAGCGTGATCGACTGCGAAGCGCATTACTATGCGGCGCT
CAATGCCAATATCCACCGCGGCGTCCATACCCTGAGCCAACGCGCGACCG
ATGCCTACGAGGCGGCGCGCGACGCCGTGCAAGGCCTGATCAACGCCGCC
CGCCGCGAGGAGATCGTGTTCGTGCGCGGCACCACCGAGGCGATCAACCT
GGTGGCGGCGAGTTACGGGCAGCGCTTGCGGCCCGGCGACGAGATCCTGG
TCACCGCCATGGAGCATCACTCCAACATCGTCCCGTGGCAGCTGGCATGC
GAGCGCACGGGCGCCAGCCTGCGGGTGGCGCCGATCAACGACGCAGGCGA
GCTGCTGCTGGAAGAATTCGAACGCCTGCTTGGCCCCCGGACCAGGCTGG
TCGCGCTGACGCATCTCTCCAACGCGCTCGGCACGGTCAACCCGGTGCGG
CAACTCGTCGAGCTGGCGCATGCCAGGGGCATTCCGGTGCTGGTCGACGG
CGCCCAGGCCGTGCCGCACTTCCAGGTTGATGTGCAGGCGCTCGATTGCG
ATTTCTATGCCTTCTCGGGACACAAGCTCTACGGCCCCACCGGCGTCGGC
GTGCTCTACGGCAAGGCCGCGCTGCTCGATGCCATGCCGCCTTACCAGGG
CGGGGGCGACATGATCCGCGAGGTCACCTTCCGCAAGACCACCTACAACG
CGCTGCCCTTCAAATTCGAGGCCGGCACGCCCAATATCGCCGGCGTGATC
GGCCTGGGCGCCGCGATCGGCTATGTGAGCGCGGCCGGCCTGGCCGCCAT
CGCGGCCCACGAACACGCGCTGCTGGCGTACGCCACCAGGCAGGCTGCGC
AGATAGCCGGCCTGCGCATCATCGGGACGGCCGCGGACAAGGCGAGCATC
CTCTCCTTCGTCCTGGATGGCGTGCATCCCCATGATGCCGGCACCATCCT
CGACCTGGAAGGCGTGGCGGTGCGCGCGGGGCACCATTGCGCCATGCCCG
TGATGGCGCGGTTCGGCGTGCCCGCCACGCTGCGCGCGTCCTTCGCGCTA
TACAACACGCGAGAAGAAGTGGATGCGCTGTTCGGTGCGGTGCGCAAGGC
GCAGGAGGTATTTGCCTGA
>B8_trim45_op.faGL007027  locus=Scaffold7:15864:16307:+
ATGTCCGATCTGCTCGATCTCTACCGGGAAGTCGTCGTCGACCACAGCCG
CTCGCCGCGCAATCGCGGGCGGCTGGCGGGAGCGAACCGCAGGGCCGAGG
GGTTCAACCCGCTGTGCGGCGACCGGCTGACGCTGTACCTGAAAGTCAGC
CATGGCGTGATCGAGGATGCCAGCTTTGACGGCGCCGGCTGTGCCATCTC
CACCGCCTCGGCATCGCTGATGACCGAGGCGCTGAAGGGGAAGAGCGAAG
CGCAGGCGCAAGCGCTGTTCTCCAGCTTTCATGCCTTGGTGACCGGATCG
GCCCCGGCCGGCGTGCCGCTGGGCAAACTGGAGGTGCTGGGCGGCGTACG
CGAGTTTCCGGCGCGTGTGAAGTGCGCAACGCTGGCCTGGCATACCATGC
AGGCCGCCTTGCACGGCAGCGCCGAGCCGGTTTCAACGGAGTGA
>B8_trim45_op.faGL007028  locus=Scaffold7:16312:16680:+
ATGAGCATGATCGATTGGCTGCGCAAGGCCGAGGCGCATGAAGACAGGCC
CGAGCCGGACCTGGACACGCTGGAGGGGCGGGTGATAGAGGCGCTGCGTA
CCGTTTATGACCCCGAAATACCGGTCAATATCTACGACCTGGGCCTGGTC
TACAGCCTGTCCGTGGACGAAGCCGCCGGCAAGGTCGGCATCCGCATGAC
GCTGACTGCGCCAGGTTGCCCGGTGGCGCAGGCCTTCCCCGGCGTGGTGG
[truncated: 6,951,404 more chars]
