# Supplementary material for: Characterization and genomic analysis of kraft lignin biodegradation by the beta-proteobacterium Cupriavidus basilensis B-8
Source: Biotechnol Biofuels. 2013 Jan 8;6:1. doi: 10.1186/1754-6834-6-1 (PMC3560178; doi:10.1186/1754-6834-6-1)
Supplement: Additional file 2 — Cupriavidus basilensis B-8 genes annotation. [file 1754-6834-6-1-S2.xls]

gene id {cog} {kegg} {trembl} {nr}  {swissprot} 
B8_trim45_op.faGL000001 {NA} {NA} {integrase family protein [Ralstonia pickettii 12J]} {B2UKD3_RALPJ Integrase family protein OS=Ralstonia pickettii (strain 12J) GN=Rpic_4952 PE=4 SV=1}  {NA} 
B8_trim45_op.faGL000002 {NA} {NA} {NA} {NA}  {NA} 
B8_trim45_op.faGL000003 {NA} {NA} {NA} {NA}  {NA} 
B8_trim45_op.faGL000004 {NA} {NA} {NA} {NA}  {NA} 
B8_trim45_op.faGL000005 {NA} {NA} {outer membrane drug efflux lipoprotein [Ralstonia solanacearum MolK2]} {B5RVZ1_RALSO Outer membrane drug efflux lipoprotein OS=Ralstonia solanacearum GN=RSMK01950 PE=4 SV=1}  {NA} 
B8_trim45_op.faGL000006 {NA} {NA} {NA} {NA}  {NA} 
B8_trim45_op.faGL000007 {NA} {NA} {typeIsecretion system protein [Ralstonia solanacearum MolK2]} {B5RVY7_RALSO TypeIsecretion system protein OS=Ralstonia solanacearum GN=RSMK01955 PE=4 SV=1}  {NA} 
"B8_trim45_op.faGL000008 {COG2274 ABC-type bacteriocin/lantibiotic exporters, contain an N-terminal double-glycine peptidase domain V Defense mechanisms ;} {K11004 hlyB, cyaB ATP-binding cassette, subfamily B, bacterial HlyB/CyaB -- Environmental Information Processing; Membrane Transport; Transporters [BR:ko02000] Environmental Information Processing; Membrane Transport; ABC transporters [PATH:ko02010] Environmental Information Processing; Membrane Transport; Bacterial secretion system [PATH:ko03070] Environmental Information Processing; Membrane Transport; Secretion system [BR:ko02044]} {composite atp-binding transmembrane protein [Ralstonia solanacearum MolK2]} {B5RVY6_RALSO Composite atp-binding transmembrane protein OS=Ralstonia solanacearum GN=RSMK01956 PE=4 SV=1}  {RTX1B_ACTPL Toxin RTX-I translocation ATP-binding protein OS=Actinobacillus pleuropneumoniae GN=apxIB PE=1 SV=2} "
"B8_trim45_op.faGL000009 {COG3316 Transposase and inactivated derivatives L Replication, recombination and repair ;} {K07498 K07498 putative transposase -- Unclassified; Genetic Information Processing; Replication, recombination and repair proteins} {IS6 family transposase [Burkholderia sp. H160]} {B5WB82_9BURK IS6 family transposase OS=Burkholderia sp. H160 GN=BH160DRAFT_0332 PE=4 SV=1}  {NA} "
B8_trim45_op.faGL000010 {NA} {NA} {NA} {NA}  {NA} 
B8_trim45_op.faGL000011 {NA} {NA} {NA} {NA}  {NA} 
B8_trim45_op.faGL000012 {NA} {NA} {NA} {NA}  {NA} 
B8_trim45_op.faGL000013 {NA} {NA} {NA} {NA}  {NA} 
B8_trim45_op.faGL000014 {NA} {NA} {NA} {NA}  {NA} 
B8_trim45_op.faGL000015 {NA} {NA} {NA} {NA}  {NA} 
B8_trim45_op.faGL000016 {NA} {NA} {NA} {NA}  {NA} 
B8_trim45_op.faGL000017 {NA} {NA} {hypothetical protein BamMC406_6530 [Burkholderia ambifaria MC40-6]} {B1Z678_BURA4 Putative uncharacterized protein OS=Burkholderia ambifaria (strain MC40-6) GN=BamMC406_6530 PE=4 SV=1}  {NA} 
B8_trim45_op.faGL000018 {NA} {NA} {NA} {NA}  {NA} 
B8_trim45_op.faGL000019 {NA} {NA} {NA} {NA}  {NA} 
B8_trim45_op.faGL000020 {NA} {NA} {NA} {NA}  {NA} 
B8_trim45_op.faGL000021 {NA} {NA} {NA} {NA}  {NA} 
B8_trim45_op.faGL000022 {NA} {NA} {NA} {NA}  {NA} 
B8_trim45_op.faGL000023 {NA} {NA} {NA} {NA}  {NA} 
B8_trim45_op.faGL000024 {NA} {NA} {NA} {NA}  {NA} 
B8_trim45_op.faGL000025 {NA} {NA} {NA} {NA}  {NA} 
B8_trim45_op.faGL000026 {NA} {NA} {NA} {NA}  {NA} 
B8_trim45_op.faGL000027 {NA} {NA} {NA} {NA}  {NA} 
B8_trim45_op.faGL000028 {NA} {NA} {NA} {NA}  {NA} 
B8_trim45_op.faGL000029 {NA} {NA} {NA} {NA}  {NA} 
B8_trim45_op.faGL000030 {NA} {K12058 traN conjugal transfer mating pair stabilization protein TraN -- Environmental Information Processing; Membrane Transport; Secretion system [BR:ko02044]} {conjugal transfer mating pair stabilization protein TraN [Burkholderia vietnamiensis G4]} {A4JTM1_BURVG Putative uncharacterized protein OS=Burkholderia vietnamiensis (strain G4 / LMG 22486) GN=Bcep1808_6736 PE=4 SV=1}  {NA} 
B8_trim45_op.faGL000031 {NA} {NA} {NA} {NA}  {NA} 
B8_trim45_op.faGL000032 {NA} {K12059 trbC conjugal transfer pilus assembly protein TrbC -- Environmental Information Processing; Membrane Transport; Secretion system [BR:ko02044]} {hypothetical protein Ajs_1529 [Acidovorax sp. JS42]} {A1W647_ACISJ Putative uncharacterized protein OS=Acidovorax sp. (strain JS42) GN=Ajs_1529 PE=4 SV=1}  {NA} 
B8_trim45_op.faGL000033 {NA} {K12060 traU conjugal transfer pilus assembly protein TraU -- Environmental Information Processing; Membrane Transport; Secretion system [BR:ko02044]} {TraU family protein [Acidovorax sp. JS42]} {A1WDF0_ACISJ TraU family protein OS=Acidovorax sp. (strain JS42) GN=Ajs_4174 PE=4 SV=1}  {NA} 
B8_trim45_op.faGL000034 {NA} {K12061 traW conjugal transfer pilus assembly protein TraW -- Environmental Information Processing; Membrane Transport; Secretion system [BR:ko02044]} {membrane lipoprotein lipid attachment site [Acidovorax sp. JS42]} {A1W649_ACISJ Membrane lipoprotein lipid attachment site OS=Acidovorax sp. (strain JS42) GN=Ajs_1531 PE=4 SV=1}  {NA} 
B8_trim45_op.faGL000035 {NA} {K12062 trbI conjugal transfer pilin signal peptidase TrbI -- Environmental Information Processing; Membrane Transport; Secretion system [BR:ko02044]} {Type IV secretory pathway protease TraF-like protein [Burkholderia glumae BGR1]} {C5ANL0_BURGB Type IV secretory pathway protease TraF-like protein OS=Burkholderia glumae (strain BGR1) GN=bglu_3p0270 PE=4 SV=1}  {NA} 
B8_trim45_op.faGL000036 {NA} {NA} {NA} {NA}  {NA} 
B8_trim45_op.faGL000037 {NA} {NA} {TraC protein [Photobacterium damselae subsp. piscicida]} {Q5ND97_PASPI TraC protein (Fragment) OS=Pasteurella piscicida GN=traC PE=4 SV=1}  {NA} 
B8_trim45_op.faGL000038 {NA} {K12064 traV conjugal transfer pilus assembly protein TraV -- Environmental Information Processing; Membrane Transport; Secretion system [BR:ko02044]} {type IV conjugative transfer system protein TraV [Ralstonia sp. 5_7_47FAA]} {A1WDF5_ACISJ Membrane lipoprotein lipid attachment site OS=Acidovorax sp. (strain JS42) GN=Ajs_4179 PE=4 SV=1}  {NA} 
"B8_trim45_op.faGL000039 {COG1651 Protein-disulfide isomerase O Posttranslational modification, protein turnover, chaperones ;} {K03981 dsbC thiol:disulfide interchange protein DsbC 5.3.4.1 Genetic Information Processing; Folding, Sorting and Degradation; Chaperones and folding catalysts [BR:ko03110] Environmental Information Processing; Membrane Transport; Secretion system [BR:ko02044]} {protein-disulfide isomerase [Acidovorax sp. JS42]} {A1WDF6_ACISJ Protein-disulfide isomerase OS=Acidovorax sp. (strain JS42) GN=Ajs_4180 PE=4 SV=1}  {NA} "
B8_trim45_op.faGL000040 {NA} {K12065 traB conjugal transfer pilus assembly protein TraB -- Environmental Information Processing; Membrane Transport; Secretion system [BR:ko02044]} {TraB pilus assembly family protein [Acidovorax sp. JS42]} {A1W656_ACISJ TraB pilus assembly family protein OS=Acidovorax sp. (strain JS42) GN=Ajs_1538 PE=4 SV=1}  {NA} 
B8_trim45_op.faGL000041 {NA} {NA} {NA} {NA}  {NA} 
B8_trim45_op.faGL000042 {NA} {NA} {NA} {NA}  {NA} 
B8_trim45_op.faGL000043 {NA} {K12068 traL conjugal transfer pilus assembly protein TraL -- Environmental Information Processing; Membrane Transport; Secretion system [BR:ko02044]} {TraL [Mariprofundus ferrooxydans PV-1]} {Q0F357_9PROT TraL OS=Mariprofundus ferrooxydans PV-1 GN=SPV1_04668 PE=4 SV=1}  {NA} 
B8_trim45_op.faGL000044 {NA} {NA} {NA} {NA}  {NA} 
B8_trim45_op.faGL000045 {NA} {NA} {NA} {NA}  {NA} 
"B8_trim45_op.faGL000046 {COG0741 Soluble lytic murein transglycosylase and related regulatory proteins (some contain LysM/invasin domains) M Cell wall/membrane/envelope biogenesis ;} {NA} {lytic transglycosylase, catalytic [Acidovorax sp. JS42]} {A1W662_ACISJ Lytic transglycosylase, catalytic OS=Acidovorax sp. (strain JS42) GN=Ajs_1544 PE=4 SV=1}  {IAGB_SALTI Invasion protein iagB OS=Salmonella typhi GN=iagB PE=3 SV=1} "
B8_trim45_op.faGL000047 {NA} {NA} {hypothetical protein PFLU1914 [Pseudomonas fluorescens SBW25]} {C3K521_PSEFS Putative uncharacterized protein OS=Pseudomonas fluorescens (strain SBW25) GN=PFLU_1914 PE=4 SV=1}  {NA} 
B8_trim45_op.faGL000048 {NA} {NA} {hypothetical protein BCh11DRAFT_7519 [Burkholderia sp. Ch1-1]} {D5NSZ3_9BURK Putative uncharacterized protein (Fragment) OS=Burkholderia sp. Ch1-1 GN=BCh11DRAFT_7519 PE=4 SV=1}  {NA} 
B8_trim45_op.faGL000049 {NA} {NA} {NA} {NA}  {NA} 
B8_trim45_op.faGL000050 {NA} {NA} {hypothetical protein Plav_1849 [Parvibaculum lavamentivorans DS-1]} {A7HU83_PARL1 Putative uncharacterized protein OS=Parvibaculum lavamentivorans (strain DS-1 / DSM 13023 / NCIMB 13966) GN=Plav_1849 PE=4 SV=1}  {NA} 
B8_trim45_op.faGL000051 {NA} {NA} {hypothetical protein Rfer_1853 [Rhodoferax ferrireducens T118]} {Q21XC4_RHOFD Putative uncharacterized protein OS=Rhodoferax ferrireducens (strain DSM 15236 / ATCC BAA-621 / T118) GN=Rfer_1853 PE=4 SV=1}  {NA} 
B8_trim45_op.faGL000052 {NA} {NA} {NA} {NA}  {NA} 
B8_trim45_op.faGL000053 {NA} {NA} {NA} {NA}  {NA} 
B8_trim45_op.faGL000054 {NA} {NA} {lippase domain-containing hypothetical protein [Candidatus Regiella insecticola LSR1]} {E0WTX3_9ENTR Putative uncharacterized protein OS=Candidatus Regiella insecticola LSR1 GN=REG_1503 PE=4 SV=1}  {NA} 
B8_trim45_op.faGL000055 {NA} {NA} {putative transposase IS116/IS110/IS902 [Burkholderia xenovorans LB400]} {Q13GW2_BURXL Putative transposase IS116/IS110/IS902 OS=Burkholderia xenovorans (strain LB400) GN=Bxeno_C0749 PE=4 SV=1}  {NA} 
B8_trim45_op.faGL000056 {NA} {NA} {hypothetical protein BDAG_02440 [Burkholderia dolosa AUO158]} {A2WCI0_9BURK Putative uncharacterized protein OS=Burkholderia dolosa AUO158 GN=BDAG_02440 PE=4 SV=1}  {NA} 
"B8_trim45_op.faGL000057 {COG3547 Transposase and inactivated derivatives L Replication, recombination and repair ;} {K07486 K07486 transposase -- Unclassified; Genetic Information Processing; Replication, recombination and repair proteins} {putative transposase [Shigella boydii Sb227]} {Q31Y26_SHIBS Putative transposase OS=Shigella boydii serotype 4 (strain Sb227) GN=SBO_2481 PE=4 SV=1}  {Y4QE_RHISN Putative transposase y4qE OS=Rhizobium sp. (strain NGR234) GN=NGR_a01930 PE=3 SV=1} "
B8_trim45_op.faGL000058 {NA} {NA} {NA} {NA}  {NA} 
B8_trim45_op.faGL000059 {COG1510 Predicted transcriptional regulators K Transcription ;} {NA} {transcriptional regulators-like [Burkholderia sp. 383]} {Q39B47_BURS3 Transcriptional regulators-like OS=Burkholderia sp. (strain 383) GN=Bcep18194_B0198 PE=4 SV=1}  {NA} 
B8_trim45_op.faGL000060 {COG4341 Predicted HD phosphohydrolase R General function prediction only ;} {NA} {metal dependent phosphohydrolase [Ralstonia pickettii 12J]} {B2UG01_RALPJ Metal dependent phosphohydrolase OS=Ralstonia pickettii (strain 12J) GN=Rpic_3407 PE=4 SV=1}  {NA} 
B8_trim45_op.faGL000061 {COG0456 Acetyltransferases R General function prediction only ;} {K00680 E2.3.1.- -- -- Metabolism; Amino Acid Metabolism; Tyrosine metabolism [PATH:ko00350] Metabolism; Metabolism of Terpenoids and Polyketides; Limonene and pinene degradation [PATH:ko00903] Metabolism; Xenobiotics Biodegradation and Metabolism; Ethylbenzene degradation [PATH:ko00642] Metabolism; Xenobiotics Biodegradation and Metabolism; Benzoate degradation via CoA ligation [PATH:ko00632] Metabolism; Xenobiotics Biodegradation and Metabolism; 1- and 2-Methylnaphthalene degradation [PATH:ko00624]} {spermidine N1-acetyltransferase [Ralstonia eutropha H16]} {Q0K5W3_RALEH Spermidine N1-acetyltransferase OS=Ralstonia eutropha (strain ATCC 17699 / H16 / DSM 428 / Stanier 337) GN=H16_A3549 PE=4 SV=1}  {Y3031_YERPE Uncharacterized N-acetyltransferase YPO3031/y1452/YP_2654 OS=Yersinia pestis GN=YPO3031 PE=3 SV=1} 
B8_trim45_op.faGL000062 {COG3245 Cytochrome c5 C Energy production and conversion ;} {K08942 pscC photosystem P840 reaction center cytochrome c551 -- Metabolism; Energy Metabolism; Photosynthesis proteins [BR:ko00194]} {cytochrome c555 [Ralstonia eutropha H16]} {Q0K5Q0_RALEH Cytochrome c555 OS=Ralstonia eutropha (strain ATCC 17699 / H16 / DSM 428 / Stanier 337) GN=H16_A3614 PE=4 SV=1}  {NA} 
B8_trim45_op.faGL000063 {NA} {NA} {NA} {NA}  {NA} 
B8_trim45_op.faGL000064 {NA} {NA} {NA} {NA}  {NA} 
B8_trim45_op.faGL000065 {NA} {NA} {Integrase catalytic region [Burkholderia phytofirmans PsJN]} {B2T7H9_BURPP Integrase catalytic region OS=Burkholderia phytofirmans (strain DSM 17436 / PsJN) GN=Bphyt_3873 PE=4 SV=1}  {NA} 
B8_trim45_op.faGL000066 {NA} {NA} {hypothetical protein Tmz1t_3160 [Thauera sp. MZ1T]} {C4KBI0_THASP Putative uncharacterized protein OS=Thauera sp. (strain MZ1T) GN=Tmz1t_3160 PE=4 SV=1}  {NA} 
B8_trim45_op.faGL000067 {NA} {NA} {NA} {NA}  {NA} 
B8_trim45_op.faGL000068 {NA} {NA} {NA} {NA}  {NA} 
B8_trim45_op.faGL000069 {NA} {NA} {hypothetical protein BTH_I0099 [Burkholderia thailandensis E264]} {Q2T2E0_BURTA Putative uncharacterized protein OS=Burkholderia thailandensis (strain E264 / ATCC 700388 / DSM 13276 / CIP 106301) GN=BTH_I0099 PE=4 SV=1}  {NA} 
"B8_trim45_op.faGL000070 {COG0553 Superfamily II DNA/RNA helicases, SNF2 family KL Transcription ; Replication, recombination and repair ;} {NA} {helicase domain protein [Burkholderia sp. H160]} {B5WD82_9BURK Helicase domain protein OS=Burkholderia sp. H160 GN=BH160DRAFT_1033 PE=4 SV=1}  {NA} "
"B8_trim45_op.faGL000071 {COG1002 Type II restriction enzyme, methylase subunits V Defense mechanisms ;} {NA} {N6 adenine-specific DNA methyltransferase [Burkholderia sp. H160]} {B5WD81_9BURK N6 adenine-specific DNA methyltransferase OS=Burkholderia sp. H160 GN=BH160DRAFT_1032 PE=4 SV=1}  {NA} "
B8_trim45_op.faGL000072 {COG1201 Lhr-like helicases R General function prediction only ;} {K06877 K06877 -- -- Unclassified; Poorly Characterized; General function prediction only} {DEAD/DEAH box helicase domain protein [Burkholderia sp. H160]} {B5WD80_9BURK DEAD/DEAH box helicase domain protein OS=Burkholderia sp. H160 GN=BH160DRAFT_1031 PE=4 SV=1}  {Y1574_METJA Uncharacterized ATP-dependent helicase MJ1574 OS=Methanocaldococcus jannaschii GN=MJ1574 PE=3 SV=1} 
"B8_trim45_op.faGL000073 {COG0210 Superfamily I DNA and RNA helicases L Replication, recombination and repair ;} {NA} {conserved hypothetical protein [Burkholderia sp. H160]} {B5WD79_9BURK Putative uncharacterized protein OS=Burkholderia sp. H160 GN=BH160DRAFT_1030 PE=4 SV=1}  {NA} "
"B8_trim45_op.faGL000074 {NA} {K03657 uvrD, pcrA DNA helicase II / ATP-dependent DNA helicase PcrA 3.6.1.- Genetic Information Processing; Replication and Repair; Nucleotide excision repair [PATH:ko03420] Genetic Information Processing; Replication and Repair; Mismatch repair [PATH:ko03430] Genetic Information Processing; Replication and Repair; DNA repair and recombination proteins [BR:ko03400]} {hypothetical protein PA14_60080 [Pseudomonas aeruginosa UCBPP-PA14]} {Q02GE0_PSEAB Putative uncharacterized protein OS=Pseudomonas aeruginosa (strain UCBPP-PA14) GN=PA14_60080 PE=4 SV=1}  {NA} "
B8_trim45_op.faGL000075 {NA} {NA} {hypothetical protein PA14_60070 [Pseudomonas aeruginosa UCBPP-PA14]} {Q02GE1_PSEAB Putative uncharacterized protein OS=Pseudomonas aeruginosa (strain UCBPP-PA14) GN=PA14_60070 PE=4 SV=1}  {NA} 
B8_trim45_op.faGL000076 {NA} {NA} {NA} {NA}  {NA} 
"B8_trim45_op.faGL000077 {NA} {NA} {Site-specific recombinase, phage integrase family protein [Burkholderia glumae BGR1]} {C5A8N2_BURGB Site-specific recombinase, phage integrase family protein OS=Burkholderia glumae (strain BGR1) GN=bglu_1g01090 PE=4 SV=1}  {NA} "
"B8_trim45_op.faGL000078 {COG1171 Threonine dehydratase E Amino acid transport and metabolism ;} {K01754 E4.3.1.19, ilvA, tdcB threonine dehydratase 4.3.1.19 Metabolism; Amino Acid Metabolism; Glycine, serine and threonine metabolism [PATH:ko00260] Metabolism; Amino Acid Metabolism; Valine, leucine and isoleucine biosynthesis [PATH:ko00290]} {serine/threonine dehydratase [Burkholderia ubonensis Bu]} {A4JNV3_BURVG Pyridoxal-5'-phosphate-dependent enzyme, beta subunit OS=Burkholderia vietnamiensis (strain G4 / LMG 22486) GN=Bcep1808_5000 PE=4 SV=1}  {SRR_SCHPO Serine racemase OS=Schizosaccharomyces pombe GN=SRR PE=1 SV=1} "
B8_trim45_op.faGL000079 {NA} {NA} {hypothetical protein H16_A3200 [Ralstonia eutropha H16]} {Q0K6U6_RALEH Hypothetical membrane associated protein OS=Ralstonia eutropha (strain ATCC 17699 / H16 / DSM 428 / Stanier 337) GN=H16_A3200 PE=4 SV=1}  {NA} 
B8_trim45_op.faGL000080 {NA} {NA} {NA} {NA}  {NA} 
B8_trim45_op.faGL000081 {NA} {NA} {hypothetical protein RSc2894 [Ralstonia solanacearum GMI1000]} {Q8XVD7_RALSO Hypothetical transmembrane protein OS=Ralstonia solanacearum GN=RSc2894 PE=4 SV=1}  {NA} 
B8_trim45_op.faGL000082 {NA} {NA} {NA} {NA}  {NA} 
"B8_trim45_op.faGL000083 {COG0741 Soluble lytic murein transglycosylase and related regulatory proteins (some contain LysM/invasin domains) M Cell wall/membrane/envelope biogenesis ;} {NA} {hypothetical protein RSc2896 [Ralstonia solanacearum GMI1000]} {Q8XVD5_RALSO Putative lytic transglycosylase, catalytic protein OS=Ralstonia solanacearum GN=RSc2896 PE=4 SV=1}  {NA} "
B8_trim45_op.faGL000084 {NA} {NA} {NA} {NA}  {NA} 
B8_trim45_op.faGL000085 {COG2207 AraC-type DNA-binding domain-containing proteins K Transcription ;} {K07506 K07506 AraC family transcriptional regulator -- Genetic Information Processing; Transcription; Transcription factors [BR:ko03000]} {transcriptional regulator protein [Agrobacterium radiobacter K84]} {B9J733_AGRRK Transcriptional regulator protein OS=Agrobacterium radiobacter (strain K84 / ATCC BAA-868) GN=Arad_3111 PE=4 SV=1}  {NA} 
B8_trim45_op.faGL000086 {NA} {NA} {protein of unknown function DUF6 transmembrane [Rhizobium leguminosarum bv. trifolii WSM1325]} {C6ASG1_RHILS Putative uncharacterized protein OS=Rhizobium leguminosarum bv. trifolii (strain WSM1325) GN=Rleg_2949 PE=4 SV=1}  {NA} 
"B8_trim45_op.faGL000087 {COG1186 Protein chain release factor B J Translation, ribosomal structure and biogenesis ;} {K05969 E3.1.1.29 peptidyl-tRNA hydrolase 3.1.1.29 Unclassified; Genetic Information Processing; Translation proteins} {class I peptide chain release factor [Cupriavidus metallidurans CH34]} {Q1LHN6_RALME Putative uncharacterized protein OS=Ralstonia metallidurans (strain CH34 / ATCC 43123 / DSM 2839) GN=Rmet_3468 PE=4 SV=1}  {YAEJ_PSEPU Uncharacterized 15.2 kDa protein in pcaJ 3'region OS=Pseudomonas putida PE=3 SV=1} "
B8_trim45_op.faGL000088 {NA} {NA} {cobalt-zinc-cadmium resistance outer membrane porin [Ralstonia pickettii 12J]} {B2UF12_RALPJ Cobalt-zinc-cadmium resistance outer membrane porin OS=Ralstonia pickettii (strain 12J) GN=Rpic_1807 PE=4 SV=1}  {NA} 
"B8_trim45_op.faGL000089 {NA} {K07798 cusB Cu(I)/Ag(I) efflux system membrane protein CusB -- Environmental Information Processing; Signal Transduction; Two-component system [PATH:ko02020]} {heavy metal RND efflux membrane fusion protein, CzcB family [Ralstonia sp. 5_7_47FAA]} {C6BR72_RALP1 Efflux transporter, RND family, MFP subunit OS=Ralstonia pickettii (strain 12D) GN=Rpic12D_5356 PE=4 SV=1}  {NA} "
"B8_trim45_op.faGL000090 {COG3696 Putative silver efflux pump P Inorganic ion transport and metabolism ;} {K07787 cusA Cu(I)/Ag(I) efflux system membrane protein CusA -- Environmental Information Processing; Signal Transduction; Two-component system [PATH:ko02020]} {heavy metal efflux pump, CzcA family [Ralstonia pickettii 12D]} {C6BR71_RALP1 Heavy metal efflux pump, CzcA family OS=Ralstonia pickettii (strain 12D) GN=Rpic12D_5355 PE=4 SV=1}  {CUSA_ECOL6 Cation efflux system protein CusA OS=Escherichia coli O6 GN=cusA PE=2 SV=1} "
B8_trim45_op.faGL000091 {COG5569 Uncharacterized conserved protein S Function unknown ;} {K07810 cusF Cu(I)/Ag(I) efflux system periplasmic protein CusF -- Environmental Information Processing; Signal Transduction; Two-component system [PATH:ko02020]} {hypothetical protein RSMK05218 [Ralstonia solanacearum MolK2]} {B5RYR9_RALSO Putative uncharacterized protein OS=Ralstonia solanacearum GN=RSMK05218 PE=4 SV=1}  {NA} 
"B8_trim45_op.faGL000092 {COG0789 Predicted transcriptional regulators K Transcription ;} {K08365 merR MerR family transcriptional regulator, mercuric resistance operon regulatory protein -- Genetic Information Processing; Transcription; Transcription factors [BR:ko03000]} {MerR family transcriptional regulator [Ralstonia eutropha H16]} {Q0K2S9_RALEH Transcriptional regulator, MerR-family OS=Ralstonia eutropha (strain ATCC 17699 / H16 / DSM 428 / Stanier 337) GN=H16_B0903 PE=4 SV=1}  {MERR_SERMA Mercuric resistance operon regulatory protein OS=Serratia marcescens GN=merR PE=4 SV=1} "
B8_trim45_op.faGL000093 {NA} {K08363 merT mercuric ion transport protein -- Unclassified; Cellular Processes and Signaling; Other transporters} {mercuric transporter MerT [Burkholderia xenovorans LB400]} {Q13T95_BURXL Mercuric transport protein MerT OS=Burkholderia xenovorans (strain LB400) GN=Bxeno_A4156 PE=4 SV=1}  {MERT_SHEPU Mercuric transport protein OS=Shewanella putrefaciens GN=merT PE=3 SV=1} 
"B8_trim45_op.faGL000094 {COG0642 Signal transduction histidine kinase T Signal transduction mechanisms ;} {K02484 K02484 two-component system, OmpR family, sensor kinase 2.7.13.3 Metabolism; Enzyme Families; Protein kinases [BR:ko01001] Environmental Information Processing; Signal Transduction; Two-component system [BR:ko02022]} {histidine kinase [Geobacter metallireducens GS-15]} {Q39XU5_GEOMG Histidine kinase OS=Geobacter metallireducens (strain GS-15 / ATCC 53774 / DSM 7210) GN=Gmet_0687 PE=3 SV=1}  {NA} "
"B8_trim45_op.faGL000095 {COG0745 Response regulators consisting of a CheY-like receiver domain and a winged-helix DNA-binding domain TK Signal transduction mechanisms ; Transcription ;} {K02483 K02483 two-component system, OmpR family, response regulator -- Environmental Information Processing; Signal Transduction; Two-component system [BR:ko02022]} {two component transcriptional regulator, winged helix family [Gallionella capsiferriformans ES-2]} {D9SEH8_GALCS Two component transcriptional regulator, winged helix family OS=Gallionella capsiferriformans (strain ES-2) GN=Galf_0922 PE=4 SV=1}  {QSEB_ECO57 Transcriptional regulatory protein qseB OS=Escherichia coli O157:H7 GN=qseB PE=2 SV=1} "
B8_trim45_op.faGL000096 {NA} {NA} {outer membrane efflux protein [Burkholderia sp. H160]} {B5WDQ9_9BURK Outer membrane efflux protein OS=Burkholderia sp. H160 GN=BH160DRAFT_1210 PE=4 SV=1}  {NA} 
B8_trim45_op.faGL000097 {NA} {NA} {NA} {NA}  {NA} 
B8_trim45_op.faGL000098 {COG3696 Putative silver efflux pump P Inorganic ion transport and metabolism ;} {NA} {acriflavin resistance protein [Burkholderia sp. H160]} {B5WDR1_9BURK Acriflavin resistance protein OS=Burkholderia sp. H160 GN=BH160DRAFT_1212 PE=4 SV=1}  {NA} 
B8_trim45_op.faGL000099 {NA} {NA} {NA} {NA}  {NA} 
"B8_trim45_op.faGL000100 {COG0745 Response regulators consisting of a CheY-like receiver domain and a winged-helix DNA-binding domain TK Signal transduction mechanisms ; Transcription ;} {K02483 K02483 two-component system, OmpR family, response regulator -- Environmental Information Processing; Signal Transduction; Two-component system [BR:ko02022]} {two component transcriptional regulator [Cupriavidus metallidurans CH34]} {Q1LHM7_RALME DNA-binding response regulator in two-component regulatory system with EnvZ OS=Ralstonia metallidurans (strain CH34 / ATCC 43123 / DSM 2839) GN=ompR PE=4 SV=1}  {OMPR_SHIFL Transcriptional regulatory protein ompR OS=Shigella flexneri GN=ompR PE=3 SV=1} "
B8_trim45_op.faGL000101 {NA} {NA} {NA} {NA}  {NA} 
B8_trim45_op.faGL000102 {COG3181 Uncharacterized protein conserved in bacteria S Function unknown ;} {K09788 K09788 hypothetical protein -- Unclassified; Poorly Characterized; Function unknown} {hypothetical protein Pnap_3807 [Polaromonas naphthalenivorans CJ2]} {A1VTX5_POLNA Uncharacterized protein UPF0065 OS=Polaromonas naphthalenivorans (strain CJ2) GN=Pnap_3807 PE=4 SV=1}  {NA} 
"B8_trim45_op.faGL000103 {COG2109 ATP:corrinoid adenosyltransferase H Coenzyme transport and metabolism ;} {K00798 E2.5.1.17, cobO, btuR cob(I)alamin adenosyltransferase 2.5.1.17 Metabolism; Metabolism of Cofactors and Vitamins; Porphyrin and chlorophyll metabolism [PATH:ko00860]} {cob(I)alamin and cobinamide ATP-dependent adenolsyltransferase [Cupriavidus taiwanensis]} {B3R648_CUPTR Cob(I)alamin and cobinamide ATP-dependent adenolsyltransferase OS=Cupriavidus taiwanensis (strain R1 / LMG 19424) GN=btuR PE=4 SV=1}  {COBO_PSEAE Cob(I)yrinic acid a,c-diamide adenosyltransferase OS=Pseudomonas aeruginosa GN=cobO PE=3 SV=1} "
"B8_trim45_op.faGL000104 {COG1120 ABC-type cobalamin/Fe3+-siderophores transport systems, ATPase components PH Inorganic ion transport and metabolism ; Coenzyme transport and metabolism ;} {K02013 ABC.FEV.A iron complex transport system ATP-binding protein 3.6.3.34 Environmental Information Processing; Membrane Transport; Transporters [BR:ko02000] Environmental Information Processing; Membrane Transport; ABC transporters [PATH:ko02010]} {ABC transporter related [Ralstonia eutropha JMP134]} {Q474Z5_RALEJ ABC transporter related OS=Ralstonia eutropha (strain JMP134) GN=Reut_A0656 PE=4 SV=1}  {FEPC_ECOLI Ferric enterobactin transport ATP-binding protein FepC OS=Escherichia coli (strain K12) GN=fepC PE=3 SV=2} "
B8_trim45_op.faGL000105 {COG1984 Allophanate hydrolase subunit 2 E Amino acid transport and metabolism ;} {K01457 E3.5.1.54 allophanate hydrolase 3.5.1.54 Metabolism; Amino Acid Metabolism; Arginine and proline metabolism [PATH:ko00330] Metabolism; Xenobiotics Biodegradation and Metabolism; Atrazine degradation [PATH:ko00791]} {allophanate hydrolase subunit 2 [Ralstonia eutropha JMP134]} {Q46YH1_RALEJ Putative uncharacterized protein OS=Ralstonia eutropha (strain JMP134) GN=Reut_A2450 PE=4 SV=1}  {NA} 
B8_trim45_op.faGL000106 {NA} {NA} {NA} {NA}  {NA} 
"B8_trim45_op.faGL000107 {COG3321 Polyketide synthase modules and related proteins Q Secondary metabolites biosynthesis, transport and catabolism ;} {K00344 E1.6.5.5, qor NADPH2:quinone reductase 1.6.5.5 Unclassified; Metabolism; Energy metabolism} {putative type I polyketide synthase WcbR [Burkholderia thailandensis E264]} {Q2SYW1_BURTA Putative type I polyketide synthase WcbR OS=Burkholderia thailandensis (strain E264 / ATCC 700388 / DSM 13276 / CIP 106301) GN=BTH_I1341 PE=4 SV=1}  {MCAS_MYCBO Mycocerosic acid synthase OS=Mycobacterium bovis GN=mas PE=1 SV=2} "
B8_trim45_op.faGL000108 {NA} {NA} {NA} {NA}  {NA} 
B8_trim45_op.faGL000109 {NA} {K00936 E2.7.3.- -- -- Unclassified; Metabolism; Others} {integral membrane sensor signal transduction histidine kinase [Burkholderia phymatum STM815]} {B2JNK2_BURP8 Integral membrane sensor signal transduction histidine kinase OS=Burkholderia phymatum (strain DSM 17167 / STM815) GN=Bphy_5427 PE=3 SV=1}  {NA} 
B8_trim45_op.faGL000110 {NA} {NA} {NA} {NA}  {NA} 
B8_trim45_op.faGL000111 {NA} {NA} {hypothethical protein [Ralstonia solanacearum PSI07]} {D8N220_RALSO Hypothethical protein OS=Ralstonia solanacearum GN=RPSI07_mp1358 PE=4 SV=1}  {NA} 
"B8_trim45_op.faGL000112 {NA} {K03646 tolA colicin import membrane protein -- Unclassified; Cellular Processes and Signaling; Pores ion channels} {TonB, C-terminal [Ralstonia eutropha JMP134]} {Q474K9_RALEJ TonB, C-terminal OS=Ralstonia eutropha (strain JMP134) GN=Reut_A0794 PE=4 SV=1}  {NA} "
"B8_trim45_op.faGL000113 {COG0823 Periplasmic component of the Tol biopolymer transport system U Intracellular trafficking, secretion, and vesicular transport ;} {K03641 tolB TolB protein -- Unclassified; Cellular Processes and Signaling; Cell motility and secretion} {translocation protein TolB [Ralstonia eutropha JMP134]} {B3R5T7_CUPTR Colicin transporter component OS=Cupriavidus taiwanensis (strain R1 / LMG 19424) GN=tolB PE=3 SV=1}  {TOLB_RALEJ Protein tolB OS=Ralstonia eutropha (strain JMP134) GN=tolB PE=3 SV=1} "
B8_trim45_op.faGL000114 {NA} {NA} {NA} {NA}  {NA} 
B8_trim45_op.faGL000115 {COG2885 Outer membrane protein and related peptidoglycan-associated (lipo)proteins M Cell wall/membrane/envelope biogenesis ;} {K03640 pal peptidoglycan-associated lipoprotein -- Unclassified; Cellular Processes and Signaling; Membrane and intracellular structural molecules} {OmpA/MotB [Ralstonia eutropha JMP134]} {Q474K7_RALEJ OmpA/MotB OS=Ralstonia eutropha (strain JMP134) GN=Reut_A0796 PE=3 SV=1}  {PAL_HAEIN Outer membrane protein P6 OS=Haemophilus influenzae GN=pal PE=1 SV=1} 
B8_trim45_op.faGL000116 {COG1729 Uncharacterized protein conserved in bacteria S Function unknown ;} {NA} {hypothetical protein H16_A2827 [Ralstonia eutropha H16]} {Q0K7W7_RALEH Hypothetical membrane associated protein OS=Ralstonia eutropha (strain ATCC 17699 / H16 / DSM 428 / Stanier 337) GN=H16_A2827 PE=4 SV=1}  {NA} 
B8_trim45_op.faGL000117 {COG0603 Predicted PP-loop superfamily ATPase R General function prediction only ;} {K06920 queC queuosine biosynthesis protein QueC -- Unclassified; Poorly Characterized; General function prediction only} {queuosine biosynthesis protein QueC putative homolog [Cupriavidus taiwanensis]} {C6BE72_RALP1 7-cyano-7-deazaguanine synthase OS=Ralstonia pickettii (strain 12D) GN=queC PE=3 SV=1}  {QUEC_CUPTR 7-cyano-7-deazaguanine synthase OS=Cupriavidus taiwanensis (strain R1 / LMG 19424) GN=queC PE=3 SV=1} 
B8_trim45_op.faGL000118 {COG2391 Predicted transporter component R General function prediction only ;} {K07112 K07112 -- -- Unclassified; Poorly Characterized; General function prediction only} {hypothetical protein Rmet_2671 [Cupriavidus metallidurans CH34]} {Q1LJY2_RALME Putative yeeE-like protein OS=Ralstonia metallidurans (strain CH34 / ATCC 43123 / DSM 2839) GN=Rmet_2671 PE=4 SV=1}  {NA} 
B8_trim45_op.faGL000119 {NA} {NA} {peptidase S9 prolyl oligopeptidase active site domain protein [Burkholderia phytofirmans PsJN]} {B2T9C3_BURPP Peptidase S9 prolyl oligopeptidase active site domain protein OS=Burkholderia phytofirmans (strain DSM 17436 / PsJN) GN=Bphyt_6730 PE=4 SV=1}  {NA} 
B8_trim45_op.faGL000120 {COG0628 Predicted permease R General function prediction only ;} {NA} {conserved hypothetical protein [Achromobacter piechaudii ATCC 43553]} {D4XA51_9BURK Putative uncharacterized protein OS=Achromobacter piechaudii ATCC 43553 GN=HMPREF0004_2348 PE=4 SV=1}  {NA} 
B8_trim45_op.faGL000121 {NA} {NA} {NA} {NA}  {NA} 
B8_trim45_op.faGL000122 {NA} {NA} {hypothetical protein RALTA_A2311 [Cupriavidus taiwanensis]} {B3R5T1_CUPTR Putative uncharacterized protein OS=Cupriavidus taiwanensis (strain R1 / LMG 19424) GN=RALTA_A2311 PE=4 SV=1}  {NA} 
B8_trim45_op.faGL000123 {COG5393 Predicted membrane protein S Function unknown ;} {NA} {hypothetical protein H16_A2821 [Ralstonia eutropha H16]} {Q0K7X2_RALEH Hypothetical membrane spanning protein OS=Ralstonia eutropha (strain ATCC 17699 / H16 / DSM 428 / Stanier 337) GN=H16_A2821 PE=4 SV=1}  {NA} 
B8_trim45_op.faGL000124 {COG4575 Uncharacterized conserved protein S Function unknown ;} {K05594 elaB ElaB protein -- Unclassified; Poorly Characterized; Function unknown} {hypothetical protein H16_A2820 [Ralstonia eutropha H16]} {Q0K7X3_RALEH Uncharacterized conserved protein OS=Ralstonia eutropha (strain ATCC 17699 / H16 / DSM 428 / Stanier 337) GN=H16_A2820 PE=4 SV=1}  {NA} 
"B8_trim45_op.faGL000125 {COG0450 Peroxiredoxin O Posttranslational modification, protein turnover, chaperones ;} {K00435 E1.11.1.- peroxiredoxin 1.11.1.- Unclassified; Genetic Information Processing; Protein folding and associated processing} {1-Cys peroxiredoxin [Cupriavidus metallidurans CH34]} {Q1LJZ7_RALME Antioxidant protein LsfA OS=Ralstonia metallidurans (strain CH34 / ATCC 43123 / DSM 2839) GN=Rmet_2654 PE=4 SV=1}  {PRDXL_DICDI Peroxiredoxin-like protein DDB_G0282517, mitochondrial OS=Dictyostelium discoideum GN=DDB_G0282517 PE=3 SV=1} "
B8_trim45_op.faGL000126 {NA} {NA} {NA} {NA}  {NA} 
"B8_trim45_op.faGL000127 {COG1960 Acyl-CoA dehydrogenases I Lipid transport and metabolism ;} {K00252 E1.3.99.7, gcdH glutaryl-CoA dehydrogenase 1.3.99.7 Metabolism; Lipid Metabolism; Fatty acid metabolism [PATH:ko00071] Metabolism; Amino Acid Metabolism; Lysine degradation [PATH:ko00310] Metabolism; Amino Acid Metabolism; Tryptophan metabolism [PATH:ko00380] Metabolism; Xenobiotics Biodegradation and Metabolism; Benzoate degradation via CoA ligation [PATH:ko00632]} {acyl-CoA dehydrogenase-like protein [Cupriavidus metallidurans CH34]} {Q1LJZ8_RALME Glutaryl-CoA dehydrogenase OS=Ralstonia metallidurans (strain CH34 / ATCC 43123 / DSM 2839) GN=gcdH PE=3 SV=1}  {GCDH_BOVIN Glutaryl-CoA dehydrogenase, mitochondrial OS=Bos taurus GN=GCDH PE=2 SV=1} "
"B8_trim45_op.faGL000128 {COG1414 Transcriptional regulator K Transcription ;} {NA} {putative TRANSCRIPTIONal REGULATOR, IclR family [Cupriavidus taiwanensis]} {B3R5R5_CUPTR Putative TRANSCRIPTIONal REGULATOR, IclR family OS=Cupriavidus taiwanensis (strain R1 / LMG 19424) GN=RALTA_A2306 PE=4 SV=1}  {NA} "
"B8_trim45_op.faGL000129 {COG3483 Tryptophan 2,3-dioxygenase (vermilion) E Amino acid transport and metabolism ;} {K00453 E1.13.11.11, TDO2 tryptophan 2,3-dioxygenase 1.13.11.11 Metabolism; Amino Acid Metabolism; Tryptophan metabolism [PATH:ko00380]} {tryptophan 2,3-dioxygenase [Ralstonia eutropha H16]} {B3R5R4_CUPTR Putative Tryptophan 2,3-dioxygenase; putative exported protein OS=Cupriavidus taiwanensis (strain R1 / LMG 19424) GN=RALTA_A2305 PE=4 SV=1}  {T23O_RALEH Tryptophan 2,3-dioxygenase OS=Ralstonia eutropha (strain ATCC 17699 / H16 / DSM 428 / Stanier 337) GN=kynA PE=3 SV=1} "
B8_trim45_op.faGL000130 {COG3844 Kynureninase E Amino acid transport and metabolism ;} {K01556 E3.7.1.3 kynureninase 3.7.1.3 Metabolism; Amino Acid Metabolism; Tryptophan metabolism [PATH:ko00380]} {kynureninase [Ralstonia eutropha JMP134]} {Q474J6_RALEJ Kynureninase OS=Ralstonia eutropha (strain JMP134) GN=Reut_A0808 PE=4 SV=1}  {KYNU_PSEFL Kynureninase OS=Pseudomonas fluorescens GN=kynU PE=1 SV=1} 
B8_trim45_op.faGL000131 {COG1878 Predicted metal-dependent hydrolase R General function prediction only ;} {K07130 K07130 -- -- Unclassified; Poorly Characterized; General function prediction only} {putative cyclase [Ralstonia eutropha JMP134]} {A2W7W2_9BURK Putative uncharacterized protein OS=Burkholderia dolosa AUO158 GN=BDAG_00760 PE=3 SV=1}  {KYNB_RALEJ Kynurenine formamidase OS=Ralstonia eutropha (strain JMP134) GN=kynB PE=3 SV=1} 
B8_trim45_op.faGL000132 {NA} {NA} {NA} {NA}  {NA} 
"B8_trim45_op.faGL000133 {COG1522 Transcriptional regulators K Transcription ;} {K03719 lrp Lrp/AsnC family transcriptional regulator, leucine-responsive regulatory protein -- Genetic Information Processing; Transcription; Transcription factors [BR:ko03000] Genetic Information Processing; Replication and Repair; Chromosome [BR:ko03036]} {AsnC family transcriptional regulator [Ralstonia eutropha JMP134]} {Q474J4_RALEJ Transcriptional regulator, AsnC family OS=Ralstonia eutropha (strain JMP134) GN=Reut_A0810 PE=4 SV=1}  {LRP_HAEIN Leucine-responsive regulatory protein OS=Haemophilus influenzae GN=lrp PE=3 SV=1} "
"B8_trim45_op.faGL000134 {COG1846 Transcriptional regulators K Transcription ;} {NA} {putative TRANSCRIPTIONal REGULATOR, MarR family [Cupriavidus taiwanensis]} {B3R5P9_CUPTR Putative TRANSCRIPTIONal REGULATOR, MarR family OS=Cupriavidus taiwanensis (strain R1 / LMG 19424) GN=RALTA_A2301 PE=4 SV=1}  {NA} "
"B8_trim45_op.faGL000135 {COG1853 Conserved protein/domain typically associated with flavoprotein oxygenases, DIM6/NTAB family R General function prediction only ;} {K00492 E1.14.13.- -- -- Metabolism; Energy Metabolism; Methane metabolism [PATH:ko00680] Metabolism; Amino Acid Metabolism; Histidine metabolism [PATH:ko00340] Metabolism; Metabolism of Terpenoids and Polyketides; Limonene and pinene degradation [PATH:ko00903] Metabolism; Xenobiotics Biodegradation and Metabolism; Toluene and xylene degradation [PATH:ko00622] Metabolism; Xenobiotics Biodegradation and Metabolism; gamma-Hexachlorocyclohexane degradation [PATH:ko00361] Metabolism; Xenobiotics Biodegradation and Metabolism; 1,4-Dichlorobenzene degradation [PATH:ko00627] Metabolism; Xenobiotics Biodegradation and Metabolism; Naphthalene and anthracene degradation [PATH:ko00626] Metabolism; Xenobiotics Biodegradation and Metabolism; Bisphenol A degradation [PATH:ko00363] Metabolism; Xenobiotics Biodegradation and Metabolism; 1- and 2-Methylnaphthalene degradation [PATH:ko00624]} {putative MONOOXYGENASE OXIDOREDUCTASE, Flavin reductase-like, FMN-binding domain [Cupriavidus taiwanensis]} {B3R5P8_CUPTR Putative MONOOXYGENASE OXIDOREDUCTASE, Flavin reductase-like, FMN-binding domain OS=Cupriavidus taiwanensis (strain R1 / LMG 19424) GN=RALTA_A2300 PE=4 SV=1}  {NTAB_CHEHE Nitrilotriacetate monooxygenase component B OS=Chelatobacter heintzii GN=ntaB PE=1 SV=2} "
B8_trim45_op.faGL000136 {NA} {NA} {NA} {NA}  {NA} 
"B8_trim45_op.faGL000137 {NA} {K02225 cobC1, cobC cobalamin biosynthetic protein CobC -- Metabolism; Metabolism of Cofactors and Vitamins; Porphyrin and chlorophyll metabolism [PATH:ko00860]} {putative threonine-phosphate decarboxylase [Cupriavidus metallidurans CH34]} {Q1LJM2_RALME Pyridoxal-phosphate-dependent aminotransferase protein (Cobalamin biosynthesis protein) OS=Ralstonia metallidurans (strain CH34 / ATCC 43123 / DSM 2839) GN=cobC PE=4 SV=1}  {NA} "
B8_trim45_op.faGL000138 {NA} {NA} {NA} {NA}  {NA} 
"B8_trim45_op.faGL000139 {COG0614 ABC-type Fe3+-hydroxamate transport system, periplasmic component P Inorganic ion transport and metabolism ;} {K02016 ABC.FEV.S iron complex transport system substrate-binding protein -- Environmental Information Processing; Membrane Transport; Transporters [BR:ko02000] Environmental Information Processing; Membrane Transport; ABC transporters [PATH:ko02010]} {periplasmic binding protein [Ralstonia eutropha JMP134]} {Q474Z0_RALEJ Periplasmic binding protein OS=Ralstonia eutropha (strain JMP134) GN=Reut_A0661 PE=4 SV=1}  {NA} "
B8_trim45_op.faGL000140 {NA} {NA} {Alpha-ribazole phosphatase (CobC) [Ralstonia eutropha H16]} {Q0K7H9_RALEH Alpha-ribazole phosphatase (CobC) OS=Ralstonia eutropha (strain ATCC 17699 / H16 / DSM 428 / Stanier 337) GN=cobC PE=4 SV=1}  {NA} 
B8_trim45_op.faGL000141 {NA} {NA} {hypothetical protein H16_B1811 [Ralstonia eutropha H16]} {Q0K081_RALEH Putative uncharacterized protein h16_B1811 OS=Ralstonia eutropha (strain ATCC 17699 / H16 / DSM 428 / Stanier 337) GN=H16_B1811 PE=4 SV=1}  {NA} 
B8_trim45_op.faGL000142 {NA} {NA} {WGR domain protein [Acidovorax avenae subsp. avenae ATCC 19860]} {D1T1K7_9BURK WGR domain protein OS=Acidovorax avenae subsp. avenae ATCC 19860 GN=AcavDRAFT_4040 PE=4 SV=1}  {MOLR_ECOLI Putative molybdate metabolism regulator OS=Escherichia coli (strain K12) GN=yehH PE=5 SV=1} 
"B8_trim45_op.faGL000143 {COG0583 Transcriptional regulator K Transcription ;} {NA} {putative TRANSCRIPTIONal REGULATOR, LysR family [Cupriavidus taiwanensis]} {B3R5G7_CUPTR Putative TRANSCRIPTIONal REGULATOR, LysR family OS=Cupriavidus taiwanensis (strain R1 / LMG 19424) GN=RALTA_A2258 PE=4 SV=1}  {GLTR_BACSU HTH-type transcriptional regulator gltR OS=Bacillus subtilis GN=gltR PE=1 SV=3} "
B8_trim45_op.faGL000144 {NA} {NA} {NA} {NA}  {NA} 
B8_trim45_op.faGL000145 {NA} {NA} {NA} {NA}  {NA} 
B8_trim45_op.faGL000146 {COG4312 Uncharacterized protein conserved in bacteria S Function unknown ;} {NA} {protein of unknown function DUF899 thioredoxin family protein [Burkholderia sp. CCGE1001]} {D1UK99_9BURK Putative uncharacterized protein OS=Burkholderia sp. CCGE1001 GN=BC1001DRAFT_2834 PE=4 SV=1}  {NA} 
B8_trim45_op.faGL000147 {NA} {NA} {NA} {NA}  {NA} 
B8_trim45_op.faGL000148 {NA} {NA} {NA} {NA}  {NA} 
B8_trim45_op.faGL000149 {COG0457 FOG: TPR repeat R General function prediction only ;} {NA} {hypothetical protein H16_B2203 [Ralstonia eutropha H16]} {Q0JZ39_RALEH Putative uncharacterized protein h16_B2203 OS=Ralstonia eutropha (strain ATCC 17699 / H16 / DSM 428 / Stanier 337) GN=H16_B2203 PE=4 SV=1}  {NA} 
B8_trim45_op.faGL000150 {COG0845 Membrane-fusion protein M Cell wall/membrane/envelope biogenesis ;} {K01993 ABC-2.TX HlyD family secretion protein -- Unclassified; Cellular Processes and Signaling; Membrane and intracellular structural molecules} {secretion protein HlyD family protein [Brevundimonas subvibrioides ATCC 15264]} {D9QNV7_BRESC Secretion protein HlyD family protein OS=Brevundimonas subvibrioides (strain ATCC 15264 / DSM 4735 / LMG 14903 / NBRC 16000 / CB 81) GN=Bresu_1078 PE=4 SV=1}  {NA} 
"B8_trim45_op.faGL000151 {COG1136 ABC-type antimicrobial peptide transport system, ATPase component V Defense mechanisms ;} {K02003 ABC.CD.A -- -- Environmental Information Processing; Membrane Transport; Transporters [BR:ko02000]} {ABC transporter ATP-binding protein [Azorhizobium caulinodans ORS 571]} {A8IL67_AZOC5 ABC transporter ATP-binding protein OS=Azorhizobium caulinodans (strain ATCC 43989 / DSM 5975 / ORS 571) GN=AZC_3995 PE=4 SV=1}  {LOLD_SHEON Lipoprotein-releasing system ATP-binding protein LolD OS=Shewanella oneidensis GN=lolD PE=3 SV=1} "
B8_trim45_op.faGL000152 {NA} {K02004 ABC.CD.P -- -- Environmental Information Processing; Membrane Transport; Transporters [BR:ko02000]} {hypothetical protein AZC_3994 [Azorhizobium caulinodans ORS 571]} {A8IL64_AZOC5 Putative uncharacterized protein OS=Azorhizobium caulinodans (strain ATCC 43989 / DSM 5975 / ORS 571) GN=AZC_3994 PE=4 SV=1}  {NA} 
B8_trim45_op.faGL000153 {NA} {NA} {NA} {NA}  {NA} 
"B8_trim45_op.faGL000154 {COG1309 Transcriptional regulator K Transcription ;} {K13770 ysiA, fadR TetR/AcrR family transcriptional regulator, fatty acid metabolism regulator protein -- Genetic Information Processing; Transcription; Transcription factors [BR:ko03000]} {TetR family transcriptional regulator [Burkholderia cenocepacia AU 1054]} {Q1BKA5_BURCA Transcriptional regulator, TetR family OS=Burkholderia cenocepacia (strain AU 1054) GN=Bcen_5076 PE=4 SV=1}  {NA} "
B8_trim45_op.faGL000155 {NA} {NA} {NA} {NA}  {NA} 
B8_trim45_op.faGL000156 {NA} {NA} {hypothetical protein Rmet_0706 [Cupriavidus metallidurans CH34]} {Q1LQI4_RALME Putative uncharacterized protein OS=Ralstonia metallidurans (strain CH34 / ATCC 43123 / DSM 2839) GN=Rmet_0706 PE=4 SV=1}  {NA} 
"B8_trim45_op.faGL000157 {COG1132 ABC-type multidrug transport system, ATPase and permease components V Defense mechanisms ;} {K06147 ABCB-BAC ATP-binding cassette, subfamily B, bacterial -- Environmental Information Processing; Membrane Transport; Transporters [BR:ko02000]} {ABC transporter, transmembrane region:ABC transporter related [Ralstonia eutropha JMP134]} {Q46Y38_RALEJ ABC transporter, transmembrane region:ABC transporter related OS=Ralstonia eutropha (strain JMP134) GN=Reut_A2584 PE=4 SV=1}  {MSBA_PSEAE Lipid A export ATP-binding/permease protein MsbA OS=Pseudomonas aeruginosa GN=msbA PE=3 SV=1} "
B8_trim45_op.faGL000158 {COG1181 D-alanine-D-alanine ligase and related ATP-grasp enzymes M Cell wall/membrane/envelope biogenesis ;} {K03802 cphA cyanophycin synthetase 6.-.-.- Unclassified; Cellular Processes and Signaling; Membrane and intracellular structural molecules} {cyanophycin synthetase [Cupriavidus taiwanensis]} {B3R354_CUPTR Cyanophycin synthetase OS=Cupriavidus taiwanensis (strain R1 / LMG 19424) GN=RALTA_A0762 PE=4 SV=1}  {CPHA_SYNY8 Cyanophycin synthetase OS=Synechocystis sp. (strain PCC 6308) GN=cphA PE=1 SV=2} 
B8_trim45_op.faGL000159 {NA} {K03802 cphA cyanophycin synthetase 6.-.-.- Unclassified; Cellular Processes and Signaling; Membrane and intracellular structural molecules} {cyanophycin synthetase [Ralstonia eutropha JMP134]} {Q46Y37_RALEJ Cyanophycin synthetase OS=Ralstonia eutropha (strain JMP134) GN=Reut_A2585 PE=4 SV=1}  {NA} 
B8_trim45_op.faGL000160 {COG1181 D-alanine-D-alanine ligase and related ATP-grasp enzymes M Cell wall/membrane/envelope biogenesis ;} {K03802 cphA cyanophycin synthetase 6.-.-.- Unclassified; Cellular Processes and Signaling; Membrane and intracellular structural molecules} {cyanophycin synthetase [Ralstonia eutropha JMP134]} {Q46Y36_RALEJ Cyanophycin synthetase OS=Ralstonia eutropha (strain JMP134) GN=Reut_A2586 PE=3 SV=1}  {CPHA_SYNY3 Cyanophycin synthetase OS=Synechocystis sp. (strain PCC 6803) GN=cphA PE=3 SV=1} 
B8_trim45_op.faGL000161 {NA} {NA} {NA} {NA}  {NA} 
"B8_trim45_op.faGL000162 {COG0765 ABC-type amino acid transport system, permease component E Amino acid transport and metabolism ;} {K02029 ABC.PA.P polar amino acid transport system permease protein -- Environmental Information Processing; Membrane Transport; Transporters [BR:ko02000]} {ABC transporter permease [Ralstonia eutropha H16]} {Q0KDK1_RALEH ABC-type transporter, permease component: PAAT family OS=Ralstonia eutropha (strain ATCC 17699 / H16 / DSM 428 / Stanier 337) GN=H16_A0773 PE=3 SV=1}  {YECS_SHIFL Inner membrane amino-acid ABC transporter permease protein yecS OS=Shigella flexneri GN=yecS PE=3 SV=1} "
"B8_trim45_op.faGL000163 {COG0834 ABC-type amino acid transport/signal transduction systems, periplasmic component/domain ET Amino acid transport and metabolism ; Signal transduction mechanisms ;} {K02030 ABC.PA.S polar amino acid transport system substrate-binding protein -- Environmental Information Processing; Membrane Transport; Transporters [BR:ko02000]} {extracellular solute-binding protein [Ralstonia eutropha JMP134]} {Q46Y34_RALEJ Extracellular solute-binding protein, family 3 OS=Ralstonia eutropha (strain JMP134) GN=Reut_A2588 PE=3 SV=1}  {FLIY_ECOLI Cystine-binding periplasmic protein OS=Escherichia coli (strain K12) GN=fliY PE=1 SV=1} "
"B8_trim45_op.faGL000164 {COG0834 ABC-type amino acid transport/signal transduction systems, periplasmic component/domain ET Amino acid transport and metabolism ; Signal transduction mechanisms ;} {K10001 gltI glutamate/aspartate transport system substrate-binding protein -- Environmental Information Processing; Membrane Transport; Transporters [BR:ko02000] Environmental Information Processing; Membrane Transport; ABC transporters [PATH:ko02010]} {glutamate/aspartate ABC transporter,periplasmic binding component [Cupriavidus taiwanensis]} {B3R350_CUPTR Glutamate/aspartate ABC transporter,periplasmic binding component OS=Cupriavidus taiwanensis (strain R1 / LMG 19424) GN=gltI2 PE=4 SV=1}  {GLTI_SALTY Glutamate/aspartate periplasmic-binding protein OS=Salmonella typhimurium GN=gltI PE=3 SV=3} "
B8_trim45_op.faGL000165 {COG0665 Glycine/D-amino acid oxidases (deaminating) E Amino acid transport and metabolism ;} {K00285 dadA D-amino-acid dehydrogenase 1.4.99.1 Metabolism; Energy Metabolism; Nitrogen metabolism [PATH:ko00910] Metabolism; Amino Acid Metabolism; Phenylalanine metabolism [PATH:ko00360]} {D-amino acid dehydrogenase small subunit [Ralstonia eutropha H16]} {Q0KDK4_RALEH D-amino acid dehydrogenase small subunit 1 OS=Ralstonia eutropha (strain ATCC 17699 / H16 / DSM 428 / Stanier 337) GN=dadA2 PE=3 SV=1}  {DADA1_RALSO D-amino acid dehydrogenase 1 small subunit OS=Ralstonia solanacearum GN=dadA1 PE=3 SV=1} 
"B8_trim45_op.faGL000166 {COG0064 Asp-tRNAAsn/Glu-tRNAGln amidotransferase B subunit (PET112 homolog) J Translation, ribosomal structure and biogenesis ;} {K02434 gatB aspartyl-tRNA(Asn)/glutamyl-tRNA (Gln) amidotransferase subunit B 6.3.5.6 6.3.5.7 Genetic Information Processing; Translation; Aminoacyl-tRNA biosynthesis [PATH:ko00970]} {aspartyl/glutamyl-tRNA amidotransferase subunit B [Ralstonia eutropha JMP134]} {B5S7D6_RALSO Aspartyl/glutamyl-tRNA(Asn/Gln) amidotransferase subunit B 2 OS=Ralstonia solanacearum GN=gatB PE=3 SV=1}  {GATB_RALEJ Aspartyl/glutamyl-tRNA(Asn/Gln) amidotransferase subunit B OS=Ralstonia eutropha (strain JMP134) GN=gatB PE=3 SV=1} "
"B8_trim45_op.faGL000167 {COG1538 Outer membrane protein MU Cell wall/membrane/envelope biogenesis ; Intracellular trafficking, secretion, and vesicular transport ;} {NA} {outer membrane efflux protein [Burkholderia phytofirmans PsJN]} {B2TAQ3_BURPP Outer membrane efflux protein OS=Burkholderia phytofirmans (strain DSM 17436 / PsJN) GN=Bphyt_6071 PE=4 SV=1}  {NA} "
B8_trim45_op.faGL000168 {NA} {NA} {NA} {NA}  {NA} 
B8_trim45_op.faGL000169 {COG1052 Lactate dehydrogenase and related dehydrogenases CHR Energy production and conversion ; Coenzyme transport and metabolism ; General function prediction only ;} {K00032 E1.1.1.43 phosphogluconate 2-dehydrogenase 1.1.1.43 Metabolism; Carbohydrate Metabolism; Pentose phosphate pathway [PATH:ko00030] Metabolism; Metabolism of Other Amino Acids; Glutathione metabolism [PATH:ko00480]} {putative 2-ketogluconate-6-phosphate reductase [Ralstonia eutropha H16]} {Q0K079_RALEH Putative 2-Ketogluconate-6-phosphate reductase OS=Ralstonia eutropha (strain ATCC 17699 / H16 / DSM 428 / Stanier 337) GN=kguD PE=3 SV=1}  {GHRB_YERE8 Glyoxylate/hydroxypyruvate reductase B OS=Yersinia enterocolitica serotype O:8 / biotype 1B (strain 8081) GN=ghrB PE=3 SV=1} 
"B8_trim45_op.faGL000170 {COG2165 Type II secretory pathway, pseudopilin PulG NU Cell motility ; Intracellular trafficking, secretion, and vesicular transport ;} {K02456 gspG general secretion pathway protein G -- Environmental Information Processing; Membrane Transport; Bacterial secretion system [PATH:ko03070] Environmental Information Processing; Membrane Transport; Secretion system [BR:ko02044]} {general secretion pathway protein G [Ralstonia eutropha JMP134]} {Q46WA2_RALEJ General secretion pathway protein G OS=Ralstonia eutropha (strain JMP134) GN=Reut_A3221 PE=4 SV=1}  {GSPG_PSEAE General secretion pathway protein G OS=Pseudomonas aeruginosa GN=xcpT PE=1 SV=1} "
"B8_trim45_op.faGL000171 {COG2165 Type II secretory pathway, pseudopilin PulG NU Cell motility ; Intracellular trafficking, secretion, and vesicular transport ;} {K02457 gspH general secretion pathway protein H -- Environmental Information Processing; Membrane Transport; Bacterial secretion system [PATH:ko03070] Environmental Information Processing; Membrane Transport; Secretion system [BR:ko02044]} {hypothetical protein BC1003DRAFT_2376 [Burkholderia sp. CCGE1003]} {E1T4G3_9BURK General secretion pathway protein H OS=Burkholderia sp. CCGE1003 GN=BC1003_3493 PE=4 SV=1}  {NA} "
"B8_trim45_op.faGL000172 {COG4591 ABC-type transport system, involved in lipoprotein release, permease component M Cell wall/membrane/envelope biogenesis ;} {K09808 ABC.LPT.P, lolC, lolE lipoprotein-releasing system permease protein -- Environmental Information Processing; Membrane Transport; Transporters [BR:ko02000] Environmental Information Processing; Membrane Transport; ABC transporters [PATH:ko02010]} {LolC/E family lipoprotein releasing system, transmembrane protein [Ralstonia eutropha JMP134]} {Q473H9_RALEJ Lipoprotein releasing system, transmembrane protein, LolC/E family OS=Ralstonia eutropha (strain JMP134) GN=Reut_A1076 PE=4 SV=1}  {LOLC_NEIMB Lipoprotein-releasing system transmembrane protein lolC OS=Neisseria meningitidis serogroup B GN=lolC PE=3 SV=1} "
B8_trim45_op.faGL000173 {NA} {NA} {hypothetical protein H16_A2032 [Ralstonia eutropha H16]} {Q0KA39_RALEH Hypothetical membrane associated protein OS=Ralstonia eutropha (strain ATCC 17699 / H16 / DSM 428 / Stanier 337) GN=H16_A2032 PE=4 SV=1}  {NA} 
"B8_trim45_op.faGL000174 {COG2914 Uncharacterized protein conserved in bacteria S Function unknown ;} {K09801 K09801 hypothetical protein -- Unclassified; Poorly Characterized; Function unknown} {conserved hypothetical protein, UPF0125/COG2914 [Cupriavidus taiwanensis]} {B3R295_CUPTR Protein rnfH OS=Cupriavidus taiwanensis (strain R1 / LMG 19424) GN=rnfH PE=3 SV=1}  {RNFH_RALEJ Protein rnfH OS=Ralstonia eutropha (strain JMP134) GN=rnfH PE=3 SV=1} "
B8_trim45_op.faGL000175 {COG2867 Oligoketide cyclase/lipid transport protein I Lipid transport and metabolism ;} {NA} {conserved hypothetical protein; putative Oligoketide cyclase/lipid transport protein [Cupriavidus taiwanensis]} {B3R296_CUPTR Putative uncharacterized protein OS=Cupriavidus taiwanensis (strain R1 / LMG 19424) GN=RALTA_A1670 PE=4 SV=1}  {YFJG_SHIFL UPF0083 protein yfjG OS=Shigella flexneri GN=yfjG PE=3 SV=1} 
"B8_trim45_op.faGL000176 {COG0691 tmRNA-binding protein O Posttranslational modification, protein turnover, chaperones ;} {K03664 smpB SsrA-binding protein -- Unclassified; Genetic Information Processing; Protein folding and associated processing} {SsrA-binding protein [Ralstonia eutropha H16]} {D8N5F5_RALSO SsrA-binding protein 3 OS=Ralstonia solanacearum GN=smpB PE=3 SV=1}  {SSRP_RALEH SsrA-binding protein OS=Ralstonia eutropha (strain ATCC 17699 / H16 / DSM 428 / Stanier 337) GN=smpB PE=3 SV=1} "
B8_trim45_op.faGL000177 {NA} {NA} {NA} {NA}  {NA} 
"B8_trim45_op.faGL000178 {COG0330 Membrane protease subunits, stomatin/prohibitin homologs O Posttranslational modification, protein turnover, chaperones ;} {K03364 CDH1 cell division cycle 20-like protein 1, cofactor of APC complex -- Genetic Information Processing; Folding, Sorting and Degradation; Ubiquitin mediated proteolysis [PATH:ko04120] Genetic Information Processing; Folding, Sorting and Degradation; Ubiquitin system [BR:ko04121] Cellular Processes; Cell Growth and Death; Cell cycle [PATH:ko04110] Cellular Processes; Cell Growth and Death; Cell cycle - yeast [PATH:ko04111] Organismal Systems; Endocrine System; Progesterone-mediated oocyte maturation [PATH:ko04914]} {SPFH domain-containing protein/band 7 family protein [Cupriavidus metallidurans CH34]} {Q1LND8_RALME Putative protease, membrane anchored OS=Ralstonia metallidurans (strain CH34 / ATCC 43123 / DSM 2839) GN=ybbK PE=4 SV=1}  {YH77_SCHPO Uncharacterized protein C16G5.07c OS=Schizosaccharomyces pombe GN=SPBC16G5.07c PE=2 SV=1} "
B8_trim45_op.faGL000179 {NA} {NA} {hypothetical protein Rmet_1454 [Cupriavidus metallidurans CH34]} {Q1LND9_RALME Putative uncharacterized protein OS=Ralstonia metallidurans (strain CH34 / ATCC 43123 / DSM 2839) GN=Rmet_1454 PE=4 SV=1}  {NA} 
"B8_trim45_op.faGL000180 {COG0574 Phosphoenolpyruvate synthase/pyruvate phosphate dikinase G Carbohydrate transport and metabolism ;} {K01007 E2.7.9.2, ppsA pyruvate, water dikinase 2.7.9.2 Metabolism; Carbohydrate Metabolism; Pyruvate metabolism [PATH:ko00620] Metabolism; Energy Metabolism; Reductive carboxylate cycle (CO2 fixation) [PATH:ko00720]} {phosphoenolpyruvate synthase [Ralstonia eutropha JMP134]} {Q470F4_RALEJ Phosphoenolpyruvate synthase OS=Ralstonia eutropha (strain JMP134) GN=Reut_A1864 PE=4 SV=1}  {PPSA_NEIMB Phosphoenolpyruvate synthase OS=Neisseria meningitidis serogroup B GN=ppsA PE=1 SV=1} "
B8_trim45_op.faGL000181 {COG1806 Uncharacterized protein conserved in bacteria S Function unknown ;} {K09773 K09773 hypothetical protein -- Unclassified; Poorly Characterized; Function unknown} {hypothetical protein RALTA_A1675 [Cupriavidus taiwanensis]} {B3R2E7_CUPTR Putative phosphotransferase RALTA_A1675 OS=Cupriavidus taiwanensis (strain R1 / LMG 19424) GN=RALTA_A1675 PE=3 SV=1}  {Y1865_RALEJ Putative phosphotransferase Reut_A1865 OS=Ralstonia eutropha (strain JMP134) GN=Reut_A1865 PE=3 SV=1} 
B8_trim45_op.faGL000182 {NA} {NA} {NA} {NA}  {NA} 
"B8_trim45_op.faGL000183 {COG0566 rRNA methylases J Translation, ribosomal structure and biogenesis ;} {K03437 spoU RNA methyltransferase, TrmH family -- Unclassified; Genetic Information Processing; Translation proteins} {tRNA/rRNA methyltransferase (SpoU) [Cupriavidus metallidurans CH34]} {Q1LNE3_RALME 23S rRNA methyltransferase OS=Ralstonia metallidurans (strain CH34 / ATCC 43123 / DSM 2839) GN=rlmB PE=4 SV=1}  {NA} "
"B8_trim45_op.faGL000184 {COG0164 Ribonuclease HII L Replication, recombination and repair ;} {K03470 E3.1.26.4B, rnhB ribonuclease HII 3.1.26.4 Genetic Information Processing; Replication and Repair; DNA replication [PATH:ko03030] Genetic Information Processing; Replication and Repair; DNA replication proteins [BR:ko03032]} {ribonuclease HII [Cupriavidus taiwanensis]} {B3R2A3_CUPTR Ribonuclease HII OS=Cupriavidus taiwanensis (strain R1 / LMG 19424) GN=rnhB PE=3 SV=1}  {RNH2_RALEJ Ribonuclease HII OS=Ralstonia eutropha (strain JMP134) GN=rnhB PE=3 SV=1} "
B8_trim45_op.faGL000185 {COG0763 Lipid A disaccharide synthetase M Cell wall/membrane/envelope biogenesis ;} {K00748 lpxB lipid-A-disaccharide synthase 2.4.1.182 Metabolism; Glycan Biosynthesis and Metabolism; Glycosyltransferases [BR:ko01003] Metabolism; Glycan Biosynthesis and Metabolism; Lipopolysaccharide biosynthesis [PATH:ko00540] Metabolism; Glycan Biosynthesis and Metabolism; Lipopolysaccharide biosynthesis proteins [BR:ko01005]} {lipid-A-disaccharide synthase [Ralstonia eutropha H16]} {Q0KA29_RALEH Lipid-A-disaccharide synthase OS=Ralstonia eutropha (strain ATCC 17699 / H16 / DSM 428 / Stanier 337) GN=lpxB PE=3 SV=1}  {LPXB_RALEJ Lipid-A-disaccharide synthase OS=Ralstonia eutropha (strain JMP134) GN=lpxB PE=3 SV=1} 
B8_trim45_op.faGL000186 {COG1043 Acyl-[acyl carrier protein]--UDP-N-acetylglucosamine O-acyltransferase M Cell wall/membrane/envelope biogenesis ;} {K00677 lpxA UDP-N-acetylglucosamine acyltransferase 2.3.1.129 Metabolism; Glycan Biosynthesis and Metabolism; Lipopolysaccharide biosynthesis [PATH:ko00540] Metabolism; Glycan Biosynthesis and Metabolism; Lipopolysaccharide biosynthesis proteins [BR:ko01005]} {UDP-N-acetylglucosamine acyltransferase [Ralstonia eutropha JMP134]} {B5S0E1_RALSO Acyl-[acyl-carrier-protein]--UDP-N-acetylglucosamine O-acyltransferase 2 OS=Ralstonia solanacearum GN=lpxA PE=3 SV=1}  {LPXA_RALEJ Acyl-[acyl-carrier-protein]--UDP-N-acetylglucosamine O-acyltransferase OS=Ralstonia eutropha (strain JMP134) GN=lpxA PE=3 SV=1} 
B8_trim45_op.faGL000187 {COG0764 3-hydroxymyristoyl/3-hydroxydecanoyl-(acyl carrier protein) dehydratases I Lipid transport and metabolism ;} {K02372 fabZ 3R-hydroxymyristoyl ACP dehydrase 4.2.1.- Metabolism; Lipid Metabolism; Fatty acid biosynthesis [PATH:ko00061] Metabolism; Lipid Metabolism; Lipid biosynthesis proteins [BR:ko01004]} {(3R)-hydroxymyristoyl-ACP dehydratase [Ralstonia eutropha JMP134]} {D8NTZ3_RALSO (3R)-hydroxymyristoyl-[acyl-carrier-protein] dehydratase 5 OS=Ralstonia solanacearum GN=fabZ PE=3 SV=1}  {FABZ_RALEJ (3R)-hydroxymyristoyl-[acyl-carrier-protein] dehydratase OS=Ralstonia eutropha (strain JMP134) GN=fabZ PE=3 SV=1} 
B8_trim45_op.faGL000188 {COG1044 UDP-3-O-[3-hydroxymyristoyl] glucosamine N-acyltransferase M Cell wall/membrane/envelope biogenesis ;} {K02536 lpxD UDP-3-O-[3-hydroxymyristoyl] glucosamine N-acyltransferase 2.3.1.- Metabolism; Glycan Biosynthesis and Metabolism; Lipopolysaccharide biosynthesis [PATH:ko00540] Metabolism; Glycan Biosynthesis and Metabolism; Lipopolysaccharide biosynthesis proteins [BR:ko01005]} {UDP-3-O-[3-hydroxymyristoyl] glucosamine N-acyltransferase [Ralstonia eutropha H16]} {D8NTZ4_RALSO UDP-3-O-[3-hydroxymyristoyl] glucosamine N-acyltransferase 5 OS=Ralstonia solanacearum GN=lpxD PE=3 SV=1}  {LPXD_RALEH UDP-3-O-[3-hydroxymyristoyl] glucosamine N-acyltransferase OS=Ralstonia eutropha (strain ATCC 17699 / H16 / DSM 428 / Stanier 337) GN=lpxD PE=3 SV=1} 
"B8_trim45_op.faGL000189 {COG2825 Outer membrane protein M Cell wall/membrane/envelope biogenesis ;} {K06142 hlpA, ompH outer membrane protein -- Unclassified; Cellular Processes and Signaling; Membrane and intracellular structural molecules} {periplasmic molecular chaperone for outer membrane proteins [Cupriavidus taiwanensis]} {B3R2A8_CUPTR Periplasmic molecular chaperone for outer membrane proteins OS=Cupriavidus taiwanensis (strain R1 / LMG 19424) GN=skp PE=4 SV=1}  {NA} "
"B8_trim45_op.faGL000190 {COG4775 Outer membrane protein/protective antigen OMA87 M Cell wall/membrane/envelope biogenesis ;} {K07277 yaeT outer membrane protein -- Unclassified; Cellular Processes and Signaling; Membrane and intracellular structural molecules} {outer membrane protein, surface antigen OMA87 [Ralstonia eutropha H16]} {Q0KA24_RALEH Outer membrane protein, surface antigen OMA87 OS=Ralstonia eutropha (strain ATCC 17699 / H16 / DSM 428 / Stanier 337) GN=H16_A2047 PE=4 SV=1}  {NA} "
B8_trim45_op.faGL000191 {COG0750 Predicted membrane-associated Zn-dependent proteases 1 M Cell wall/membrane/envelope biogenesis ;} {K11749 rseP regulator of sigma E protease 3.4.24.- Metabolism; Enzyme Families; Peptidases [BR:ko01002] Cellular Processes; Cell Growth and Death; Cell cycle - Caulobacter [PATH:ko04112]} {peptidase RseP [Ralstonia eutropha JMP134]} {Q470E4_RALEJ RseP peptidase. Metallo peptidase. MEROPS family M50B OS=Ralstonia eutropha (strain JMP134) GN=Reut_A1874 PE=3 SV=1}  {Y1411_RALSO Putative zinc metalloprotease RSc1411 OS=Ralstonia solanacearum GN=RSc1411 PE=3 SV=1} 
B8_trim45_op.faGL000192 {COG0743 1-deoxy-D-xylulose 5-phosphate reductoisomerase I Lipid transport and metabolism ;} {K00099 dxr 1-deoxy-D-xylulose-5-phosphate reductoisomerase 1.1.1.267 Metabolism; Metabolism of Terpenoids and Polyketides; Terpenoid backbone biosynthesis [PATH:ko00900]} {1-deoxy-D-xylulose 5-phosphate reductoisomerase [Cupriavidus metallidurans CH34]} {B5SLE2_RALSO 1-deoxy-D-xylulose 5-phosphate reductoisomerase OS=Ralstonia solanacearum IPO1609 GN=dxr PE=3 SV=1}  {DXR_RALME 1-deoxy-D-xylulose 5-phosphate reductoisomerase OS=Ralstonia metallidurans (strain CH34 / ATCC 43123 / DSM 2839) GN=dxr PE=3 SV=1} 
"B8_trim45_op.faGL000193 {COG0624 Acetylornithine deacetylase/Succinyl-diaminopimelate desuccinylase and related deacylases E Amino acid transport and metabolism ;} {K01295 E3.4.17.11 glutamate carboxypeptidase 3.4.17.11 Metabolism; Enzyme Families; Peptidases [BR:ko01002]} {glutamate carboxypeptidase [Ralstonia eutropha H16]} {Q0K278_RALEH Putative peptidase, M20A subfamily OS=Ralstonia eutropha (strain ATCC 17699 / H16 / DSM 428 / Stanier 337) GN=H16_B1105 PE=4 SV=1}  {NA} "
B8_trim45_op.faGL000194 {COG0624 Acetylornithine deacetylase/Succinyl-diaminopimelate desuccinylase and related deacylases E Amino acid transport and metabolism ;} {K01295 E3.4.17.11 glutamate carboxypeptidase 3.4.17.11 Metabolism; Enzyme Families; Peptidases [BR:ko01002]} {peptidase M20 [Variovorax paradoxus S110]} {C5CT86_VARPS Peptidase M20 OS=Variovorax paradoxus (strain S110) GN=Vapar_1560 PE=4 SV=1}  {NA} 
B8_trim45_op.faGL000195 {NA} {NA} {NA} {NA}  {NA} 
B8_trim45_op.faGL000196 {COG0477 Permeases of the major facilitator superfamily GEPR Carbohydrate transport and metabolism ; Amino acid transport and metabolism ; Inorganic ion transport and metabolism ; General function prediction only ;} {NA} {putative sugar transport protein [Pseudomonas syringae pv. aesculi str. NCPPB3681]} {Q214I9_RHOPB Major facilitator superfamily MFS_1 OS=Rhodopseudomonas palustris (strain BisB18) GN=RPC_2647 PE=4 SV=1}  {YJIJ_ECOLI Uncharacterized protein yjiJ OS=Escherichia coli (strain K12) GN=yjiJ PE=4 SV=1} 
B8_trim45_op.faGL000197 {NA} {NA} {NA} {NA}  {NA} 
B8_trim45_op.faGL000198 {NA} {NA} {NA} {NA}  {NA} 
B8_trim45_op.faGL000199 {COG2321 Predicted metalloprotease R General function prediction only ;} {K07054 K07054 -- -- Unclassified; Poorly Characterized; General function prediction only} {hypothetical protein Reut_A3296 [Ralstonia eutropha JMP134]} {Q46W29_RALEJ Putative uncharacterized protein OS=Ralstonia eutropha (strain JMP134) GN=Reut_A3296 PE=4 SV=1}  {YPFJ_ECOLI Uncharacterized protein ypfJ OS=Escherichia coli (strain K12) GN=ypfJ PE=4 SV=1} 
"B8_trim45_op.faGL000200 {COG0318 Acyl-CoA synthetases (AMP-forming)/AMP-acid ligases II IQ Lipid transport and metabolism ; Secondary metabolites biosynthesis, transport and catabolism ;} {K00666 K00666 fatty-acyl-CoA synthase 6.2.1.- Metabolism; Lipid Metabolism; Lipid biosynthesis proteins [BR:ko01004]} {AMP-binding enzyme, putative [marine gamma proteobacterium HTCC2148]} {B7S2Q7_9GAMM AMP-binding enzyme, putative OS=marine gamma proteobacterium HTCC2148 GN=GPB2148_2558 PE=4 SV=1}  {MENE_GEOKA 2-succinylbenzoate--CoA ligase OS=Geobacillus kaustophilus GN=menE PE=3 SV=1} "
B8_trim45_op.faGL000201 {NA} {NA} {NA} {NA}  {NA} 
"B8_trim45_op.faGL000202 {COG1028 Dehydrogenases with different specificities (related to short-chain alcohol dehydrogenases) IQR Lipid transport and metabolism ; Secondary metabolites biosynthesis, transport and catabolism ; General function prediction only ;} {K00100 E1.1.1.- -- -- Metabolism; Carbohydrate Metabolism; Fructose and mannose metabolism [PATH:ko00051] Metabolism; Carbohydrate Metabolism; Butanoate metabolism [PATH:ko00650] Metabolism; Lipid Metabolism; Linoleic acid metabolism [PATH:ko00591] Metabolism; Xenobiotics Biodegradation and Metabolism; Tetrachloroethene degradation [PATH:ko00625] Metabolism; Xenobiotics Biodegradation and Metabolism; Bisphenol A degradation [PATH:ko00363]} {short chain dehydrogenase family protein 42 [Achromobacter xylosoxidans A8]} {A9BU90_DELAS Short-chain dehydrogenase/reductase SDR OS=Delftia acidovorans (strain DSM 14801 / SPH-1) GN=Daci_3167 PE=4 SV=1}  {DECR_MOUSE 2,4-dienoyl-CoA reductase, mitochondrial OS=Mus musculus GN=Decr1 PE=1 SV=1} "
B8_trim45_op.faGL000203 {NA} {NA} {conserved hypothetical protein; putative signal peptide [Methylocella silvestris BL2]} {B8ELD2_METSB Putative uncharacterized protein OS=Methylocella silvestris (strain BL2 / DSM 15510 / NCIMB 13906) GN=Msil_0549 PE=4 SV=1}  {NA} 
B8_trim45_op.faGL000204 {COG2005 N-terminal domain of molybdenum-binding protein R General function prediction only ;} {K02019 modE molybdate transport system regulatory protein -- Genetic Information Processing; Transcription; Transcription factors [BR:ko03000]} {molybdenum transporter/regulator protein ModE [Achromobacter piechaudii ATCC 43553]} {D4XFW6_9BURK Molybdenum transporter/regulator protein ModE OS=Achromobacter piechaudii ATCC 43553 GN=modE PE=4 SV=1}  {MODE_AZOVI Molybdenum transport protein modE OS=Azotobacter vinelandii GN=modE PE=3 SV=1} 
B8_trim45_op.faGL000205 {NA} {NA} {hypothetical protein PST_2602 [Pseudomonas stutzeri A1501]} {A4VMQ2_PSEU5 Putative uncharacterized protein OS=Pseudomonas stutzeri (strain A1501) GN=PST_2602 PE=4 SV=1}  {NA} 
"B8_trim45_op.faGL000206 {COG2086 Electron transfer flavoprotein, beta subunit C Energy production and conversion ;} {K03521 fixA, etfB electron transfer flavoprotein beta subunit -- Unclassified; Metabolism; Energy metabolism} {ELECTRON TRANSFER FLAVOPROTEIN, BETA-SUBUNIT [Cupriavidus taiwanensis]} {B3R386_CUPTR ELECTRON TRANSFER FLAVOPROTEIN, BETA-SUBUNIT OS=Cupriavidus taiwanensis (strain R1 / LMG 19424) GN=etfB PE=4 SV=1}  {ETFB_PSEAE Electron transfer flavoprotein subunit beta OS=Pseudomonas aeruginosa GN=etfB PE=3 SV=1} "
"B8_trim45_op.faGL000207 {COG0111 Phosphoglycerate dehydrogenase and related dehydrogenases HE Coenzyme transport and metabolism ; Amino acid transport and metabolism ;} {K00058 E1.1.1.95, serA D-3-phosphoglycerate dehydrogenase 1.1.1.95 Metabolism; Amino Acid Metabolism; Glycine, serine and threonine metabolism [PATH:ko00260]} {D-3-phosphoglycerate dehydrogenase [Burkholderia thailandensis E264]} {Q2SUK2_BURTA D-3-phosphoglycerate dehydrogenase OS=Burkholderia thailandensis (strain E264 / ATCC 700388 / DSM 13276 / CIP 106301) GN=serA PE=3 SV=1}  {SERA_SHIFL D-3-phosphoglycerate dehydrogenase OS=Shigella flexneri GN=serA PE=3 SV=2} "
B8_trim45_op.faGL000208 {NA} {NA} {NA} {NA}  {NA} 
B8_trim45_op.faGL000209 {NA} {NA} {hypothetical protein Rmet_2690 [Cupriavidus metallidurans CH34]} {Q1LJW3_RALME Putative uncharacterized protein OS=Ralstonia metallidurans (strain CH34 / ATCC 43123 / DSM 2839) GN=Rmet_2690 PE=4 SV=1}  {NA} 
B8_trim45_op.faGL000210 {NA} {NA} {NA} {NA}  {NA} 
B8_trim45_op.faGL000211 {NA} {NA} {outer membrane efflux protein [Comamonas testosteroni CNB-2]} {D0J6N5_COMT2 Outer membrane efflux protein OS=Comamonas testosteroni (strain CNB-2) GN=CtCNB1_4006 PE=4 SV=1}  {NA} 
"B8_trim45_op.faGL000212 {COG3696 Putative silver efflux pump P Inorganic ion transport and metabolism ;} {K07239 TC.HME heavy-metal exporter, HME family -- Unclassified; Cellular Processes and Signaling; Other ion-coupled transporters} {heavy metal efflux pump, CzcA family [Acidovorax ebreus TPSY]} {B9MIX6_ACIET Heavy metal efflux pump, CzcA family OS=Acidovorax ebreus (strain TPSY) GN=Dtpsy_3517 PE=4 SV=1}  {NA} "
"B8_trim45_op.faGL000213 {NA} {NA} {efflux transporter, RND family, MFP subunit [Acidovorax ebreus TPSY]} {B9MIX7_ACIET Efflux transporter, RND family, MFP subunit OS=Acidovorax ebreus (strain TPSY) GN=Dtpsy_3518 PE=4 SV=1}  {NA} "
B8_trim45_op.faGL000214 {NA} {NA} {NA} {NA}  {NA} 
"B8_trim45_op.faGL000215 {COG1285 Uncharacterized membrane protein S Function unknown ;} {K07507 mgtC putative Mg2+ transporter-C (MgtC) family protein -- Unclassified; Cellular Processes and Signaling; Other transporters} {magnesium transporter MgtC family protein [Pseudomonas entomophila L48]} {Q1I8Z4_PSEE4 Putative magnesium transporter, MgtC family OS=Pseudomonas entomophila (strain L48) GN=PSEEN3117 PE=4 SV=1}  {Y014_SYNY3 Uncharacterized protein slr0014 OS=Synechocystis sp. (strain PCC 6803) GN=slr0014 PE=3 SV=1} "
B8_trim45_op.faGL000216 {NA} {NA} {putative MFS superfamily transport protein [Cupriavidus metallidurans CH34]} {Q1LFR8_RALME Putative transport protein (MFS superfamily) OS=Ralstonia metallidurans (strain CH34 / ATCC 43123 / DSM 2839) GN=Rmet_4141 PE=4 SV=1}  {Y3873_PSEAB UPF0226 membrane protein PA14_38730 OS=Pseudomonas aeruginosa (strain UCBPP-PA14) GN=PA14_38730 PE=3 SV=1} 
B8_trim45_op.faGL000217 {NA} {NA} {NA} {NA}  {NA} 
B8_trim45_op.faGL000218 {NA} {NA} {NA} {NA}  {NA} 
"B8_trim45_op.faGL000219 {COG1023 Predicted 6-phosphogluconate dehydrogenase G Carbohydrate transport and metabolism ;} {K00033 E1.1.1.44, PGD, gnd 6-phosphogluconate dehydrogenase 1.1.1.44 Metabolism; Carbohydrate Metabolism; Pentose phosphate pathway [PATH:ko00030] Metabolism; Metabolism of Other Amino Acids; Glutathione metabolism [PATH:ko00480]} {6-phosphogluconate dehydrogenase-like protein [Pseudomonas fluorescens Pf-5]} {Q4KBY3_PSEF5 6-phosphogluconate dehydrogenase, decarboxylating OS=Pseudomonas fluorescens (strain Pf-5 / ATCC BAA-477) GN=PFL_3144 PE=4 SV=1}  {YQEC_BACSU Putative 6-phosphogluconate dehydrogenase YqeC OS=Bacillus subtilis GN=yqeC PE=3 SV=1} "
"B8_trim45_op.faGL000220 {COG0835 Chemotaxis signal transduction protein NT Cell motility ; Signal transduction mechanisms ;} {K03415 cheV two-component system, chemotaxis family, response regulator CheV -- Environmental Information Processing; Signal Transduction; Two-component system [PATH:ko02020] Environmental Information Processing; Signal Transduction; Two-component system [BR:ko02022] Cellular Processes; Cell Motility; Bacterial chemotaxis [PATH:ko02030] Cellular Processes; Cell Motility; Bacterial motility proteins [BR:ko02035]} {putative response regulator receiver (CheY-like) involved in chemotaxis [Cupriavidus metallidurans CH34]} {Q1LDI1_RALME Putative response regulator receiver (CheY-like) involved in chemotaxis OS=Ralstonia metallidurans (strain CH34 / ATCC 43123 / DSM 2839) GN=Rmet_4933 PE=4 SV=1}  {NA} "
B8_trim45_op.faGL000221 {NA} {NA} {NA} {NA}  {NA} 
"B8_trim45_op.faGL000222 {COG0834 ABC-type amino acid transport/signal transduction systems, periplasmic component/domain ET Amino acid transport and metabolism ; Signal transduction mechanisms ;} {K02030 ABC.PA.S polar amino acid transport system substrate-binding protein -- Environmental Information Processing; Membrane Transport; Transporters [BR:ko02000]} {extracellular solute-binding protein [Ralstonia eutropha JMP134]} {Q476A5_RALEJ Extracellular solute-binding protein, family 3 OS=Ralstonia eutropha (strain JMP134) GN=Reut_A0396 PE=4 SV=1}  {GLTI_SALTY Glutamate/aspartate periplasmic-binding protein OS=Salmonella typhimurium GN=gltI PE=3 SV=3} "
"B8_trim45_op.faGL000223 {NA} {K13021 ttuB MFS transporter, ACS family, tartrate transporter -- Environmental Information Processing; Membrane Transport; Transporters [BR:ko02000]} {major facilitator superfamily transporter ACS family protein [Ralstonia eutropha H16]} {Q0JZB5_RALEH MFS transporter, ACS family OS=Ralstonia eutropha (strain ATCC 17699 / H16 / DSM 428 / Stanier 337) GN=H16_B2127 PE=4 SV=1}  {TUB4_AGRVI Putative tartrate transporter OS=Agrobacterium vitis GN=ttuB PE=2 SV=1} "
B8_trim45_op.faGL000224 {NA} {NA} {NA} {NA}  {NA} 
"B8_trim45_op.faGL000225 {COG2084 3-hydroxyisobutyrate dehydrogenase and related beta-hydroxyacid dehydrogenases I Lipid transport and metabolism ;} {K00020 E1.1.1.31, mmsB 3-hydroxyisobutyrate dehydrogenase 1.1.1.31 Metabolism; Amino Acid Metabolism; Valine, leucine and isoleucine degradation [PATH:ko00280]} {3-hydroxyisobutyrate dehydrogenase [Ralstonia eutropha JMP134]} {Q471Y6_RALEJ 3-hydroxyisobutyrate dehydrogenase OS=Ralstonia eutropha (strain JMP134) GN=Reut_A1427 PE=4 SV=1}  {Y1010_HAEIN Uncharacterized oxidoreductase HI_1010 OS=Haemophilus influenzae GN=HI_1010 PE=3 SV=1} "
B8_trim45_op.faGL000226 {NA} {K06910 K06910 -- -- Unclassified; Poorly Characterized; General function prediction only} {hypothetical protein Reut_B4332 [Ralstonia eutropha JMP134]} {Q46T49_RALEJ Putative uncharacterized protein OS=Ralstonia eutropha (strain JMP134) GN=Reut_B4332 PE=4 SV=1}  {NA} 
B8_trim45_op.faGL000227 {COG0247 Fe-S oxidoreductase C Energy production and conversion ;} {NA} {hypothetical protein Bphy_5959 [Burkholderia phymatum STM815]} {B2JVP6_BURP8 Putative uncharacterized protein OS=Burkholderia phymatum (strain DSM 17167 / STM815) GN=Bphy_5959 PE=4 SV=1}  {NA} 
B8_trim45_op.faGL000228 {NA} {NA} {NA} {NA}  {NA} 
B8_trim45_op.faGL000229 {COG3288 NAD/NADP transhydrogenase alpha subunit C Energy production and conversion ;} {K00324 pntA NAD(P) transhydrogenase subunit alpha 1.6.1.2 Metabolism; Metabolism of Cofactors and Vitamins; Nicotinate and nicotinamide metabolism [PATH:ko00760]} {NAD(P) transhydrogenase subunit alpha [Ralstonia eutropha JMP134]} {Q46N61_RALEJ NAD(P) transhydrogenase subunit alpha OS=Ralstonia eutropha (strain JMP134) GN=Reut_C6084 PE=4 SV=1}  {PNTAB_RHORU NAD(P) transhydrogenase subunit alpha part 2 OS=Rhodospirillum rubrum GN=pntAB PE=3 SV=1} 
B8_trim45_op.faGL000230 {COG3585 Molybdopterin-binding protein H Coenzyme transport and metabolism ;} {K02019 modE molybdate transport system regulatory protein -- Genetic Information Processing; Transcription; Transcription factors [BR:ko03000]} {molybdenum-pterin binding protein [Ralstonia eutropha JMP134]} {Q46ZU6_RALEJ Molybdenum-pterin binding protein OS=Ralstonia eutropha (strain JMP134) GN=Reut_A1973 PE=4 SV=1}  {MOP3_CLOPA Molybdenum-pterin-binding protein 3 OS=Clostridium pasteurianum GN=mopIII PE=4 SV=1} 
"B8_trim45_op.faGL000231 {COG3284 Transcriptional activator of acetoin/glycerol metabolism QK Secondary metabolites biosynthesis, transport and catabolism ; Transcription ;} {K02481 K02481 two-component system, NtrC family, response regulator -- Environmental Information Processing; Signal Transduction; Two-component system [BR:ko02022]} {sigma54 specific transcriptional regulator, Fis family [Lutiella nitroferrum 2002]} {B9Z004_9NEIS Sigma54 specific transcriptional regulator, Fis family OS=Lutiella nitroferrum 2002 GN=FuraDRAFT_0903 PE=4 SV=1}  {ACOR_RALEH Acetoin catabolism regulatory protein OS=Ralstonia eutropha (strain ATCC 17699 / H16 / DSM 428 / Stanier 337) GN=acoR PE=1 SV=2} "
B8_trim45_op.faGL000232 {NA} {NA} {NA} {NA}  {NA} 
B8_trim45_op.faGL000233 {NA} {NA} {NA} {NA}  {NA} 
"B8_trim45_op.faGL000234 {COG0500 SAM-dependent methyltransferases QR Secondary metabolites biosynthesis, transport and catabolism ; General function prediction only ;} {K02169 bioC biotin synthesis protein BioC -- Unclassified; Poorly Characterized; General function prediction only} {putative methylase involved in ubiquinone/menaquinone biosynthesis [Ralstonia eutropha JMP134]} {Q476I9_RALEJ Putative Methylase involved in ubiquinone/menaquinone biosynthesis OS=Ralstonia eutropha (strain JMP134) GN=Reut_A0312 PE=4 SV=1}  {NA} "
"B8_trim45_op.faGL000235 {COG0500 SAM-dependent methyltransferases QR Secondary metabolites biosynthesis, transport and catabolism ; General function prediction only ;} {K02169 bioC biotin synthesis protein BioC -- Unclassified; Poorly Characterized; General function prediction only} {methyltransferase [Ralstonia eutropha H16]} {Q0KET0_RALEH Predicted methyltransferase OS=Ralstonia eutropha (strain ATCC 17699 / H16 / DSM 428 / Stanier 337) GN=H16_A0340 PE=4 SV=1}  {NA} "
B8_trim45_op.faGL000236 {COG5488 Integral membrane protein S Function unknown ;} {NA} {transmembrane protein [Ralstonia eutropha JMP134]} {Q476I8_RALEJ Probable transmembrane protein OS=Ralstonia eutropha (strain JMP134) GN=Reut_A0313 PE=4 SV=1}  {NA} 
"B8_trim45_op.faGL000237 {COG1622 Heme/copper-type cytochrome/quinol oxidases, subunit 2 C Energy production and conversion ;} {K02275 coxB cytochrome c oxidase subunit II 1.9.3.1 Metabolism; Energy Metabolism; Oxidative phosphorylation [PATH:ko00190]} {cytochrome c oxidase, subunit II:cytochrome c, class I:cytochrome C oxidase subunit II, transmembrane region [Ralstonia eutropha JMP134]} {Q476I7_RALEJ Cytochrome c oxidase subunit 2 OS=Ralstonia eutropha (strain JMP134) GN=Reut_A0314 PE=3 SV=1}  {COX2_COTJA Cytochrome c oxidase subunit 2 OS=Coturnix coturnix japonica GN=MT-CO2 PE=3 SV=2} "
"B8_trim45_op.faGL000238 {COG0843 Heme/copper-type cytochrome/quinol oxidases, subunit 1 C Energy production and conversion ;} {K02274 coxA cytochrome c oxidase subunit I 1.9.3.1 Metabolism; Energy Metabolism; Oxidative phosphorylation [PATH:ko00190]} {CYTOCHROME C OXIDASE POLYPEPTIDE I (CYTOCHROME AA3 SUBUNIT 1) TRANSMEMBRANE PROTEIN [Cupriavidus taiwanensis]} {B2AGQ9_CUPTR CYTOCHROME C OXIDASE POLYPEPTIDE I (CYTOCHROME AA3 SUBUNIT 1) TRANSMEMBRANE PROTEIN OS=Cupriavidus taiwanensis (strain R1 / LMG 19424) GN=coxA PE=3 SV=1}  {COX1_BRAJA Cytochrome c oxidase subunit 1 OS=Bradyrhizobium japonicum GN=ctaD PE=2 SV=1} "
B8_trim45_op.faGL000239 {NA} {NA} {hypothetical protein H16_A0344 [Ralstonia eutropha H16]} {Q0KES6_RALEH Putative uncharacterized protein h16_A0344 OS=Ralstonia eutropha (strain ATCC 17699 / H16 / DSM 428 / Stanier 337) GN=H16_A0344 PE=4 SV=1}  {NA} 
"B8_trim45_op.faGL000240 {COG3175 Cytochrome oxidase assembly factor O Posttranslational modification, protein turnover, chaperones ;} {K02258 COX11 cytochrome c oxidase subunit XI assembly protein -- Metabolism; Energy Metabolism; Oxidative phosphorylation [PATH:ko00190]} {cytochrome C oxidase assembly protein [Ralstonia eutropha H16]} {Q0KES5_RALEH Cytochrome oxidase assembly protein OS=Ralstonia eutropha (strain ATCC 17699 / H16 / DSM 428 / Stanier 337) GN=ctaG PE=4 SV=1}  {COXZ_RHOPS Cytochrome c oxidase assembly protein CtaG OS=Rhodopseudomonas palustris (strain BisB5) GN=ctaG PE=3 SV=1} "
B8_trim45_op.faGL000241 {NA} {NA} {hypothetical protein H16_A0346 [Ralstonia eutropha H16]} {Q0KES4_RALEH Hypothetical membrane associated protein OS=Ralstonia eutropha (strain ATCC 17699 / H16 / DSM 428 / Stanier 337) GN=H16_A0346 PE=4 SV=1}  {NA} 
"B8_trim45_op.faGL000242 {COG1845 Heme/copper-type cytochrome/quinol oxidase, subunit 3 C Energy production and conversion ;} {K02276 coxC cytochrome c oxidase subunit III 1.9.3.1 Metabolism; Energy Metabolism; Oxidative phosphorylation [PATH:ko00190]} {aa3-type cytochrome oxidase, subunit III [Ralstonia eutropha H16]} {Q0KES3_RALEH Aa3-type cytochrome oxidase, subunit III OS=Ralstonia eutropha (strain ATCC 17699 / H16 / DSM 428 / Stanier 337) GN=ctaE PE=3 SV=1}  {COX3_HIPAM Cytochrome c oxidase subunit 3 OS=Hippopotamus amphibius GN=MT-CO3 PE=3 SV=1} "
B8_trim45_op.faGL000243 {NA} {NA} {transmembrane protein [Ralstonia eutropha JMP134]} {Q476I2_RALEJ Probable transmembrane protein OS=Ralstonia eutropha (strain JMP134) GN=Reut_A0319 PE=4 SV=1}  {NA} 
"B8_trim45_op.faGL000244 {COG3346 Uncharacterized conserved protein S Function unknown ;} {NA} {cytochrome oxidase assembly protein, SurF1 related [Ralstonia eutropha H16]} {Q0KES1_RALEH Cytochrome oxidase assembly protein, SurF1 related OS=Ralstonia eutropha (strain ATCC 17699 / H16 / DSM 428 / Stanier 337) GN=surf1 PE=4 SV=1}  {NA} "
B8_trim45_op.faGL000245 {COG3346 Uncharacterized conserved protein S Function unknown ;} {NA} {putative transmembrane cytochrome oxidase [Ralstonia eutropha JMP134]} {Q476I1_RALEJ Putative transmembrane cytochrome oxidase OS=Ralstonia eutropha (strain JMP134) GN=Reut_A0320 PE=4 SV=1}  {NA} 
"B8_trim45_op.faGL000246 {NA} {NA} {Sco1/SenC family cytochrome oxidase assembly protein [Ralstonia eutropha H16]} {Q0KES0_RALEH Cytochrome oxidase assembly protein, Sco1/SenC family OS=Ralstonia eutropha (strain ATCC 17699 / H16 / DSM 428 / Stanier 337) GN=sco1 PE=4 SV=1}  {NA} "
"B8_trim45_op.faGL000247 {COG1612 Uncharacterized protein required for cytochrome oxidase assembly O Posttranslational modification, protein turnover, chaperones ;} {K02259 COX15 cytochrome c oxidase subunit XV assembly protein -- Metabolism; Energy Metabolism; Oxidative phosphorylation [PATH:ko00190] Metabolism; Metabolism of Cofactors and Vitamins; Porphyrin and chlorophyll metabolism [PATH:ko00860] Environmental Information Processing; Signal Transduction; Two-component system [PATH:ko02020]} {CYTOCHROME C oxidase assembly protein, AA3 subunit-CONTROLLING TRANSMEMBRANE PROTEIN [Cupriavidus taiwanensis]} {B2AGR7_CUPTR CYTOCHROME C oxidase assembly protein, AA3 subunit-CONTROLLING TRANSMEMBRANE PROTEIN OS=Cupriavidus taiwanensis (strain R1 / LMG 19424) GN=ctaA PE=4 SV=1}  {NA} "
"B8_trim45_op.faGL000248 {COG0109 Polyprenyltransferase (cytochrome oxidase assembly factor) O Posttranslational modification, protein turnover, chaperones ;} {K02301 cyoE protoheme IX farnesyltransferase 2.5.1.- Metabolism; Energy Metabolism; Oxidative phosphorylation [PATH:ko00190] Metabolism; Metabolism of Cofactors and Vitamins; Porphyrin and chlorophyll metabolism [PATH:ko00860]} {RecName: Full=Protoheme IX farnesyltransferase; AltName: Full=Heme B farnesyltransferase; AltName: Full=Heme O synthase} {D8N8P7_RALSO Protoheme IX farnesyltransferase 3 OS=Ralstonia solanacearum GN=ctaB PE=3 SV=1}  {COXX_RALME Protoheme IX farnesyltransferase OS=Ralstonia metallidurans (strain CH34 / ATCC 43123 / DSM 2839) GN=ctaB PE=3 SV=2} "
"B8_trim45_op.faGL000249 {COG1999 Uncharacterized protein SCO1/SenC/PrrC, involved in biogenesis of respiratory and photosynthetic systems R General function prediction only ;} {K07152 K07152 -- -- Unclassified; Poorly Characterized; General function prediction only} {electron transport protein SCO1/SenC [Ralstonia eutropha JMP134]} {Q476H7_RALEJ Electron transport protein SCO1/SenC OS=Ralstonia eutropha (strain JMP134) GN=Reut_A0324 PE=4 SV=1}  {SCO2_HUMAN Protein SCO2 homolog, mitochondrial OS=Homo sapiens GN=SCO2 PE=1 SV=3} "
"B8_trim45_op.faGL000250 {COG0568 DNA-directed RNA polymerase, sigma subunit (sigma70/sigma32) K Transcription ;} {K03089 SIG3.3.1, rpoH RNA polymerase sigma-32 factor -- Genetic Information Processing; Transcription; RNA polymerase [PATH:ko03020]} {RNA polymerase factor sigma-32 [Ralstonia eutropha H16]} {Q0KER6_RALEH RNA polymerase sigma factor OS=Ralstonia eutropha (strain ATCC 17699 / H16 / DSM 428 / Stanier 337) GN=rpoH PE=3 SV=1}  {RP32_HAEIN RNA polymerase sigma-32 factor OS=Haemophilus influenzae GN=rpoH PE=3 SV=1} "
"B8_trim45_op.faGL000251 {COG1741 Pirin-related protein R General function prediction only ;} {K06911 K06911 -- -- Unclassified; Poorly Characterized; General function prediction only} {Pirin, N-terminal:Pirin, C-terminal [Ralstonia eutropha JMP134]} {Q476H5_RALEJ Pirin, N-terminal:Pirin, C-terminal OS=Ralstonia eutropha (strain JMP134) GN=Reut_A0326 PE=3 SV=1}  {Y3178_CAUCR Pirin-like protein CC_3178 OS=Caulobacter crescentus GN=CC_3178 PE=3 SV=1} "
"B8_trim45_op.faGL000252 {COG0547 Anthranilate phosphoribosyltransferase E Amino acid transport and metabolism ;} {K00766 E2.4.2.18, trpD anthranilate phosphoribosyltransferase 2.4.2.18 Metabolism; Amino Acid Metabolism; Phenylalanine, tyrosine and tryptophan biosynthesis [PATH:ko00400]} {glycosyl transferase family protein [Cupriavidus metallidurans CH34]} {Q1LRR6_RALME Putative transferase/phosphorylase OS=Ralstonia metallidurans (strain CH34 / ATCC 43123 / DSM 2839) GN=Rmet_0274 PE=4 SV=1}  {YBIB_ECOLI Uncharacterized protein ybiB OS=Escherichia coli (strain K12) GN=ybiB PE=3 SV=1} "
"B8_trim45_op.faGL000253 {COG1116 ABC-type nitrate/sulfonate/bicarbonate transport system, ATPase component P Inorganic ion transport and metabolism ;} {K02049 ABC.SN.A, ssuB, tauB sulfonate/nitrate/taurine transport system ATP-binding protein -- Environmental Information Processing; Membrane Transport; Transporters [BR:ko02000] Environmental Information Processing; Membrane Transport; ABC transporters [PATH:ko02010]} {ABC transporter ATPase [Ralstonia eutropha H16]} {Q0KER3_RALEH ABC-type transporter, ATPase component: NitT family OS=Ralstonia eutropha (strain ATCC 17699 / H16 / DSM 428 / Stanier 337) GN=H16_A0357 PE=4 SV=1}  {NASD_KLEOX Nitrate transport protein nasD OS=Klebsiella oxytoca GN=nasD PE=3 SV=2} "
"B8_trim45_op.faGL000254 {COG0600 ABC-type nitrate/sulfonate/bicarbonate transport system, permease component P Inorganic ion transport and metabolism ;} {K02050 ABC.SN.P, ssuC, tauC sulfonate/nitrate/taurine transport system permease protein -- Environmental Information Processing; Membrane Transport; Transporters [BR:ko02000] Environmental Information Processing; Membrane Transport; ABC transporters [PATH:ko02010]} {nitrate transport permease [Ralstonia eutropha JMP134]} {Q476H2_RALEJ Nitrate transport permease OS=Ralstonia eutropha (strain JMP134) GN=Reut_A0329 PE=3 SV=1}  {NRTB_PHOLA Nitrate transport permease protein nrtB OS=Phormidium laminosum GN=nrtB PE=3 SV=1} "
"B8_trim45_op.faGL000255 {COG0715 ABC-type nitrate/sulfonate/bicarbonate transport systems, periplasmic components P Inorganic ion transport and metabolism ;} {K02051 ABC.SN.S, ssuA, tauA sulfonate/nitrate/taurine transport system substrate-binding protein -- Environmental Information Processing; Membrane Transport; Transporters [BR:ko02000] Environmental Information Processing; Membrane Transport; ABC transporters [PATH:ko02010]} {putative nitrate transporter protein [Ralstonia eutropha JMP134]} {Q476H1_RALEJ Putative nitrate transporter protein OS=Ralstonia eutropha (strain JMP134) GN=Reut_A0330 PE=4 SV=1}  {NRTA_SYNE7 Nitrate transport protein nrtA OS=Synechococcus elongatus (strain PCC 7942) GN=nrtA PE=2 SV=2} "
B8_trim45_op.faGL000256 {NA} {NA} {NA} {NA}  {NA} 
"B8_trim45_op.faGL000257 {COG4191 Signal transduction histidine kinase regulating C4-dicarboxylate transport system T Signal transduction mechanisms ;} {K10125 dctB two-component system, NtrC family, C4-dicarboxylate transport sensor histidine kinase DctB 2.7.13.3 Metabolism; Enzyme Families; Protein kinases [BR:ko01001] Environmental Information Processing; Signal Transduction; Two-component system [PATH:ko02020] Environmental Information Processing; Signal Transduction; Two-component system [BR:ko02022]} {sensor histiidne kinase, transcriptional regulator of C4-DICARBOXYLATE TRANSPORT [Cupriavidus taiwanensis]} {B2AGL1_CUPTR Sensor histiidne kinase, transcriptional regulator of C4-DICARBOXYLATE TRANSPORT OS=Cupriavidus taiwanensis (strain R1 / LMG 19424) GN=dctB1 PE=4 SV=1}  {DCTB_RHIME C4-dicarboxylate transport sensor protein dctB OS=Rhizobium meliloti GN=dctB PE=1 SV=3} "
B8_trim45_op.faGL000258 {NA} {NA} {NA} {NA}  {NA} 
"B8_trim45_op.faGL000259 {NA} {K02050 ABC.SN.P, ssuC, tauC sulfonate/nitrate/taurine transport system permease protein -- Environmental Information Processing; Membrane Transport; Transporters [BR:ko02000] Environmental Information Processing; Membrane Transport; ABC transporters [PATH:ko02010]} {putative inner membrane component of binding-protein-dependent transport system [Pseudomonas fluorescens SBW25]} {C3JXU3_PSEFS Putative inner membrane component of binding-protein-dependent transport system OS=Pseudomonas fluorescens (strain SBW25) GN=PFLU_3718 PE=3 SV=1}  {NA} "
B8_trim45_op.faGL000260 {NA} {NA} {NA} {NA}  {NA} 
"B8_trim45_op.faGL000261 {COG1538 Outer membrane protein MU Cell wall/membrane/envelope biogenesis ; Intracellular trafficking, secretion, and vesicular transport ;} {K03287 TC.OMF outer membrane factor, OMF family -- Unclassified; Cellular Processes and Signaling; Pores ion channels} {RND efflux system, outer membrane lipoprotein, NodT [Ralstonia eutropha JMP134]} {Q46QK1_RALEJ RND efflux system, outer membrane lipoprotein, NodT OS=Ralstonia eutropha (strain JMP134) GN=Reut_B5237 PE=4 SV=1}  {OPRM_PSEAE Outer membrane protein oprM OS=Pseudomonas aeruginosa GN=oprM PE=1 SV=2} "
"B8_trim45_op.faGL000262 {NA} {NA} {hypothetical protein BURPS1710b_A2532 [Burkholderia pseudomallei 1710b]} {Q3JFH2_BURP1 Membrane protein, putative OS=Burkholderia pseudomallei (strain 1710b) GN=BURPS1710b_A2532 PE=4 SV=1}  {NA} "
B8_trim45_op.faGL000263 {NA} {NA} {major facilitator superfamily MFS_1 [Thiomonas intermedia K12]} {D5X2M8_THIK1 Major facilitator superfamily MFS_1 OS=Thiomonas intermedia (strain K12) GN=Tint_2001 PE=4 SV=1}  {NA} 
B8_trim45_op.faGL000264 {COG0714 MoxR-like ATPases R General function prediction only ;} {K09882 cobS cobaltochelatase CobS 6.6.1.2 Metabolism; Metabolism of Cofactors and Vitamins; Porphyrin and chlorophyll metabolism [PATH:ko00860]} {Cobaltochelatase [Burkholderia phytofirmans PsJN]} {B2TF71_BURPP Cobaltochelatase OS=Burkholderia phytofirmans (strain DSM 17436 / PsJN) GN=Bphyt_4365 PE=4 SV=1}  {COBS_PSEDE Aerobic cobaltochelatase subunit CobS OS=Pseudomonas denitrificans GN=cobS PE=1 SV=1} 
B8_trim45_op.faGL000265 {COG1012 NAD-dependent aldehyde dehydrogenases C Energy production and conversion ;} {K00155 E1.2.1.- -- -- Metabolism; Metabolism of Terpenoids and Polyketides; Limonene and pinene degradation [PATH:ko00903] Metabolism; Metabolism of Terpenoids and Polyketides; Geraniol degradation [PATH:ko00281] Metabolism; Xenobiotics Biodegradation and Metabolism; Naphthalene and anthracene degradation [PATH:ko00626] Metabolism; Xenobiotics Biodegradation and Metabolism; 1- and 2-Methylnaphthalene degradation [PATH:ko00624]} {aldehyde dehydrogenase [Cupriavidus metallidurans CH34]} {Q1LQ58_RALME NADP-dependent fatty aldehyde dehydrogenase OS=Ralstonia metallidurans (strain CH34 / ATCC 43123 / DSM 2839) GN=aldH PE=4 SV=1}  {ALDH_VIBHA NADP-dependent fatty aldehyde dehydrogenase OS=Vibrio harveyi GN=aldH PE=1 SV=1} 
B8_trim45_op.faGL000266 {NA} {NA} {hypothetical protein BpseN_24309 [Burkholderia pseudomallei NCTC 13177]} {NA}  {NA} 
"B8_trim45_op.faGL000267 {COG2186 Transcriptional regulators K Transcription ;} {K05799 pdhR GntR family transcriptional regulator, transcriptional repressor for pyruvate dehydrogenase complex -- Genetic Information Processing; Transcription; Transcription factors [BR:ko03000]} {GntR family transcriptional regulator [Ralstonia eutropha JMP134]} {Q46UW2_RALEJ Transcriptional regulator, GntR family OS=Ralstonia eutropha (strain JMP134) GN=Reut_B3714 PE=4 SV=1}  {ARAR_BACSU Arabinose metabolism transcriptional repressor OS=Bacillus subtilis GN=araR PE=1 SV=3} "
B8_trim45_op.faGL000268 {COG4948 L-alanine-DL-glutamate epimerase and related enzymes of enolase superfamily MR Cell wall/membrane/envelope biogenesis ; General function prediction only ;} {K01706 gudD glucarate dehydratase 4.2.1.40 Metabolism; Carbohydrate Metabolism; Ascorbate and aldarate metabolism [PATH:ko00053]} {glucarate dehydratase [Ralstonia eutropha H16]} {Q0K4Z1_RALEH Glucarate dehydratase OS=Ralstonia eutropha (strain ATCC 17699 / H16 / DSM 428 / Stanier 337) GN=H16_B0127 PE=4 SV=1}  {GUDH_PSEPU Glucarate dehydratase OS=Pseudomonas putida GN=gudD PE=1 SV=1} 
B8_trim45_op.faGL000269 {COG3181 Uncharacterized protein conserved in bacteria S Function unknown ;} {NA} {hypothetical protein Rmet_0835 [Cupriavidus metallidurans CH34]} {Q1LQ55_RALME Extra-cytoplasmic Solute Receptor OS=Ralstonia metallidurans (strain CH34 / ATCC 43123 / DSM 2839) GN=bug PE=4 SV=1}  {NA} 
B8_trim45_op.faGL000270 {NA} {NA} {hypothetical protein Reut_A2492 [Ralstonia eutropha JMP134]} {Q46YD0_RALEJ Putative uncharacterized protein OS=Ralstonia eutropha (strain JMP134) GN=Reut_A2492 PE=4 SV=1}  {NA} 
B8_trim45_op.faGL000271 {COG3134 Predicted outer membrane lipoprotein S Function unknown ;} {K06077 slyB outer membrane lipoprotein SlyB -- Unclassified; Cellular Processes and Signaling; Membrane and intracellular structural molecules} {putative OUTER MEMBRANE LIPOPROTEIN TRANSMEMBRANE [Cupriavidus taiwanensis]} {B3R3M7_CUPTR Putative OUTER MEMBRANE LIPOPROTEIN TRANSMEMBRANE OS=Cupriavidus taiwanensis (strain R1 / LMG 19424) GN=RALTA_A0943 PE=4 SV=1}  {YCFJ_SHIFL Uncharacterized protein ycfJ OS=Shigella flexneri GN=ycfJ PE=4 SV=1} 
"B8_trim45_op.faGL000272 {COG0635 Coproporphyrinogen III oxidase and related Fe-S oxidoreductases H Coenzyme transport and metabolism ;} {K02495 E1.3.99.22, hemN, hemZ oxygen-independent coproporphyrinogen III oxidase 1.3.99.22 Metabolism; Metabolism of Cofactors and Vitamins; Porphyrin and chlorophyll metabolism [PATH:ko00860]} {coproporphyrinogen III oxidase [Cupriavidus taiwanensis]} {B3R3M8_CUPTR Oxygen-independent coproporphyrinogen III oxidase(Coproporphyrinogenase)(Coprogen oxidase) OS=Cupriavidus taiwanensis (strain R1 / LMG 19424) GN=yggW PE=4 SV=1}  {YGGW_ECOLI Oxygen-independent coproporphyrinogen-III oxidase-like protein yggW OS=Escherichia coli (strain K12) GN=yggW PE=3 SV=1} "
B8_trim45_op.faGL000273 {COG0127 Xanthosine triphosphate pyrophosphatase F Nucleotide transport and metabolism ;} {K01516 E3.6.1.15 nucleoside-triphosphatase 3.6.1.15 Metabolism; Nucleotide Metabolism; Purine metabolism [PATH:ko00230] Metabolism; Metabolism of Cofactors and Vitamins; Thiamine metabolism [PATH:ko00730]} {putative deoxyribonucleotide triphosphate pyrophosphatase [Cupriavidus metallidurans CH34]} {Q1LQ39_RALME Nucleoside-triphosphatase OS=Ralstonia metallidurans (strain CH34 / ATCC 43123 / DSM 2839) GN=yggV PE=3 SV=1}  {NTPA_RALSO Nucleoside-triphosphatase OS=Ralstonia solanacearum GN=RSc2160 PE=3 SV=1} 
"B8_trim45_op.faGL000274 {COG0689 RNase PH J Translation, ribosomal structure and biogenesis ;} {K00989 rph ribonuclease PH 2.7.7.56 Unclassified; Genetic Information Processing; Translation proteins} {ribonuclease PH [Cupriavidus metallidurans CH34]} {Q46YE4_RALEJ Ribonuclease PH OS=Ralstonia eutropha (strain JMP134) GN=rph PE=3 SV=1}  {RNPH_RALME Ribonuclease PH OS=Ralstonia metallidurans (strain CH34 / ATCC 43123 / DSM 2839) GN=rph PE=3 SV=1} "
B8_trim45_op.faGL000275 {COG0631 Serine/threonine protein phosphatase T Signal transduction mechanisms ;} {K01090 E3.1.3.16 protein phosphatase 3.1.3.16 Unclassified; Metabolism; Others} {protein serine/threonine phosphatases [Cupriavidus metallidurans CH34]} {Q1LQ37_RALME Serine/threonine protein phosphatase OS=Ralstonia metallidurans (strain CH34 / ATCC 43123 / DSM 2839) GN=Rmet_0853 PE=4 SV=1}  {NA} 
"B8_trim45_op.faGL000276 {COG0515 Serine/threonine protein kinase RTKL General function prediction only ; Signal transduction mechanisms ; Transcription ; Replication, recombination and repair ;} {K00924 E2.7.1.- -- -- Unclassified; Cellular Processes and Signaling; Signal transduction mechanisms} {Serine/threonine protein kinase [Ralstonia eutropha H16]} {Q0KD25_RALEH Serine/threonine protein kinase OS=Ralstonia eutropha (strain ATCC 17699 / H16 / DSM 428 / Stanier 337) GN=H16_A0951 PE=4 SV=1}  {NA} "
B8_trim45_op.faGL000277 {COG1561 Uncharacterized stress-induced protein S Function unknown ;} {NA} {hypothetical protein RALTA_A0949 [Cupriavidus taiwanensis]} {B3R3N3_CUPTR Putative uncharacterized protein OS=Cupriavidus taiwanensis (strain R1 / LMG 19424) GN=RALTA_A0949 PE=4 SV=1}  {YICC_ECOLI UPF0701 protein yicC OS=Escherichia coli (strain K12) GN=yicC PE=1 SV=2} 
"B8_trim45_op.faGL000278 {COG0194 Guanylate kinase F Nucleotide transport and metabolism ;} {K00942 E2.7.4.8, gmk guanylate kinase 2.7.4.8 Metabolism; Nucleotide Metabolism; Purine metabolism [PATH:ko00230]} {guanylate kinase [Cupriavidus taiwanensis]} {B3R3N4_CUPTR Guanylate kinase OS=Cupriavidus taiwanensis (strain R1 / LMG 19424) GN=gmk PE=3 SV=1}  {KGUA_RALEJ Guanylate kinase OS=Ralstonia eutropha (strain JMP134) GN=gmk PE=3 SV=1} "
"B8_trim45_op.faGL000279 {COG1758 DNA-directed RNA polymerase, subunit K/omega K Transcription ;} {K03060 rpoZ DNA-directed RNA polymerase subunit omega 2.7.7.6 Metabolism; Nucleotide Metabolism; Purine metabolism [PATH:ko00230] Metabolism; Nucleotide Metabolism; Pyrimidine metabolism [PATH:ko00240] Genetic Information Processing; Transcription; RNA polymerase [PATH:ko03020] Genetic Information Processing; Replication and Repair; DNA repair and recombination proteins [BR:ko03400]} {DNA-directed RNA polymerase subunit omega [Ralstonia eutropha JMP134]} {C6BJZ0_RALP1 DNA-directed RNA polymerase subunit omega OS=Ralstonia pickettii (strain 12D) GN=rpoZ PE=3 SV=1}  {RPOZ_RALME DNA-directed RNA polymerase subunit omega OS=Ralstonia metallidurans (strain CH34 / ATCC 43123 / DSM 2839) GN=rpoZ PE=3 SV=1} "
"B8_trim45_op.faGL000280 {COG0317 Guanosine polyphosphate pyrophosphohydrolases/synthetases TK Signal transduction mechanisms ; Transcription ;} {K00951 relA GTP pyrophosphokinase 2.7.6.5 Metabolism; Nucleotide Metabolism; Purine metabolism [PATH:ko00230]} {bifunctional: (p)ppGpp synthetase II; guanosine-3',5'-bis pyrophosphate 3'-pyrophosphohydrolase; putative precursor [Cupriavidus taiwanensis]} {B3R3N6_CUPTR Bifunctional: (P)ppGpp synthetase II; guanosine-3',5'-bis pyrophosphate 3'-pyrophosphohydrolase; putative OS=Cupriavidus taiwanensis (strain R1 / LMG 19424) GN=spoT PE=3 SV=1}  {SPOT_SHIFL Guanosine-3',5'-bis(diphosphate) 3'-pyrophosphohydrolase OS=Shigella flexneri GN=spoT PE=3 SV=1} "
B8_trim45_op.faGL000281 {COG0782 Transcription elongation factor K Transcription ;} {K04760 greB transcription elongation factor GreB -- Unclassified; Genetic Information Processing; Transcription related proteins} {transcription elongation factor GreB [Ralstonia eutropha H16]} {Q0KD20_RALEH Transcription elongation factor OS=Ralstonia eutropha (strain ATCC 17699 / H16 / DSM 428 / Stanier 337) GN=H16_A0956 PE=4 SV=1}  {GREB_NEIMB Transcription elongation factor greB OS=Neisseria meningitidis serogroup B GN=greB PE=3 SV=1} 
B8_trim45_op.faGL000282 {NA} {NA} {NA} {NA}  {NA} 
B8_trim45_op.faGL000283 {NA} {NA} {NA} {NA}  {NA} 
"B8_trim45_op.faGL000284 {NA} {K00540 E1.-.-.- -- -- Unclassified; Metabolism; Others} {Oxidoreductase [Ralstonia solanacearum UW551]} {B5SER3_RALSO Cog0665, glycine/d-amino acid oxidase (Deaminating) protein OS=Ralstonia solanacearum IPO1609 GN=RSIPO_00023 PE=4 SV=1}  {NA} "
B8_trim45_op.faGL000285 {COG1055 Na+/H+ antiporter NhaD and related arsenite permeases P Inorganic ion transport and metabolism ;} {K03893 arsB arsenical pump membrane protein -- Unclassified; Cellular Processes and Signaling; Other ion-coupled transporters} {Arsenical pump membrane protein [Stenotrophomonas maltophilia R551-3]} {B4SJJ4_STRM5 Arsenical pump membrane protein OS=Stenotrophomonas maltophilia (strain R551-3) GN=Smal_2045 PE=4 SV=1}  {NA} 
"B8_trim45_op.faGL000286 {COG1022 Long-chain acyl-CoA synthetases (AMP-forming) I Lipid transport and metabolism ;} {K01897 ACSL, fadD long-chain acyl-CoA synthetase 6.2.1.3 Metabolism; Lipid Metabolism; Fatty acid metabolism [PATH:ko00071] Metabolism; Lipid Metabolism; Lipid biosynthesis proteins [BR:ko01004] Cellular Processes; Transport and Catabolism; Peroxisome [PATH:ko04146] Organismal Systems; Endocrine System; Adipocytokine signaling pathway [PATH:ko04920] Organismal Systems; Endocrine System; PPAR signaling pathway [PATH:ko03320]} {AMP-dependent synthetase and ligase [Variovorax paradoxus S110]} {C5CP76_VARPS AMP-dependent synthetase and ligase OS=Variovorax paradoxus (strain S110) GN=Vapar_4936 PE=4 SV=1}  {FAD11_MYCTU Putative fatty-acid--CoA ligase fadD11 OS=Mycobacterium tuberculosis GN=fadD11 PE=3 SV=1} "
"B8_trim45_op.faGL000287 {COG0166 Glucose-6-phosphate isomerase G Carbohydrate transport and metabolism ;} {K01810 GPI, pgi glucose-6-phosphate isomerase 5.3.1.9 Metabolism; Carbohydrate Metabolism; Glycolysis / Gluconeogenesis [PATH:ko00010] Metabolism; Carbohydrate Metabolism; Pentose phosphate pathway [PATH:ko00030] Metabolism; Carbohydrate Metabolism; Starch and sucrose metabolism [PATH:ko00500] Metabolism; Carbohydrate Metabolism; Amino sugar and nucleotide sugar metabolism [PATH:ko00520]} {glucose-6-phosphate isomerase [Ralstonia eutropha H16]} {Q0K135_RALEH Glucose-6-phosphate isomerase 2 OS=Ralstonia eutropha (strain ATCC 17699 / H16 / DSM 428 / Stanier 337) GN=pgi2 PE=3 SV=1}  {G6PI2_RALEJ Glucose-6-phosphate isomerase 2 OS=Ralstonia eutropha (strain JMP134) GN=pgi2 PE=3 SV=1} "
"B8_trim45_op.faGL000288 {COG0372 Citrate synthase C Energy production and conversion ;} {K01647 CS, gltA citrate synthase 2.3.3.1 Metabolism; Carbohydrate Metabolism; Citrate cycle (TCA cycle) [PATH:ko00020] Metabolism; Carbohydrate Metabolism; Glyoxylate and dicarboxylate metabolism [PATH:ko00630]} {type II citrate synthase [Cupriavidus taiwanensis]} {B3R582_CUPTR Citrate synthase OS=Cupriavidus taiwanensis (strain R1 / LMG 19424) GN=gltA PE=3 SV=1}  {CISY_BRAJA Citrate synthase OS=Bradyrhizobium japonicum GN=gltA PE=3 SV=2} "
B8_trim45_op.faGL000289 {COG5373 Predicted membrane protein S Function unknown ;} {NA} {membrane protein-like protein [Burkholderia sp. CCGE1001]} {D1UP23_9BURK Membrane protein-like protein OS=Burkholderia sp. CCGE1001 GN=BC1001DRAFT_4183 PE=4 SV=1}  {NA} 
B8_trim45_op.faGL000290 {NA} {NA} {NA} {NA}  {NA} 
B8_trim45_op.faGL000291 {NA} {NA} {NA} {NA}  {NA} 
"B8_trim45_op.faGL000292 {COG1020 Non-ribosomal peptide synthetase modules and related proteins Q Secondary metabolites biosynthesis, transport and catabolism ;} {K03367 E6.1.1.13, dltC D-alanine-poly(phosphoribitol) ligase 6.1.1.13 Metabolism; Metabolism of Other Amino Acids; D-Alanine metabolism [PATH:ko00473]} {non ribosomal peptide synthase, antibiotic synthesis; contains 1 condensation domain, 1 AMP-acid ligases II domain [Cupriavidus taiwanensis]} {B3RAA2_CUPTR Non ribosomal peptide synthase, antibiotic synthesis; contains 1 condensation domain, 1 AMP-acid ligases II domain OS=Cupriavidus taiwanensis (strain R1 / LMG 19424) GN=RALTA_B1226 PE=4 SV=1}  {LGRD_BREPA Linear gramicidin synthase subunit D OS=Brevibacillus parabrevis GN=lgrD PE=1 SV=1} "
"B8_trim45_op.faGL000293 {COG1088 dTDP-D-glucose 4,6-dehydratase M Cell wall/membrane/envelope biogenesis ;} {K01710 E4.2.1.46, rfbB, rffG dTDP-glucose 4,6-dehydratase 4.2.1.46 Metabolism; Metabolism of Terpenoids and Polyketides; Polyketide sugar unit biosynthesis [PATH:ko00523] Metabolism; Metabolism of Terpenoids and Polyketides; Biosynthesis of vancomycin group antibiotics [PATH:ko01055] Metabolism; Biosynthesis of Other Secondary Metabolites; Streptomycin biosynthesis [PATH:ko00521]} {dTDP-glucose 4,6-dehydratase [Ralstonia eutropha JMP134]} {Q474T9_RALEJ dTDP-glucose 4,6-dehydratase OS=Ralstonia eutropha (strain JMP134) GN=Reut_A0712 PE=3 SV=1}  {RMLB_SALTY dTDP-glucose 4,6-dehydratase OS=Salmonella typhimurium GN=rfbB PE=1 SV=1} "
"B8_trim45_op.faGL000294 {COG0583 Transcriptional regulator K Transcription ;} {K02623 pcaQ LysR family transcriptional regulator, pca operon transcriptional activator -- Genetic Information Processing; Transcription; Transcription factors [BR:ko03000]} {LysR family transcriptional regulator [Stenotrophomonas maltophilia R551-3]} {B4SSQ2_STRM5 Transcriptional regulator, LysR family OS=Stenotrophomonas maltophilia (strain R551-3) GN=Smal_1596 PE=4 SV=1}  {AAER_ECOLI HTH-type transcriptional activator AaeR OS=Escherichia coli (strain K12) GN=aaeR PE=4 SV=1} "
"B8_trim45_op.faGL000295 {COG0642 Signal transduction histidine kinase T Signal transduction mechanisms ;} {K07677 rcsC two-component system, NarL family, capsular synthesis sensor histidine kinase RcsC 2.7.13.3 Metabolism; Enzyme Families; Protein kinases [BR:ko01001] Environmental Information Processing; Signal Transduction; Two-component system [PATH:ko02020] Environmental Information Processing; Signal Transduction; Two-component system [BR:ko02022]} {hybrid two-components system response regulator and sensor kinase [Janthinobacterium sp. Marseille]} {A6SVK9_JANMA Hybrid two-components system response regulator and sensor kinase OS=Janthinobacterium sp. (strain Marseille) (Minibacterium massiliensis) GN=mma_0616 PE=4 SV=1}  {TORS_ECO57 Sensor protein torS OS=Escherichia coli O157:H7 GN=torS PE=3 SV=1} "
"B8_trim45_op.faGL000296 {NA} {NA} {two component transcriptional regulator, LuxR family [Burkholderia sp. H160]} {B5WJ97_9BURK Two component transcriptional regulator, LuxR family OS=Burkholderia sp. H160 GN=BH160DRAFT_3150 PE=4 SV=1}  {NA} "
B8_trim45_op.faGL000297 {NA} {NA} {NA} {NA}  {NA} 
B8_trim45_op.faGL000298 {NA} {NA} {NA} {NA}  {NA} 
B8_trim45_op.faGL000299 {NA} {NA} {NA} {NA}  {NA} 
B8_trim45_op.faGL000300 {NA} {NA} {hypothetical protein PROPEN_01872 [Proteus penneri ATCC 35198]} {C0AVL0_9ENTR Putative uncharacterized protein OS=Proteus penneri ATCC 35198 GN=PROPEN_01872 PE=4 SV=1}  {NA} 
B8_trim45_op.faGL000301 {NA} {NA} {NA} {NA}  {NA} 
B8_trim45_op.faGL000302 {NA} {NA} {NA} {NA}  {NA} 
"B8_trim45_op.faGL000303 {NA} {K07657 phoB two-component system, OmpR family, phosphate regulon response regulator PhoB -- Environmental Information Processing; Signal Transduction; Two-component system [PATH:ko02020] Environmental Information Processing; Signal Transduction; Two-component system [BR:ko02022]} {putative response regulator [Cupriavidus taiwanensis]} {B3RA36_CUPTR Putative response regulator OS=Cupriavidus taiwanensis (strain R1 / LMG 19424) GN=RALTA_B1158 PE=4 SV=1}  {NA} "
"B8_trim45_op.faGL000304 {COG4390 Uncharacterized protein conserved in bacteria S Function unknown ;} {NA} {conserved hypothethical protein, UCP019302 [Ralstonia solanacearum]} {D8NH39_RALSO Conserved hypothethical protein, UCP019302 OS=Ralstonia solanacearum GN=CMR15_mp10563 PE=4 SV=1}  {NA} "
"B8_trim45_op.faGL000305 {COG2197 Response regulator containing a CheY-like receiver domain and an HTH DNA-binding domain TK Signal transduction mechanisms ; Transcription ;} {K07687 rcsB two-component system, NarL family, captular synthesis response regulator RcsB -- Environmental Information Processing; Signal Transduction; Two-component system [PATH:ko02020] Environmental Information Processing; Signal Transduction; Two-component system [BR:ko02022]} {positive response regulator for colanic capsule biosynthesis [Janthinobacterium sp. Marseille]} {A6SVL1_JANMA Positive response regulator for colanic capsule biosynthesis OS=Janthinobacterium sp. (strain Marseille) (Minibacterium massiliensis) GN=rscB PE=4 SV=1}  {RCSB_SALTY Capsular synthesis regulator component B OS=Salmonella typhimurium GN=rcsB PE=3 SV=1} "
"B8_trim45_op.faGL000306 {COG0642 Signal transduction histidine kinase T Signal transduction mechanisms ;} {K07677 rcsC two-component system, NarL family, capsular synthesis sensor histidine kinase RcsC 2.7.13.3 Metabolism; Enzyme Families; Protein kinases [BR:ko01001] Environmental Information Processing; Signal Transduction; Two-component system [PATH:ko02020] Environmental Information Processing; Signal Transduction; Two-component system [BR:ko02022]} {Proline sensor PrlS [Comamonas testosteroni CNB-2]} {D0IYU4_COMT2 Proline sensor PrlS OS=Comamonas testosteroni (strain CNB-2) GN=CtCNB1_2587 PE=4 SV=1}  {DHKB_DICDI Hybrid signal transduction histidine kinase B OS=Dictyostelium discoideum GN=dhkB PE=1 SV=1} "
B8_trim45_op.faGL000307 {NA} {NA} {NA} {NA}  {NA} 
"B8_trim45_op.faGL000308 {NA} {NA} {TetR/AcrR family transcriptional regulator [Ralstonia eutropha H16]} {Q0K1S8_RALEH Transcriptional regulator, TetR/AcrR-family OS=Ralstonia eutropha (strain ATCC 17699 / H16 / DSM 428 / Stanier 337) GN=H16_B1256 PE=4 SV=1}  {NA} "
B8_trim45_op.faGL000309 {COG2764 Uncharacterized protein conserved in bacteria S Function unknown ;} {K04750 phnB PhnB protein -- Unclassified; Poorly Characterized; General function prediction only} {3-demethylubiquinone-9 3-methyltransferase [Rhodoferax ferrireducens T118]} {Q21QZ5_RHOFD 3-demethylubiquinone-9 3-methyltransferase OS=Rhodoferax ferrireducens (strain DSM 15236 / ATCC BAA-621 / T118) GN=Rfer_4110 PE=4 SV=1}  {NA} 
B8_trim45_op.faGL000310 {NA} {NA} {NA} {NA}  {NA} 
B8_trim45_op.faGL000311 {NA} {NA} {NA} {NA}  {NA} 
B8_trim45_op.faGL000312 {NA} {NA} {hypothetical protein Reut_B3971 [Ralstonia eutropha JMP134]} {Q46U57_RALEJ Putative uncharacterized protein OS=Ralstonia eutropha (strain JMP134) GN=Reut_B3971 PE=4 SV=1}  {NA} 
"B8_trim45_op.faGL000313 {COG2038 NaMN:DMB phosphoribosyltransferase H Coenzyme transport and metabolism ;} {K00768 E2.4.2.21, cobU, cobT nicotinate-nucleotide--dimethylbenzimidazole phosphoribosyltransferase 2.4.2.21 Metabolism; Metabolism of Cofactors and Vitamins; Riboflavin metabolism [PATH:ko00740] Metabolism; Metabolism of Cofactors and Vitamins; Porphyrin and chlorophyll metabolism [PATH:ko00860]} {nicotinate-nucleotide--dimethylbenzimidazole phosphoribosyltransferase [Cupriavidus metallidurans CH34]} {Q1LJL8_RALME Nicotinate-nucleotide--dimethylbenzimidazole phosphoribosyltransferase OS=Ralstonia metallidurans (strain CH34 / ATCC 43123 / DSM 2839) GN=cobT PE=3 SV=1}  {COBT_RALEH Nicotinate-nucleotide--dimethylbenzimidazole phosphoribosyltransferase OS=Ralstonia eutropha (strain ATCC 17699 / H16 / DSM 428 / Stanier 337) GN=cobT PE=3 SV=1} "
"B8_trim45_op.faGL000314 {COG0368 Cobalamin-5-phosphate synthase H Coenzyme transport and metabolism ;} {K02233 E2.7.8.26, cobS, cobV adenosylcobinamide-GDP ribazoletransferase 2.7.8.26 Metabolism; Metabolism of Cofactors and Vitamins; Porphyrin and chlorophyll metabolism [PATH:ko00860]} {cobalamin synthase [Ralstonia eutropha JMP134]} {Q474Z2_RALEJ Cobalamin synthase OS=Ralstonia eutropha (strain JMP134) GN=cobS PE=3 SV=1}  {COBS_RALPJ Cobalamin synthase OS=Ralstonia pickettii (strain 12J) GN=cobS PE=3 SV=1} "
B8_trim45_op.faGL000315 {COG1566 Multidrug resistance efflux pump V Defense mechanisms ;} {NA} {multidrug resistance efflux pump [Ralstonia eutropha H16]} {Q0K1R1_RALEH Multidrug resistance efflux pump OS=Ralstonia eutropha (strain ATCC 17699 / H16 / DSM 428 / Stanier 337) GN=H16_B1273 PE=4 SV=1}  {NA} 
B8_trim45_op.faGL000316 {COG3391 Uncharacterized conserved protein S Function unknown ;} {NA} {hypothetical protein H16_B1042 [Ralstonia eutropha H16]} {Q0K2E1_RALEH Putative uncharacterized protein h16_B1042 OS=Ralstonia eutropha (strain ATCC 17699 / H16 / DSM 428 / Stanier 337) GN=H16_B1042 PE=4 SV=1}  {NA} 
B8_trim45_op.faGL000317 {COG2962 Predicted permeases R General function prediction only ;} {K05786 rarD chloramphenicol-sensitive protein RarD -- Unclassified; Cellular Processes and Signaling; Other ion-coupled transporters} {RarD protein [Ralstonia eutropha JMP134]} {Q46VT1_RALEJ RarD protein OS=Ralstonia eutropha (strain JMP134) GN=Reut_A3395 PE=4 SV=1}  {RARD_ECOLI Protein rarD OS=Escherichia coli (strain K12) GN=rarD PE=1 SV=2} 
"B8_trim45_op.faGL000318 {COG1893 Ketopantoate reductase H Coenzyme transport and metabolism ;} {K00077 E1.1.1.169, apbA 2-dehydropantoate 2-reductase 1.1.1.169 Metabolism; Metabolism of Cofactors and Vitamins; Pantothenate and CoA biosynthesis [PATH:ko00770]} {2-dehydropantoate 2-reductase [Ralstonia pickettii 12J]} {B2UGZ4_RALPJ 2-dehydropantoate 2-reductase OS=Ralstonia pickettii (strain 12J) GN=Rpic_3558 PE=3 SV=1}  {PANE_RHILO Putative 2-dehydropantoate 2-reductase OS=Rhizobium loti GN=mll6982 PE=3 SV=1} "
B8_trim45_op.faGL000319 {NA} {NA} {NA} {NA}  {NA} 
"B8_trim45_op.faGL000320 {NA} {K11891 impL, vasK, icmF type VI secretion system protein ImpL -- Environmental Information Processing; Membrane Transport; Bacterial secretion system [PATH:ko03070] Environmental Information Processing; Membrane Transport; Secretion system [BR:ko02044]} {ImcF-like protein [Cupriavidus metallidurans CH34]} {Q1LQQ7_RALME Putative uncharacterized protein OS=Ralstonia metallidurans (strain CH34 / ATCC 43123 / DSM 2839) GN=Rmet_0633 PE=4 SV=1}  {NA} "
"B8_trim45_op.faGL000321 {NA} {NA} {Phage integrase:Phage integrase, N-terminal SAM-like [Ralstonia eutropha JMP134]} {Q471E2_RALEJ Phage integrase:Phage integrase, N-terminal SAM-like OS=Ralstonia eutropha (strain JMP134) GN=Reut_A1625 PE=4 SV=1}  {NA} "
B8_trim45_op.faGL000322 {NA} {NA} {NA} {NA}  {NA} 
B8_trim45_op.faGL000323 {NA} {NA} {cell morphology-like protein [Pseudomonas fluorescens SBW25]} {C3K6B7_PSEFS Cell morphology-related protein OS=Pseudomonas fluorescens (strain SBW25) GN=wssI PE=4 SV=1}  {NA} 
B8_trim45_op.faGL000324 {COG1696 Predicted membrane protein involved in D-alanine export M Cell wall/membrane/envelope biogenesis ;} {K00680 E2.3.1.- -- -- Metabolism; Amino Acid Metabolism; Tyrosine metabolism [PATH:ko00350] Metabolism; Metabolism of Terpenoids and Polyketides; Limonene and pinene degradation [PATH:ko00903] Metabolism; Xenobiotics Biodegradation and Metabolism; Ethylbenzene degradation [PATH:ko00642] Metabolism; Xenobiotics Biodegradation and Metabolism; Benzoate degradation via CoA ligation [PATH:ko00632] Metabolism; Xenobiotics Biodegradation and Metabolism; 1- and 2-Methylnaphthalene degradation [PATH:ko00624]} {cell morphology-like protein [Pseudomonas fluorescens SBW25]} {C3K6B6_PSEFS Cell morphology-related protein OS=Pseudomonas fluorescens (strain SBW25) GN=wssH PE=4 SV=1}  {ALGI_PSESM Probable poly(beta-D-mannuronate) O-acetylase OS=Pseudomonas syringae pv. tomato GN=algI PE=3 SV=1} 
B8_trim45_op.faGL000325 {NA} {NA} {cell morphology protein [Pseudomonas syringae pv. aesculi str. 2250]} {Q2KWS0_BORA1 Cellulose acetylase subunit OS=Bordetella avium (strain 197N) GN=wssG PE=4 SV=1}  {NA} 
B8_trim45_op.faGL000326 {NA} {NA} {cellulose biosynthesis protein [Bordetella avium 197N]} {Q2KWR8_BORA1 Cellulose biosynthesis protein OS=Bordetella avium (strain 197N) GN=wssF PE=4 SV=1}  {BCSX_ACEXY Protein BcsX OS=Acetobacter xylinus GN=bcsX PE=4 SV=1} 
B8_trim45_op.faGL000327 {NA} {NA} {NA} {NA}  {NA} 
"B8_trim45_op.faGL000328 {COG0683 ABC-type branched-chain amino acid transport systems, periplasmic component E Amino acid transport and metabolism ;} {K01999 livK branched-chain amino acid transport system substrate-binding protein -- Environmental Information Processing; Membrane Transport; Transporters [BR:ko02000] Environmental Information Processing; Membrane Transport; ABC transporters [PATH:ko02010]} {extracellular ligand-binding receptor [Ralstonia eutropha JMP134]} {Q46RS8_RALEJ Extracellular ligand-binding receptor OS=Ralstonia eutropha (strain JMP134) GN=Reut_B4808 PE=4 SV=1}  {NA} "
"B8_trim45_op.faGL000329 {COG0404 Glycine cleavage system T protein (aminomethyltransferase) E Amino acid transport and metabolism ;} {K00605 E2.1.2.10, gcvT aminomethyltransferase 2.1.2.10 Metabolism; Energy Metabolism; Nitrogen metabolism [PATH:ko00910] Metabolism; Amino Acid Metabolism; Glycine, serine and threonine metabolism [PATH:ko00260] Metabolism; Metabolism of Cofactors and Vitamins; One carbon pool by folate [PATH:ko00670]} {glycine cleavage system T protein [Ralstonia eutropha JMP134]} {Q46RT0_RALEJ Aminomethyltransferase OS=Ralstonia eutropha (strain JMP134) GN=Reut_B4806 PE=3 SV=1}  {GCST_RALME Aminomethyltransferase OS=Ralstonia metallidurans (strain CH34 / ATCC 43123 / DSM 2839) GN=gcvT PE=3 SV=1} "
"B8_trim45_op.faGL000330 {COG4977 Transcriptional regulator containing an amidase domain and an AraC-type DNA-binding HTH domain K Transcription ;} {K07506 K07506 AraC family transcriptional regulator -- Genetic Information Processing; Transcription; Transcription factors [BR:ko03000]} {transcriptional regulator [Ralstonia eutropha JMP134]} {Q46RS7_RALEJ Transcriptional regulator, AraC family with amidase-like domain OS=Ralstonia eutropha (strain JMP134) GN=Reut_B4809 PE=4 SV=1}  {NA} "
"B8_trim45_op.faGL000331 {COG4176 ABC-type proline/glycine betaine transport system, permease component E Amino acid transport and metabolism ;} {K02001 proW glycine betaine/proline transport system permease protein -- Environmental Information Processing; Membrane Transport; Transporters [BR:ko02000] Environmental Information Processing; Membrane Transport; ABC transporters [PATH:ko02010]} {binding-protein dependent transport system inner membrane protein [Ralstonia eutropha JMP134]} {Q46RS6_RALEJ Binding-protein-dependent transport systems inner membrane component OS=Ralstonia eutropha (strain JMP134) GN=Reut_B4810 PE=3 SV=1}  {OPUAB_BACSU Glycine betaine transport system permease protein opuAB OS=Bacillus subtilis GN=opuAB PE=3 SV=1} "
"B8_trim45_op.faGL000332 {COG4175 ABC-type proline/glycine betaine transport system, ATPase component E Amino acid transport and metabolism ;} {K02000 proV glycine betaine/proline transport system ATP-binding protein 3.6.3.32 Environmental Information Processing; Membrane Transport; Transporters [BR:ko02000] Environmental Information Processing; Membrane Transport; ABC transporters [PATH:ko02010]} {glycine betaine/L-proline transport ATP-binding subunit [Ralstonia eutropha JMP134]} {Q46RS5_RALEJ Glycine betaine/L-proline transport ATP-binding subunit OS=Ralstonia eutropha (strain JMP134) GN=Reut_B4811 PE=4 SV=1}  {PROV_SALTY Glycine betaine/L-proline transport ATP-binding protein proV OS=Salmonella typhimurium GN=proV PE=3 SV=2} "
B8_trim45_op.faGL000333 {COG0788 Formyltetrahydrofolate hydrolase F Nucleotide transport and metabolism ;} {K01433 purU formyltetrahydrofolate deformylase 3.5.1.10 Metabolism; Carbohydrate Metabolism; Glyoxylate and dicarboxylate metabolism [PATH:ko00630] Metabolism; Metabolism of Cofactors and Vitamins; One carbon pool by folate [PATH:ko00670]} {formyltetrahydrofolate deformylase [Ralstonia eutropha JMP134]} {Q46RS4_RALEJ Formyltetrahydrofolate deformylase OS=Ralstonia eutropha (strain JMP134) GN=Reut_B4812 PE=4 SV=1}  {PURU_CORS1 Formyltetrahydrofolate deformylase OS=Corynebacterium sp. (strain P-1) GN=purU PE=3 SV=1} 
"B8_trim45_op.faGL000334 {COG2113 ABC-type proline/glycine betaine transport systems, periplasmic components E Amino acid transport and metabolism ;} {K02002 proX glycine betaine/proline transport system substrate-binding protein -- Environmental Information Processing; Membrane Transport; Transporters [BR:ko02000] Environmental Information Processing; Membrane Transport; ABC transporters [PATH:ko02010]} {substrate-binding region of ABC-type glycine betaine transport system [Ralstonia eutropha JMP134]} {Q46RS3_RALEJ Substrate-binding region of ABC-type glycine betaine transport system OS=Ralstonia eutropha (strain JMP134) GN=Reut_B4813 PE=4 SV=1}  {OPUAC_BACSU Glycine betaine-binding protein OS=Bacillus subtilis GN=opuAC PE=1 SV=1} "
B8_trim45_op.faGL000335 {COG1018 Flavodoxin reductases (ferredoxin-NADPH reductases) family 1 C Energy production and conversion ;} {K00529 hcaD ferredoxin--NAD+ reductase 1.18.1.3 Metabolism; Lipid Metabolism; Fatty acid metabolism [PATH:ko00071] Metabolism; Amino Acid Metabolism; Phenylalanine metabolism [PATH:ko00360]} {Flavodoxin reductase [Burkholderia dolosa AUO158]} {A2WG84_9BURK Flavodoxin reductase OS=Burkholderia dolosa AUO158 GN=BDAG_03792 PE=4 SV=1}  {DMPP_ACICA Phenol hydroxylase P5 protein OS=Acinetobacter calcoaceticus GN=mphP PE=1 SV=3} 
"B8_trim45_op.faGL000336 {COG4638 Phenylpropionate dioxygenase and related ring-hydroxylating dioxygenases, large terminal subunit PR Inorganic ion transport and metabolism ; General function prediction only ;} {K00479 K00479 Rieske 2Fe-2S family protein -- Unclassified; Poorly Characterized; General function prediction only} {Rieske (2Fe-2S) region [Ralstonia eutropha JMP134]} {Q46RS1_RALEJ Rieske (2Fe-2S) region OS=Ralstonia eutropha (strain JMP134) GN=Reut_B4815 PE=4 SV=1}  {NA} "
"B8_trim45_op.faGL000337 {COG2086 Electron transfer flavoprotein, beta subunit C Energy production and conversion ;} {K03521 fixA, etfB electron transfer flavoprotein beta subunit -- Unclassified; Metabolism; Energy metabolism} {electron transfer flavoprotein subunit beta [Ralstonia eutropha JMP134]} {Q46RS0_RALEJ Electron transfer flavoprotein beta-subunit OS=Ralstonia eutropha (strain JMP134) GN=Reut_B4816 PE=4 SV=1}  {NA} "
B8_trim45_op.faGL000338 {NA} {NA} {NA} {NA}  {NA} 
B8_trim45_op.faGL000339 {NA} {NA} {NA} {NA}  {NA} 
"B8_trim45_op.faGL000340 {COG0560 Phosphoserine phosphatase E Amino acid transport and metabolism ;} {K01079 serB, PSPH phosphoserine phosphatase 3.1.3.3 Metabolism; Amino Acid Metabolism; Glycine, serine and threonine metabolism [PATH:ko00260]} {phosphoserine phosphatase [Ralstonia eutropha JMP134]} {Q472F6_RALEJ Phosphoserine phosphatase OS=Ralstonia eutropha (strain JMP134) GN=Reut_A1357 PE=4 SV=1}  {SERB_HAEIN Phosphoserine phosphatase OS=Haemophilus influenzae GN=serB PE=3 SV=1} "
B8_trim45_op.faGL000341 {NA} {NA} {NA} {NA}  {NA} 
"B8_trim45_op.faGL000342 {COG0323 DNA mismatch repair enzyme (predicted ATPase) L Replication, recombination and repair ;} {K03572 mutL DNA mismatch repair protein MutL -- Genetic Information Processing; Replication and Repair; Mismatch repair [PATH:ko03430] Genetic Information Processing; Replication and Repair; DNA repair and recombination proteins [BR:ko03400]} {DNA mismatch repair protein [Cupriavidus metallidurans CH34]} {Q1LJ95_RALME DNA mismatch repair protein mutL OS=Ralstonia metallidurans (strain CH34 / ATCC 43123 / DSM 2839) GN=mutL PE=3 SV=1}  {MUTL_RALSO DNA mismatch repair protein mutL OS=Ralstonia solanacearum GN=mutL PE=3 SV=1} "
"B8_trim45_op.faGL000343 {COG0765 ABC-type amino acid transport system, permease component E Amino acid transport and metabolism ;} {NA} {NA} {NA}  {NA} "
B8_trim45_op.faGL000344 {NA} {NA} {NA} {NA}  {NA} 
B8_trim45_op.faGL000345 {NA} {NA} {hypothetical protein H16_A1994 [Ralstonia eutropha H16]} {Q0KA77_RALEH Putative uncharacterized protein h16_A1994 OS=Ralstonia eutropha (strain ATCC 17699 / H16 / DSM 428 / Stanier 337) GN=H16_A1994 PE=4 SV=1}  {NA} 
"B8_trim45_op.faGL000346 {COG0596 Predicted hydrolases or acyltransferases (alpha/beta hydrolase superfamily) R General function prediction only ;} {K01055 E3.1.1.24, pcaD 3-oxoadipate enol-lactonase 3.1.1.24 Metabolism; Xenobiotics Biodegradation and Metabolism; Benzoate degradation via hydroxylation [PATH:ko00362]} {3-oxoadipate enol-lactonase [Ralstonia eutropha JMP134]} {Q470X6_RALEJ 3-oxoadipate enol-lactonase OS=Ralstonia eutropha (strain JMP134) GN=Reut_A1692 PE=4 SV=1}  {NA} "
B8_trim45_op.faGL000347 {NA} {NA} {hypothetical protein Reut_B5554 [Ralstonia eutropha JMP134]} {Q46PN5_RALEJ Putative uncharacterized protein OS=Ralstonia eutropha (strain JMP134) GN=Reut_B5554 PE=4 SV=1}  {NA} 
"B8_trim45_op.faGL000348 {COG4654 Cytochrome c551/c552 C Energy production and conversion ;} {K05301 E1.8.2.1 sulfite dehydrogenase 1.8.2.1 Metabolism; Energy Metabolism; Sulfur metabolism [PATH:ko00920]} {cytochrome c, class I [Ralstonia eutropha JMP134]} {Q46W69_RALEJ Cytochrome c, class I OS=Ralstonia eutropha (strain JMP134) GN=Reut_A3256 PE=4 SV=1}  {CY552_NITEU Cytochrome c-552 OS=Nitrosomonas europaea GN=cyt PE=1 SV=2} "
B8_trim45_op.faGL000349 {COG5501 Predicted secreted protein S Function unknown ;} {NA} {twin-arginine translocation pathway signal [Cupriavidus metallidurans CH34]} {Q1LHT1_RALME Sulfur oxidation protein (SoxY) OS=Ralstonia metallidurans (strain CH34 / ATCC 43123 / DSM 2839) GN=soxY PE=4 SV=1}  {NA} 
"B8_trim45_op.faGL000350 {NA} {K01113 E3.1.4.1, phoD phosphodiesterase/alkaline phosphatase D 3.1.4.1 Unclassified; Cellular Processes and Signaling; Inorganic ion transport and metabolism} {sulfur compound chelating protein SoxZ [Ralstonia eutropha JMP134]} {Q46W71_RALEJ Sulfur compound chelating protein SoxZ OS=Ralstonia eutropha (strain JMP134) GN=Reut_A3254 PE=4 SV=1}  {NA} "
B8_trim45_op.faGL000351 {COG1416 Uncharacterized conserved protein S Function unknown ;} {K09004 K09004 hypothetical protein -- Unclassified; Poorly Characterized; Function unknown} {putative signal peptide protein [Cupriavidus metallidurans CH34]} {Q1LHT3_RALME Putative uncharacterized protein OS=Ralstonia metallidurans (strain CH34 / ATCC 43123 / DSM 2839) GN=Rmet_3421 PE=4 SV=1}  {NA} 
B8_trim45_op.faGL000352 {NA} {NA} {hypothetical protein Rmet_3420 [Cupriavidus metallidurans CH34]} {Q1LHT4_RALME Sulfur oxidation protein (SoxA) OS=Ralstonia metallidurans (strain CH34 / ATCC 43123 / DSM 2839) GN=soxA PE=4 SV=1}  {NA} 
"B8_trim45_op.faGL000353 {NA} {NA} {cytochrome of the thiosulfate-oxidizing multi-enzyme system, putative soxX homolog [Cupriavidus taiwanensis]} {B3R7Z4_CUPTR Cytochrome of the thiosulfate-oxidizing multi-enzyme system, putative soxX homolog OS=Cupriavidus taiwanensis (strain R1 / LMG 19424) GN=RALTA_A3018 PE=4 SV=1}  {NA} "
B8_trim45_op.faGL000354 {NA} {NA} {hypothetical protein Reut_A3250 [Ralstonia eutropha JMP134]} {Q46W75_RALEJ Conserved hypothetical transmembrane protein OS=Ralstonia eutropha (strain JMP134) GN=Reut_A3250 PE=4 SV=1}  {NA} 
"B8_trim45_op.faGL000355 {COG0737 5'-nucleotidase/2',3'-cyclic phosphodiesterase and related esterases F Nucleotide transport and metabolism ;} {K01081 E3.1.3.5 5'-nucleotidase 3.1.3.5 Metabolism; Nucleotide Metabolism; Purine metabolism [PATH:ko00230] Metabolism; Nucleotide Metabolism; Pyrimidine metabolism [PATH:ko00240] Metabolism; Metabolism of Cofactors and Vitamins; Nicotinate and nicotinamide metabolism [PATH:ko00760] Environmental Information Processing; Signaling Molecules and Interaction; Cellular antigens [BR:ko04090]} {putative periplasmic 5'-nucleotidase, putative soxB homolog [Cupriavidus taiwanensis]} {B3R7Z2_CUPTR Putative periplasmic 5'-nucleotidase, putative soxB homolog OS=Cupriavidus taiwanensis (strain R1 / LMG 19424) GN=RALTA_A3016 PE=4 SV=1}  {NA} "
B8_trim45_op.faGL000356 {NA} {NA} {Hypothetical Protein RRSL_01586 [Ralstonia solanacearum UW551]} {B5SGW6_RALSO Putative uncharacterized protein OS=Ralstonia solanacearum IPO1609 GN=RSIPO_00664 PE=4 SV=1}  {NA} 
B8_trim45_op.faGL000357 {NA} {NA} {NA} {NA}  {NA} 
B8_trim45_op.faGL000358 {NA} {NA} {quinonprotein alcohol dehydrogenase-like [Ralstonia solanacearum MolK2]} {B5RX34_RALSO Quinonprotein alcohol dehydrogenase-like OS=Ralstonia solanacearum GN=RSMK02263 PE=4 SV=1}  {NA} 
B8_trim45_op.faGL000359 {NA} {NA} {NA} {NA}  {NA} 
"B8_trim45_op.faGL000360 {COG1215 Glycosyltransferases, probably involved in cell wall biogenesis M Cell wall/membrane/envelope biogenesis ;} {K11936 pgaC biofilm PGA synthesis N-glycosyltransferase PgaC 2.4.-.- Unclassified; Cellular Processes and Signaling; Membrane and intracellular structural molecules} {glycosyl transferase family 2 [Ralstonia pickettii 12J]} {C6BLR5_RALP1 Glycosyl transferase family 2 OS=Ralstonia pickettii (strain 12D) GN=Rpic12D_3764 PE=4 SV=1}  {PGAC_ECO57 Poly-beta-1,6-N-acetyl-D-glucosamine synthase OS=Escherichia coli O157:H7 GN=pgaC PE=3 SV=1} "
B8_trim45_op.faGL000361 {NA} {NA} {NA} {NA}  {NA} 
B8_trim45_op.faGL000362 {COG0726 Predicted xylanase/chitin deacetylase G Carbohydrate transport and metabolism ;} {K11931 pgaB biofilm PGA synthesis lipoprotein PgaB 3.-.-.- Unclassified; Metabolism; Carbohydrate metabolism} {polysaccharide deacetylase [Ralstonia pickettii 12J]} {C6BLR6_RALP1 Polysaccharide deacetylase OS=Ralstonia pickettii (strain 12D) GN=Rpic12D_3765 PE=4 SV=1}  {NA} 
B8_trim45_op.faGL000363 {NA} {NA} {NA} {NA}  {NA} 
B8_trim45_op.faGL000364 {NA} {NA} {putative hemin-binding outer membrane transmembrane protein [Ralstonia solanacearum GMI1000]} {Q8XT29_RALSO Putative hemin-binding outer membrane transmembrane protein OS=Ralstonia solanacearum GN=hmsH PE=4 SV=1}  {NA} 
"B8_trim45_op.faGL000365 {COG2818 3-methyladenine DNA glycosylase L Replication, recombination and repair ;} {K01246 tag DNA-3-methyladenine glycosylase I 3.2.2.20 Genetic Information Processing; Replication and Repair; Base excision repair [PATH:ko03410] Genetic Information Processing; Replication and Repair; DNA repair and recombination proteins [BR:ko03400]} {DNA-3-methyladenine glycosylase I [Ralstonia eutropha H16]} {Q0K5V4_RALEH DNA-3-methyladenine glycosylase I OS=Ralstonia eutropha (strain ATCC 17699 / H16 / DSM 428 / Stanier 337) GN=tag PE=4 SV=1}  {3MG1_ECOLI DNA-3-methyladenine glycosylase 1 OS=Escherichia coli (strain K12) GN=tag PE=1 SV=1} "
B8_trim45_op.faGL000366 {COG4859 Uncharacterized protein conserved in bacteria S Function unknown ;} {NA} {hypothetical protein H16_A3557 [Ralstonia eutropha H16]} {Q0K5V5_RALEH Putative uncharacterized protein h16_A3557 OS=Ralstonia eutropha (strain ATCC 17699 / H16 / DSM 428 / Stanier 337) GN=H16_A3557 PE=4 SV=1}  {NA} 
"B8_trim45_op.faGL000367 {COG0656 Aldo/keto reductases, related to diketogulonate reductase R General function prediction only ;} {NA} {aldo/keto reductase [Ralstonia eutropha JMP134]} {Q46U25_RALEJ Aldo/keto reductase OS=Ralstonia eutropha (strain JMP134) GN=Reut_B4003 PE=4 SV=1}  {NA} "
"B8_trim45_op.faGL000368 {COG0502 Biotin synthase and related enzymes H Coenzyme transport and metabolism ;} {K01012 E2.8.1.6, bioB biotin synthetase 2.8.1.6 Metabolism; Metabolism of Cofactors and Vitamins; Biotin metabolism [PATH:ko00780]} {biotin synthase slightly down RPM proteomics BL (0,72)down also RWV BL (0.68) [Cupriavidus metallidurans CH34]} {D1UFT0_9BURK Biotin synthase OS=Burkholderia sp. CCGE1001 GN=bioB PE=3 SV=1}  {BIOB_RALME Biotin synthase OS=Ralstonia metallidurans (strain CH34 / ATCC 43123 / DSM 2839) GN=bioB PE=3 SV=2} "
B8_trim45_op.faGL000369 {NA} {K00472 E1.14.11.2 prolyl 4-hydroxylase 1.14.11.2 Metabolism; Amino Acid Metabolism; Arginine and proline metabolism [PATH:ko00330]} {prolyl 4-hydroxylase alpha subunit [Ralstonia eutropha H16]} {Q0K6Q2_RALEH Prolyl 4-hydroxylase alpha subunit OS=Ralstonia eutropha (strain ATCC 17699 / H16 / DSM 428 / Stanier 337) GN=phy PE=3 SV=1}  {NA} 
B8_trim45_op.faGL000370 {NA} {NA} {hypothetical protein Rmet_0235 [Cupriavidus metallidurans CH34]} {Q1LRV5_RALME Putative uncharacterized protein OS=Ralstonia metallidurans (strain CH34 / ATCC 43123 / DSM 2839) GN=Rmet_0235 PE=4 SV=1}  {NA} 
B8_trim45_op.faGL000371 {NA} {NA} {NA} {NA}  {NA} 
B8_trim45_op.faGL000372 {NA} {NA} {NA} {NA}  {NA} 
B8_trim45_op.faGL000373 {NA} {NA} {NA} {NA}  {NA} 
B8_trim45_op.faGL000374 {NA} {NA} {DJ-1/PfpI family protein 2 [Achromobacter xylosoxidans A8]} {A0KVS8_SHESA ThiJ/PfpI domain protein OS=Shewanella sp. (strain ANA-3) GN=Shewana3_1664 PE=4 SV=1}  {NA} 
B8_trim45_op.faGL000375 {COG3181 Uncharacterized protein conserved in bacteria S Function unknown ;} {NA} {hypothetical protein Rmet_0130 [Cupriavidus metallidurans CH34]} {Q1LS60_RALME Extra-cytoplasmic Solute Receptor OS=Ralstonia metallidurans (strain CH34 / ATCC 43123 / DSM 2839) GN=bug PE=4 SV=1}  {YTUY_AGRVI UPF0065 protein in the TAR-I ttuE-ttuC' intergenic region OS=Agrobacterium vitis PE=3 SV=1} 
B8_trim45_op.faGL000376 {NA} {NA} {hypothetical protein Veis_4978 [Verminephrobacter eiseniae EF01-2]} {A1WSQ7_VEREI Putative uncharacterized protein OS=Verminephrobacter eiseniae (strain EF01-2) GN=Veis_4978 PE=4 SV=1}  {NA} 
"B8_trim45_op.faGL000377 {NA} {K07165 fecR transmembrane sensor -- Unclassified; Cellular Processes and Signaling; Signal transduction mechanisms} {Fe2+-dicitrate sensor, membrane component [Janthinobacterium sp. Marseille]} {A6SZB6_JANMA Fe2+-dicitrate sensor, membrane component OS=Janthinobacterium sp. (strain Marseille) (Minibacterium massiliensis) GN=fecR5 PE=4 SV=1}  {NA} "
"B8_trim45_op.faGL000378 {COG3210 Large exoproteins involved in heme utilization or adhesion U Intracellular trafficking, secretion, and vesicular transport ;} {NA} {filamentous haemagglutinin outer membrane protein [Rhodopseudomonas palustris BisA53]} {Q07NA8_RHOP5 Filamentous haemagglutinin family outer membrane protein OS=Rhodopseudomonas palustris (strain BisA53) GN=RPE_2639 PE=4 SV=1}  {NA} "
"B8_trim45_op.faGL000379 {COG3210 Large exoproteins involved in heme utilization or adhesion U Intracellular trafficking, secretion, and vesicular transport ;} {NA} {hypothetical protein PaerPA_01001177 [Pseudomonas aeruginosa PACS2]} {B7UZ39_PSEA8 Putative uncharacterized protein OS=Pseudomonas aeruginosa (strain LESB58) GN=PLES_46401 PE=4 SV=1}  {NA} "
"B8_trim45_op.faGL000380 {COG3210 Large exoproteins involved in heme utilization or adhesion U Intracellular trafficking, secretion, and vesicular transport ;} {NA} {hypothetical protein mma_2368 [Janthinobacterium sp. Marseille]} {A6T0L1_JANMA Uncharacterized giant conserved protein OS=Janthinobacterium sp. (strain Marseille) (Minibacterium massiliensis) GN=ugp4 PE=4 SV=1}  {NA} "
"B8_trim45_op.faGL000381 {NA} {K03088 SIG3.2, rpoE RNA polymerase sigma-70 factor, ECF subfamily -- Genetic Information Processing; Transcription; RNA polymerase [PATH:ko03020]} {ECF subfamily RNA polymerase sigma factor [Janthinobacterium sp. Marseille]} {A6SZB4_JANMA RNA polymerase sigma-70 factor, ECF subfamily OS=Janthinobacterium sp. (strain Marseille) (Minibacterium massiliensis) GN=rpoE4 PE=4 SV=1}  {NA} "
B8_trim45_op.faGL000382 {NA} {NA} {NA} {NA}  {NA} 
B8_trim45_op.faGL000383 {NA} {NA} {DING protein [Solanum tuberosum]} {Q5XPY8_SOLTU DING protein (Fragment) OS=Solanum tuberosum PE=4 SV=1}  {NA} 
B8_trim45_op.faGL000384 {NA} {NA} {NA} {NA}  {NA} 
B8_trim45_op.faGL000385 {NA} {NA} {DING protein [Solanum tuberosum]} {Q5XPY8_SOLTU DING protein (Fragment) OS=Solanum tuberosum PE=4 SV=1}  {NA} 
B8_trim45_op.faGL000386 {NA} {NA} {NA} {NA}  {NA} 
B8_trim45_op.faGL000387 {NA} {NA} {NA} {NA}  {NA} 
"B8_trim45_op.faGL000388 {COG0404 Glycine cleavage system T protein (aminomethyltransferase) E Amino acid transport and metabolism ;} {K00302 soxA sarcosine oxidase, subunit alpha 1.5.3.1 Metabolism; Amino Acid Metabolism; Glycine, serine and threonine metabolism [PATH:ko00260]} {sarcosine oxidase alpha subunit family protein [Burkholderia multivorans ATCC 17616]} {A9AMN7_BURM1 Sarcosine oxidase alpha subunit OS=Burkholderia multivorans (strain ATCC 17616 / 249) GN=soxA PE=3 SV=1}  {SOXA_CORS1 Sarcosine oxidase subunit alpha OS=Corynebacterium sp. (strain P-1) GN=soxA PE=3 SV=1} "
"B8_trim45_op.faGL000389 {COG0446 Uncharacterized NAD(FAD)-dependent dehydrogenases R General function prediction only ;} {K00302 soxA sarcosine oxidase, subunit alpha 1.5.3.1 Metabolism; Amino Acid Metabolism; Glycine, serine and threonine metabolism [PATH:ko00260]} {sarcosine oxidase, alpha subunit, heterotetrameric [Ralstonia eutropha JMP134]} {Q46RQ8_RALEJ Sarcosine oxidase, alpha subunit, heterotetrameric OS=Ralstonia eutropha (strain JMP134) GN=Reut_B4828 PE=3 SV=1}  {SOXA_RHIME Sarcosine oxidase subunit alpha OS=Rhizobium meliloti GN=soxA PE=3 SV=2} "
"B8_trim45_op.faGL000390 {COG4311 Sarcosine oxidase delta subunit E Amino acid transport and metabolism ;} {K00304 soxD sarcosine oxidase, subunit delta 1.5.3.1 Metabolism; Amino Acid Metabolism; Glycine, serine and threonine metabolism [PATH:ko00260]} {sarcosine oxidase, delta subunit, heterotetrameric [Ralstonia eutropha JMP134]} {Q46RQ7_RALEJ Sarcosine oxidase, delta subunit, heterotetrameric OS=Ralstonia eutropha (strain JMP134) GN=Reut_B4829 PE=4 SV=1}  {SOXD_CORS1 Sarcosine oxidase subunit delta OS=Corynebacterium sp. (strain P-1) GN=soxD PE=4 SV=1} "
"B8_trim45_op.faGL000391 {COG0665 Glycine/D-amino acid oxidases (deaminating) E Amino acid transport and metabolism ;} {K00303 soxB sarcosine oxidase, subunit beta 1.5.3.1 Metabolism; Amino Acid Metabolism; Glycine, serine and threonine metabolism [PATH:ko00260]} {sarcosine oxidase beta subunit family protein [Burkholderia multivorans ATCC 17616]} {A9AMN5_BURM1 Sarcosine oxidase beta subunit OS=Burkholderia multivorans (strain ATCC 17616 / 249) GN=soxB PE=4 SV=1}  {SOXB_CORS1 Sarcosine oxidase subunit beta OS=Corynebacterium sp. (strain P-1) GN=soxB PE=1 SV=2} "
"B8_trim45_op.faGL000392 {COG1760 L-serine deaminase E Amino acid transport and metabolism ;} {K01752 E4.3.1.17, sdaA L-serine dehydratase 4.3.1.17 Metabolism; Amino Acid Metabolism; Glycine, serine and threonine metabolism [PATH:ko00260] Metabolism; Amino Acid Metabolism; Cysteine and methionine metabolism [PATH:ko00270]} {L-serine ammonia-lyase [Ralstonia eutropha JMP134]} {Q46RQ5_RALEJ L-serine ammonia-lyase OS=Ralstonia eutropha (strain JMP134) GN=Reut_B4831 PE=4 SV=1}  {SDHL_STRCO L-serine dehydratase OS=Streptomyces coelicolor GN=sdaA PE=3 SV=1} "
B8_trim45_op.faGL000393 {NA} {NA} {NA} {NA}  {NA} 
"B8_trim45_op.faGL000394 {COG4977 Transcriptional regulator containing an amidase domain and an AraC-type DNA-binding HTH domain K Transcription ;} {NA} {transcriptional regulator [Ralstonia eutropha JMP134]} {Q46RQ4_RALEJ Transcriptional regulator, AraC family with amidase-like domain OS=Ralstonia eutropha (strain JMP134) GN=Reut_B4832 PE=4 SV=1}  {NA} "
B8_trim45_op.faGL000395 {NA} {K07154 K07154 -- -- Unclassified; Poorly Characterized; General function prediction only} {hypothetical protein BPP0645 [Bordetella parapertussis 12822]} {Q7WBP1_BORPA Putative uncharacterized protein OS=Bordetella parapertussis GN=BPP0645 PE=4 SV=1}  {NA} 
B8_trim45_op.faGL000396 {NA} {NA} {hypothetical protein BPP0646 [Bordetella parapertussis 12822]} {Q7WBP0_BORPA Putative uncharacterized protein OS=Bordetella parapertussis GN=BPP0646 PE=4 SV=1}  {NA} 
B8_trim45_op.faGL000397 {NA} {NA} {putative integrase/recombinase [Ralstonia eutropha H16]} {Q7WX56_RALEH Putative integrase/recombinase OS=Ralstonia eutropha (strain ATCC 17699 / H16 / DSM 428 / Stanier 337) GN=PHG286 PE=4 SV=1}  {NA} 
B8_trim45_op.faGL000398 {NA} {NA} {putative Histone-like DNA-binding protein [Cupriavidus taiwanensis]} {B2AK08_CUPTR Putative Histone-like DNA-binding protein OS=Cupriavidus taiwanensis (strain R1 / LMG 19424) GN=pRALTA_0149 PE=4 SV=1}  {NA} 
"B8_trim45_op.faGL000399 {COG1629 Outer membrane receptor proteins, mostly Fe transport P Inorganic ion transport and metabolism ;} {K02014 ABC.FEV.OM iron complex outermembrane recepter protein -- Unclassified; Cellular Processes and Signaling; Pores ion channels} {TonB-dependent siderophore receptor [Variovorax paradoxus S110]} {C5CPQ0_VARPS TonB-dependent siderophore receptor OS=Variovorax paradoxus (strain S110) GN=Vapar_1120 PE=3 SV=1}  {NA} "
B8_trim45_op.faGL000400 {NA} {NA} {short-chain dehydrogenase/reductase SDR [Methylobacterium nodulans ORS 2060]} {B8IFE5_METNO Short-chain dehydrogenase/reductase SDR OS=Methylobacterium nodulans (strain ORS2060 / LMG 21967) GN=Mnod_2724 PE=3 SV=1}  {NA} 
B8_trim45_op.faGL000401 {NA} {NA} {gamma-BHC dehydrochlorinase [Variovorax paradoxus S110]} {C5D0J3_VARPS Gamma-BHC dehydrochlorinase OS=Variovorax paradoxus (strain S110) GN=Vapar_5494 PE=4 SV=1}  {Y4VH_RHISN Uncharacterized protein y4vH OS=Rhizobium sp. (strain NGR234) GN=NGR_a01160 PE=4 SV=1} 
B8_trim45_op.faGL000402 {NA} {NA} {short-chain dehydrogenase/reductase SDR [Variovorax paradoxus S110]} {C5D0J2_VARPS Short-chain dehydrogenase/reductase SDR OS=Variovorax paradoxus (strain S110) GN=Vapar_5493 PE=3 SV=1}  {NA} 
B8_trim45_op.faGL000403 {NA} {K00059 fabG 3-oxoacyl-[acyl-carrier protein] reductase 1.1.1.100 Metabolism; Lipid Metabolism; Fatty acid biosynthesis [PATH:ko00061] Metabolism; Lipid Metabolism; Biosynthesis of unsaturated fatty acids [PATH:ko01040] Metabolism; Lipid Metabolism; Lipid biosynthesis proteins [BR:ko01004]} {acetoin dehydrogenase [Achromobacter piechaudii ATCC 43553]} {D4XGG2_9BURK Acetoin dehydrogenase OS=Achromobacter piechaudii ATCC 43553 GN=budC PE=3 SV=1}  {Y182_METEA Uncharacterized oxidoreductase MexAM1_META1p0182 OS=Methylobacterium extorquens (strain ATCC 14718 / DSM 1338 / AM1) GN=MexAM1_META1p0182 PE=3 SV=2} 
B8_trim45_op.faGL000404 {NA} {K00257 E1.3.99.- -- -- Metabolism; Metabolism of Terpenoids and Polyketides; Geraniol degradation [PATH:ko00281] Metabolism; Xenobiotics Biodegradation and Metabolism; 1- and 2-Methylnaphthalene degradation [PATH:ko00624]} {conserved hypothetical protein [Achromobacter piechaudii ATCC 43553]} {D4XGG1_9BURK Putative uncharacterized protein OS=Achromobacter piechaudii ATCC 43553 GN=HMPREF0004_4558 PE=4 SV=1}  {NA} 
"B8_trim45_op.faGL000405 {COG1960 Acyl-CoA dehydrogenases I Lipid transport and metabolism ;} {K00248 E1.3.99.2, bcd butyryl-CoA dehydrogenase 1.3.99.2 Metabolism; Carbohydrate Metabolism; Butanoate metabolism [PATH:ko00650] Metabolism; Lipid Metabolism; Fatty acid metabolism [PATH:ko00071] Metabolism; Amino Acid Metabolism; Valine, leucine and isoleucine degradation [PATH:ko00280]} {acyl-CoA dehydrogenase [Achromobacter piechaudii ATCC 43553]} {D4XGG0_9BURK Acyl-CoA dehydrogenase OS=Achromobacter piechaudii ATCC 43553 GN=fadE3 PE=3 SV=1}  {NA} "
B8_trim45_op.faGL000406 {COG1042 Acyl-CoA synthetase (NDP forming) C Energy production and conversion ;} {K01906 bioW 6-carboxyhexanoate--CoA ligase 6.2.1.14 Metabolism; Metabolism of Cofactors and Vitamins; Biotin metabolism [PATH:ko00780]} {6-carboxyhexanoate-CoA ligase [Achromobacter piechaudii ATCC 43553]} {D4XGF9_9BURK 6-carboxyhexanoate-CoA ligase OS=Achromobacter piechaudii ATCC 43553 GN=pauA3 PE=4 SV=1}  {NA} 
"B8_trim45_op.faGL000407 {NA} {K01692 E4.2.1.17, paaG enoyl-CoA hydratase 4.2.1.17 Metabolism; Carbohydrate Metabolism; Propanoate metabolism [PATH:ko00640] Metabolism; Carbohydrate Metabolism; Butanoate metabolism [PATH:ko00650] Metabolism; Lipid Metabolism; Fatty acid metabolism [PATH:ko00071] Metabolism; Amino Acid Metabolism; Valine, leucine and isoleucine degradation [PATH:ko00280] Metabolism; Amino Acid Metabolism; Lysine degradation [PATH:ko00310] Metabolism; Amino Acid Metabolism; Tryptophan metabolism [PATH:ko00380] Metabolism; Metabolism of Other Amino Acids; beta-Alanine metabolism [PATH:ko00410] Metabolism; Metabolism of Terpenoids and Polyketides; Limonene and pinene degradation [PATH:ko00903] Metabolism; Metabolism of Terpenoids and Polyketides; Geraniol degradation [PATH:ko00281] Metabolism; Xenobiotics Biodegradation and Metabolism; Caprolactam degradation [PATH:ko00930] Metabolism; Xenobiotics Biodegradation and Metabolism; Benzoate degradation via CoA ligation [PATH:ko00632]} {enoyl-CoA hydratase/isomerase [Achromobacter piechaudii ATCC 43553]} {D4XGF8_9BURK Enoyl-CoA hydratase/isomerase OS=Achromobacter piechaudii ATCC 43553 GN=dcaE PE=4 SV=1}  {NA} "
B8_trim45_op.faGL000408 {NA} {NA} {transcriptional regulatory protein [Achromobacter piechaudii ATCC 43553]} {D4XGF6_9BURK Transcriptional regulatory protein OS=Achromobacter piechaudii ATCC 43553 GN=HMPREF0004_4553 PE=4 SV=1}  {NA} 
B8_trim45_op.faGL000409 {NA} {K00494 E1.14.14.3 alkanal monooxygenase (FMN-linked) 1.14.14.3 Unclassified; Metabolism; Others} {conserved hypothetical protein [Achromobacter piechaudii ATCC 43553]} {D4XGF5_9BURK Putative uncharacterized protein OS=Achromobacter piechaudii ATCC 43553 GN=HMPREF0004_4552 PE=4 SV=1}  {Y4VJ_RHISN Uncharacterized protein y4vJ OS=Rhizobium sp. (strain NGR234) GN=NGR_a01140 PE=3 SV=2} 
B8_trim45_op.faGL000410 {NA} {NA} {conserved hypothetical protein [Achromobacter piechaudii ATCC 43553]} {D4XGF4_9BURK Putative uncharacterized protein OS=Achromobacter piechaudii ATCC 43553 GN=HMPREF0004_4551 PE=4 SV=1}  {NA} 
B8_trim45_op.faGL000411 {COG1804 Predicted acyl-CoA transferases/carnitine dehydratase C Energy production and conversion ;} {K07749 E2.8.3.16 formyl-CoA transferase 2.8.3.16 Unclassified; Metabolism; Energy metabolism} {acyl-CoA transferase/carnitine dehydratase [Ralstonia eutropha H16]} {Q0K529_RALEH Predicted acyl-CoA transferase/carnitine dehydratase OS=Ralstonia eutropha (strain ATCC 17699 / H16 / DSM 428 / Stanier 337) GN=H16_B0089 PE=4 SV=1}  {NA} 
B8_trim45_op.faGL000412 {NA} {NA} {putative OUTER MEMBRANE PORIN SIGNAL PEPTIDE PROTEIN [Cupriavidus taiwanensis]} {B3R6X0_CUPTR Putative OUTER MEMBRANE PORIN SIGNAL PEPTIDE PROTEIN OS=Cupriavidus taiwanensis (strain R1 / LMG 19424) GN=RALTA_A2740 PE=4 SV=1}  {NA} 
B8_trim45_op.faGL000413 {COG2072 Predicted flavoprotein involved in K+ transport P Inorganic ion transport and metabolism ;} {K03379 E1.14.13.22 cyclohexanone monooxygenase 1.14.13.22 Metabolism; Xenobiotics Biodegradation and Metabolism; Caprolactam degradation [PATH:ko00930]} {flavin-containing monooxygenase FMO [Novosphingobium aromaticivorans DSM 12444]} {Q2G825_NOVAD Flavin-containing monooxygenase FMO OS=Novosphingobium aromaticivorans (strain DSM 12444) GN=Saro_1558 PE=4 SV=1}  {PAMO_THEFY Phenylacetone monooxygenase OS=Thermobifida fusca (strain YX) GN=pamO PE=1 SV=1} 
"B8_trim45_op.faGL000414 {NA} {K01692 E4.2.1.17, paaG enoyl-CoA hydratase 4.2.1.17 Metabolism; Carbohydrate Metabolism; Propanoate metabolism [PATH:ko00640] Metabolism; Carbohydrate Metabolism; Butanoate metabolism [PATH:ko00650] Metabolism; Lipid Metabolism; Fatty acid metabolism [PATH:ko00071] Metabolism; Amino Acid Metabolism; Valine, leucine and isoleucine degradation [PATH:ko00280] Metabolism; Amino Acid Metabolism; Lysine degradation [PATH:ko00310] Metabolism; Amino Acid Metabolism; Tryptophan metabolism [PATH:ko00380] Metabolism; Metabolism of Other Amino Acids; beta-Alanine metabolism [PATH:ko00410] Metabolism; Metabolism of Terpenoids and Polyketides; Limonene and pinene degradation [PATH:ko00903] Metabolism; Metabolism of Terpenoids and Polyketides; Geraniol degradation [PATH:ko00281] Metabolism; Xenobiotics Biodegradation and Metabolism; Caprolactam degradation [PATH:ko00930] Metabolism; Xenobiotics Biodegradation and Metabolism; Benzoate degradation via CoA ligation [PATH:ko00632]} {enoyl-CoA hydratase [Novosphingobium aromaticivorans DSM 12444]} {Q2G850_NOVAD Short chain enoyl-CoA hydratase OS=Novosphingobium aromaticivorans (strain DSM 12444) GN=Saro_1532 PE=4 SV=1}  {NA} "
B8_trim45_op.faGL000415 {NA} {NA} {NA} {NA}  {NA} 
B8_trim45_op.faGL000416 {NA} {NA} {NA} {NA}  {NA} 
B8_trim45_op.faGL000417 {COG1042 Acyl-CoA synthetase (NDP forming) C Energy production and conversion ;} {K01906 bioW 6-carboxyhexanoate--CoA ligase 6.2.1.14 Metabolism; Metabolism of Cofactors and Vitamins; Biotin metabolism [PATH:ko00780]} {pimeloyl-CoA synthetase [Acinetobacter sp. ADP1]} {Q6FBA3_ACIAD Pimeloyl-CoA synthetase OS=Acinetobacter sp. (strain ADP1) GN=pauA PE=4 SV=1}  {NA} 
B8_trim45_op.faGL000418 {NA} {NA} {NA} {NA}  {NA} 
B8_trim45_op.faGL000419 {NA} {K00257 E1.3.99.- -- -- Metabolism; Metabolism of Terpenoids and Polyketides; Geraniol degradation [PATH:ko00281] Metabolism; Xenobiotics Biodegradation and Metabolism; 1- and 2-Methylnaphthalene degradation [PATH:ko00624]} {acyl-CoA dehydrogenase domain protein [Variovorax paradoxus S110]} {C5D0J8_VARPS Acyl-CoA dehydrogenase domain protein OS=Variovorax paradoxus (strain S110) GN=Vapar_5499 PE=4 SV=1}  {NA} 
"B8_trim45_op.faGL000420 {COG0318 Acyl-CoA synthetases (AMP-forming)/AMP-acid ligases II IQ Lipid transport and metabolism ; Secondary metabolites biosynthesis, transport and catabolism ;} {K00666 K00666 fatty-acyl-CoA synthase 6.2.1.- Metabolism; Lipid Metabolism; Lipid biosynthesis proteins [BR:ko01004]} {AMP-binding domain protein [Ralstonia eutropha H16]} {Q0KA99_RALEH Acyl-CoA synthetase (AMP-forming)/AMP-acid ligase II OS=Ralstonia eutropha (strain ATCC 17699 / H16 / DSM 428 / Stanier 337) GN=H16_A1971 PE=4 SV=1}  {YNGI_BACSU Putative acyl-CoA synthetase yngI OS=Bacillus subtilis GN=yngI PE=3 SV=1} "
"B8_trim45_op.faGL000421 {COG1309 Transcriptional regulator K Transcription ;} {NA} {TetR/AcrR family transcriptional regulator [Ralstonia eutropha H16]} {Q0KAA0_RALEH Transcriptional regulator, TetR/AcrR-family OS=Ralstonia eutropha (strain ATCC 17699 / H16 / DSM 428 / Stanier 337) GN=H16_A1970 PE=4 SV=1}  {NA} "
B8_trim45_op.faGL000422 {NA} {NA} {NA} {NA}  {NA} 
"B8_trim45_op.faGL000423 {COG3338 Carbonic anhydrase P Inorganic ion transport and metabolism ;} {K01674 E4.2.1.1B, cah carbonic anhydrase 4.2.1.1 Metabolism; Energy Metabolism; Nitrogen metabolism [PATH:ko00910]} {Carbonic anhydrase precursor [Cupriavidus taiwanensis]} {B3RCW8_CUPTR Carbonic anhydrase OS=Cupriavidus taiwanensis (strain R1 / LMG 19424) GN=cah PE=4 SV=1}  {CAH_ERWCT Carbonic anhydrase OS=Erwinia carotovora subsp. atroseptica GN=cah PE=3 SV=1} "
B8_trim45_op.faGL000424 {NA} {NA} {cytochrome B561 [Burkholderia sp. CCGE1002]} {D5WJH7_BURSC Cytochrome B561 OS=Burkholderia sp. (strain CCGE1002) GN=BC1002_4655 PE=4 SV=1}  {NA} 
"B8_trim45_op.faGL000425 {NA} {NA} {conserved exported protein of unknown function, CHRD domain [Ralstonia solanacearum PSI07]} {D8N2A6_RALSO Putative uncharacterized protein OS=Ralstonia solanacearum GN=RPSI07_mp1447 PE=4 SV=1}  {NA} "
B8_trim45_op.faGL000426 {NA} {NA} {NA} {NA}  {NA} 
"B8_trim45_op.faGL000427 {COG4968 Tfp pilus assembly protein PilE NU Cell motility ; Intracellular trafficking, secretion, and vesicular transport ;} {K02655 pilE type IV pilus assembly protein PilE -- Environmental Information Processing; Membrane Transport; Secretion system [BR:ko02044] Cellular Processes; Cell Motility; Bacterial motility proteins [BR:ko02035]} {putative type 4 fimbrial biogenesis transmembrane protein [Ralstonia pickettii 12J]} {B2UBT9_RALPJ Putative type 4 fimbrial biogenesis transmembrane protein OS=Ralstonia pickettii (strain 12J) GN=Rpic_2916 PE=4 SV=1}  {FMAB_DICNO Fimbrial protein OS=Dichelobacter nodosus GN=fimA PE=3 SV=1} "
B8_trim45_op.faGL000428 {NA} {K08084 fimT type IV fimbrial biogenesis protein FimT -- Environmental Information Processing; Membrane Transport; Secretion system [BR:ko02044]} {N-terminal methylation site [Sideroxydans lithotrophicus ES-1]} {D5CUK7_SIDLE N-terminal methylation site OS=Sideroxydans lithotrophicus (strain ES-1) GN=Slit_2166 PE=4 SV=1}  {NA} 
"B8_trim45_op.faGL000429 {COG4967 Tfp pilus assembly protein PilV NU Cell motility ; Intracellular trafficking, secretion, and vesicular transport ;} {K02671 pilV type IV pilus assembly protein PilV -- Environmental Information Processing; Membrane Transport; Secretion system [BR:ko02044] Cellular Processes; Cell Motility; Bacterial motility proteins [BR:ko02035]} {type IV pilus modification protein PilV [Sideroxydans lithotrophicus ES-1]} {D5CUK6_SIDLE Type IV pilus modification protein PilV OS=Sideroxydans lithotrophicus (strain ES-1) GN=Slit_2165 PE=4 SV=1}  {NA} "
B8_trim45_op.faGL000430 {NA} {K02672 pilW type IV pilus assembly protein PilW -- Environmental Information Processing; Membrane Transport; Secretion system [BR:ko02044] Cellular Processes; Cell Motility; Bacterial motility proteins [BR:ko02035]} {putative type 4 fimbrial biogenesis PilW-related protein transmembrane [Sideroxydans lithotrophicus ES-1]} {D5CUK5_SIDLE Putative type 4 fimbrial biogenesis PilW-related protein transmembrane OS=Sideroxydans lithotrophicus (strain ES-1) GN=Slit_2164 PE=4 SV=1}  {NA} 
B8_trim45_op.faGL000431 {NA} {NA} {putative transmembrane protein [Polaromonas sp. JS666]} {Q129J8_POLSJ Putative transmembrane protein OS=Polaromonas sp. (strain JS666 / ATCC BAA-500) GN=Bpro_2879 PE=4 SV=1}  {NA} 
B8_trim45_op.faGL000432 {NA} {NA} {Putative type 4 fimbrial biogenesis protein [uncultured bacterium]} {C5JBB5_9BACT Putative type 4 fimbrial biogenesis protein OS=uncultured bacterium GN=bs45_0320 PE=4 SV=1}  {NA} 
B8_trim45_op.faGL000433 {NA} {NA} {putative outer membrane lytic transglycosylase MltA-interacting MipA [Cupriavidus taiwanensis]} {B3R9D8_CUPTR Putative outer membrane lytic transglycosylase MltA-interacting MipA OS=Cupriavidus taiwanensis (strain R1 / LMG 19424) GN=RALTA_B0899 PE=4 SV=1}  {NA} 
B8_trim45_op.faGL000434 {NA} {NA} {hypothetical protein H16_B2546 [Ralstonia eutropha H16]} {Q0JY46_RALEH Putative uncharacterized protein h16_B2546 OS=Ralstonia eutropha (strain ATCC 17699 / H16 / DSM 428 / Stanier 337) GN=H16_B2546 PE=4 SV=1}  {YCGR_CUPTR Flagellar brake protein YcgR OS=Cupriavidus taiwanensis (strain R1 / LMG 19424) GN=ycgR PE=3 SV=1} 
B8_trim45_op.faGL000435 {COG4257 Streptogramin lyase V Defense mechanisms ;} {NA} {putative hydrolase transmembrane protein [Ralstonia eutropha JMP134]} {Q46UZ6_RALEJ Putative hydrolase transmembrane protein OS=Ralstonia eutropha (strain JMP134) GN=Reut_B3680 PE=4 SV=1}  {NA} 
B8_trim45_op.faGL000436 {COG0778 Nitroreductase C Energy production and conversion ;} {K09019 rutE putative NADH dehydrogenase/NAD(P)H nitroreductase RutE 1.-.-.- Unclassified; Metabolism; Energy metabolism} {putative NADH dehydrogenase/NAD(P)H nitroreductase [Ralstonia solanacearum PSI07]} {D8MZV4_RALSO Putative NADH dehydrogenase/NAD(P)H nitroreductase OS=Ralstonia solanacearum GN=RPSI07_mp0546 PE=4 SV=1}  {Y3612_PARL1 Putative NADH dehydrogenase/NAD(P)H nitroreductase Plav_3612 OS=Parvibaculum lavamentivorans (strain DS-1 / DSM 13023 / NCIMB 13966) GN=Plav_3612 PE=3 SV=1} 
B8_trim45_op.faGL000437 {NA} {NA} {NA} {NA}  {NA} 
B8_trim45_op.faGL000438 {NA} {NA} {NA} {NA}  {NA} 
B8_trim45_op.faGL000439 {COG0347 Nitrogen regulatory protein PII E Amino acid transport and metabolism ;} {K04752 glnK nitrogen regulatory protein P-II 2 -- Unclassified; Metabolism; Amino acid metabolism} {nitrogen regulatory protein P-II 1 [Burkholderia pseudomallei K96243]} {Q63XV6_BURPS Nitrogen regulatory protein P-II 1 OS=Burkholderia pseudomallei GN=glnB1 PE=3 SV=1}  {GLNB_PASMU Nitrogen regulatory protein P-II OS=Pasteurella multocida GN=glnB PE=3 SV=1} 
B8_trim45_op.faGL000440 {COG4261 Predicted acyltransferase R General function prediction only ;} {K00680 E2.3.1.- -- -- Metabolism; Amino Acid Metabolism; Tyrosine metabolism [PATH:ko00350] Metabolism; Metabolism of Terpenoids and Polyketides; Limonene and pinene degradation [PATH:ko00903] Metabolism; Xenobiotics Biodegradation and Metabolism; Ethylbenzene degradation [PATH:ko00642] Metabolism; Xenobiotics Biodegradation and Metabolism; Benzoate degradation via CoA ligation [PATH:ko00632] Metabolism; Xenobiotics Biodegradation and Metabolism; 1- and 2-Methylnaphthalene degradation [PATH:ko00624]} {hypothetical protein Reut_B3931 [Ralstonia eutropha JMP134]} {Q46U96_RALEJ Putative uncharacterized protein OS=Ralstonia eutropha (strain JMP134) GN=Reut_B3931 PE=4 SV=1}  {NA} 
B8_trim45_op.faGL000441 {NA} {NA} {hypothetical protein Reut_B4988 [Ralstonia eutropha JMP134]} {Q46R98_RALEJ Putative uncharacterized protein OS=Ralstonia eutropha (strain JMP134) GN=Reut_B4988 PE=4 SV=1}  {NA} 
B8_trim45_op.faGL000442 {NA} {NA} {NA} {NA}  {NA} 
B8_trim45_op.faGL000443 {COG1565 Uncharacterized conserved protein S Function unknown ;} {NA} {hypothetical protein Reut_A0224 [Ralstonia eutropha JMP134]} {Q476S7_RALEJ Putative uncharacterized protein OS=Ralstonia eutropha (strain JMP134) GN=Reut_A0224 PE=4 SV=1}  {NA} 
B8_trim45_op.faGL000444 {NA} {NA} {hypothetical protein Reut_A0223 [Ralstonia eutropha JMP134]} {Q476S8_RALEJ Putative membrane protein OS=Ralstonia eutropha (strain JMP134) GN=Reut_A0223 PE=4 SV=1}  {NA} 
B8_trim45_op.faGL000445 {NA} {NA} {NA} {NA}  {NA} 
B8_trim45_op.faGL000446 {NA} {K01269 E3.4.11.- aminopeptidase 3.4.11.- Unclassified; Metabolism; Amino acid metabolism} {hypothetical protein RALTA_A2299 [Cupriavidus taiwanensis]} {B3R5P7_CUPTR Putative uncharacterized protein OS=Cupriavidus taiwanensis (strain R1 / LMG 19424) GN=RALTA_A2299 PE=4 SV=1}  {NA} 
B8_trim45_op.faGL000447 {COG4744 Uncharacterized conserved protein S Function unknown ;} {NA} {Protein of unknown function DUF2149 [Alicycliphilus denitrificans BC]} {D6VF69_9BURK Putative uncharacterized protein OS=Alicycliphilus denitrificans BC GN=AlideDRAFT_1428 PE=4 SV=1}  {NA} 
"B8_trim45_op.faGL000448 {COG0811 Biopolymer transport proteins U Intracellular trafficking, secretion, and vesicular transport ;} {NA} {conserved hypothetical protein [Alicycliphilus denitrificans BC]} {D6VF70_9BURK Putative uncharacterized protein OS=Alicycliphilus denitrificans BC GN=AlideDRAFT_1429 PE=3 SV=1}  {NA} "
"B8_trim45_op.faGL000449 {COG0614 ABC-type Fe3+-hydroxamate transport system, periplasmic component P Inorganic ion transport and metabolism ;} {K02016 ABC.FEV.S iron complex transport system substrate-binding protein -- Environmental Information Processing; Membrane Transport; Transporters [BR:ko02000] Environmental Information Processing; Membrane Transport; ABC transporters [PATH:ko02010]} {hypothetical protein Reut_A0131 [Ralstonia eutropha JMP134]} {Q477C0_RALEJ Putative uncharacterized protein OS=Ralstonia eutropha (strain JMP134) GN=Reut_A0131 PE=4 SV=1}  {NA} "
"B8_trim45_op.faGL000450 {COG0247 Fe-S oxidoreductase C Energy production and conversion ;} {K00104 glcD glycolate oxidase 1.1.3.15 Metabolism; Carbohydrate Metabolism; Glyoxylate and dicarboxylate metabolism [PATH:ko00630]} {conserved hypothetical protein, DUF224 [Cupriavidus taiwanensis]} {B2AHN8_CUPTR Putative uncharacterized protein OS=Cupriavidus taiwanensis (strain R1 / LMG 19424) GN=RALTA_B0085 PE=4 SV=1}  {LUTA_BACCN Lactate utilization protein A OS=Bacillus cereus subsp. cytotoxis (strain NVH 391-98) GN=lutA PE=3 SV=1} "
B8_trim45_op.faGL000451 {NA} {NA} {NA} {NA}  {NA} 
"B8_trim45_op.faGL000452 {NA} {K02051 ABC.SN.S, ssuA, tauA sulfonate/nitrate/taurine transport system substrate-binding protein -- Environmental Information Processing; Membrane Transport; Transporters [BR:ko02000] Environmental Information Processing; Membrane Transport; ABC transporters [PATH:ko02010]} {nitrate/sulfonate/bicarbonate ABC transporter periplasmic ligand-binding protein [Burkholderia xenovorans LB400]} {Q13IP7_BURXL ABC nitrate/sulfonate/bicarbonate family transporter, periplasmic ligand binding protein OS=Burkholderia xenovorans (strain LB400) GN=Bxeno_C0114 PE=4 SV=1}  {NA} "
B8_trim45_op.faGL000453 {NA} {NA} {NA} {NA}  {NA} 
"B8_trim45_op.faGL000454 {COG1167 Transcriptional regulators containing a DNA-binding HTH domain and an aminotransferase domain (MocR family) and their eukaryotic orthologs KE Transcription ; Amino acid transport and metabolism ;} {K00375 K00375 GntR family transcriptional regulator / MocR family aminotransferase -- Genetic Information Processing; Transcription; Transcription factors [BR:ko03000]} {transcriptional regulator, GntR family with aminotransferase domain [Rhizobium leguminosarum bv. trifolii WSM1325]} {C6AYB2_RHILS Transcriptional regulator, GntR family with aminotransferase domain OS=Rhizobium leguminosarum bv. trifolii (strain WSM1325) GN=Rleg_0024 PE=4 SV=1}  {NA} "
"B8_trim45_op.faGL000455 {NA} {K00680 E2.3.1.- -- -- Metabolism; Amino Acid Metabolism; Tyrosine metabolism [PATH:ko00350] Metabolism; Metabolism of Terpenoids and Polyketides; Limonene and pinene degradation [PATH:ko00903] Metabolism; Xenobiotics Biodegradation and Metabolism; Ethylbenzene degradation [PATH:ko00642] Metabolism; Xenobiotics Biodegradation and Metabolism; Benzoate degradation via CoA ligation [PATH:ko00632] Metabolism; Xenobiotics Biodegradation and Metabolism; 1- and 2-Methylnaphthalene degradation [PATH:ko00624]} {acetyltransferase, GNAT family protein 13 [Achromobacter xylosoxidans A8]} {B9C193_9BURK Acetyltransferase, gnat family OS=Burkholderia multivorans CGD2M GN=BURMUCGD2M_4433 PE=4 SV=1}  {NA} "
B8_trim45_op.faGL000456 {NA} {K01118 acpD FMN-dependent NADH-azoreductase 1.7.-.- Unclassified; Metabolism; Others} {NAD(P)H dehydrogenase (quinone) [Rhizobium leguminosarum bv. trifolii WSM1325]} {C6B3X0_RHILS FMN-dependent NADH-azoreductase 3 OS=Rhizobium leguminosarum bv. trifolii (strain WSM1325) GN=azoR3 PE=3 SV=1}  {AZOR4_PSEF5 FMN-dependent NADH-azoreductase 4 OS=Pseudomonas fluorescens (strain Pf-5 / ATCC BAA-477) GN=azoR4 PE=3 SV=1} 
"B8_trim45_op.faGL000457 {COG0845 Membrane-fusion protein M Cell wall/membrane/envelope biogenesis ;} {K03585 acrA membrane fusion protein -- Genetic Information Processing; Replication and Repair; Chromosome [BR:ko03036]} {putative auxiliary transport protein, membrane fusion protein (MFP) family [Burkholderia multivorans CGD1]} {B9AZE0_9BURK Putative auxiliary transport protein, membrane fusion protein (MFP) family OS=Burkholderia multivorans CGD1 GN=BURMUCGD1_4063 PE=4 SV=1}  {NA} "
"B8_trim45_op.faGL000458 {COG0841 Cation/multidrug efflux pump V Defense mechanisms ;} {K03296 TC.HAE1 hydrophobic/amphiphilic exporter-1 (mainly G- bacteria), HAE1 family -- Unclassified; Cellular Processes and Signaling; Other ion-coupled transporters} {OqxB [Burkholderia multivorans CGD2M]} {B9C177_9BURK OqxB OS=Burkholderia multivorans CGD2M GN=BURMUCGD2M_4417 PE=4 SV=1}  {BEPE_BRUSU Efflux pump membrane transporter BepE OS=Brucella suis GN=bepE PE=1 SV=1} "
"B8_trim45_op.faGL000459 {COG1538 Outer membrane protein MU Cell wall/membrane/envelope biogenesis ; Intracellular trafficking, secretion, and vesicular transport ;} {NA} {RND efflux system, outer membrane lipoprotein, NodT family [Acidobacterium sp. MP5ACTX8]} {D6USK1_9BACT RND efflux system, outer membrane lipoprotein, NodT family OS=Acidobacterium sp. MP5ACTX8 GN=AciX8DRAFT_2273 PE=4 SV=1}  {NA} "
B8_trim45_op.faGL000460 {NA} {NA} {NA} {NA}  {NA} 
B8_trim45_op.faGL000461 {NA} {NA} {NA} {NA}  {NA} 
"B8_trim45_op.faGL000462 {NA} {NA} {transcriptional regulator, TetR family [Cyanothece sp. PCC 8801]} {B7JZ74_CYAP8 Transcriptional regulator, TetR family OS=Cyanothece sp. (strain PCC 8801) GN=PCC8801_3314 PE=4 SV=1}  {NA} "
B8_trim45_op.faGL000463 {NA} {NA} {NA} {NA}  {NA} 
B8_trim45_op.faGL000464 {NA} {K09824 virK hypothetical protein -- Unclassified; Poorly Characterized; Function unknown} {hypothetical protein Rmet_3894 [Cupriavidus metallidurans CH34]} {Q1LGG4_RALME Putative uncharacterized protein OS=Ralstonia metallidurans (strain CH34 / ATCC 43123 / DSM 2839) GN=Rmet_3894 PE=4 SV=1}  {NA} 
B8_trim45_op.faGL000465 {NA} {K00936 E2.7.3.- -- -- Unclassified; Metabolism; Others} {signal transduction histidine kinase [Ralstonia eutropha H16]} {Q0K540_RALEH Signal transduction histidine kinase containing a receiver domain (Hybrid) and a purine-cytosine permease domain OS=Ralstonia eutropha (strain ATCC 17699 / H16 / DSM 428 / Stanier 337) GN=H16_B0078 PE=4 SV=1}  {NA} 
B8_trim45_op.faGL000466 {NA} {NA} {NA} {NA}  {NA} 
"B8_trim45_op.faGL000467 {COG3284 Transcriptional activator of acetoin/glycerol metabolism QK Secondary metabolites biosynthesis, transport and catabolism ; Transcription ;} {K02481 K02481 two-component system, NtrC family, response regulator -- Environmental Information Processing; Signal Transduction; Two-component system [BR:ko02022]} {transcriptional regulator of acetoin catabolism,PspF-family [Burkholderia sp. CCGE1003]} {E1TBR4_9BURK GAF modulated sigma54 specific transcriptional regulator, Fis family OS=Burkholderia sp. CCGE1003 GN=BC1003_2101 PE=4 SV=1}  {ACOR_RALEH Acetoin catabolism regulatory protein OS=Ralstonia eutropha (strain ATCC 17699 / H16 / DSM 428 / Stanier 337) GN=acoR PE=1 SV=2} "
B8_trim45_op.faGL000468 {NA} {NA} {NA} {NA}  {NA} 
"B8_trim45_op.faGL000469 {COG4281 Acyl-CoA-binding protein I Lipid transport and metabolism ;} {K13239 PECI peroxisomal 3,2-trans-enoyl-CoA isomerase 5.3.3.8 Metabolism; Lipid Metabolism; Fatty acid metabolism [PATH:ko00071] Cellular Processes; Transport and Catabolism; Peroxisome [PATH:ko04146]} {putative ACYL-COA-BINDING PROTEIN [Cupriavidus taiwanensis]} {B3R2G5_CUPTR Putative ACYL-COA-BINDING PROTEIN OS=Cupriavidus taiwanensis (strain R1 / LMG 19424) GN=RALTA_A1740 PE=4 SV=1}  {ACBP_SCHPO Putative acyl-CoA-binding protein OS=Schizosaccharomyces pombe GN=SPBC1539.06 PE=2 SV=1} "
B8_trim45_op.faGL000470 {NA} {NA} {NA} {NA}  {NA} 
B8_trim45_op.faGL000471 {NA} {NA} {NA} {NA}  {NA} 
B8_trim45_op.faGL000472 {NA} {NA} {hypothetical protein Msil_3607 [Methylocella silvestris BL2]} {B8EJ00_METSB Putative uncharacterized protein OS=Methylocella silvestris (strain BL2 / DSM 15510 / NCIMB 13906) GN=Msil_3607 PE=4 SV=1}  {NA} 
"B8_trim45_op.faGL000473 {COG0367 Asparagine synthase (glutamine-hydrolyzing) E Amino acid transport and metabolism ;} {K01953 E6.3.5.4, asnB asparagine synthase (glutamine-hydrolysing) 6.3.5.4 Metabolism; Energy Metabolism; Nitrogen metabolism [PATH:ko00910] Metabolism; Amino Acid Metabolism; Alanine, aspartate and glutamate metabolism [PATH:ko00250] Metabolism; Enzyme Families; Peptidases [BR:ko01002]} {asparagine synthase (glutamine-hydrolyzing) [Rhodospirillum centenum SW]} {B6IX73_RHOCS Asparagine synthase (Glutamine-hydrolyzing) OS=Rhodospirillum centenum (strain ATCC 51521 / SW) GN=asnB PE=4 SV=1}  {ASNS_PONAB Asparagine synthetase [glutamine-hydrolyzing] OS=Pongo abelii GN=ASNS PE=2 SV=3} "
B8_trim45_op.faGL000474 {NA} {NA} {NA} {NA}  {NA} 
B8_trim45_op.faGL000475 {NA} {NA} {NA} {NA}  {NA} 
"B8_trim45_op.faGL000476 {COG3210 Large exoproteins involved in heme utilization or adhesion U Intracellular trafficking, secretion, and vesicular transport ;} {NA} {hypothetical protein PFLU2428 [Pseudomonas fluorescens SBW25]} {C3K8K2_PSEFS Putative uncharacterized protein OS=Pseudomonas fluorescens (strain SBW25) GN=PFLU_2428 PE=4 SV=1}  {NA} "
B8_trim45_op.faGL000477 {NA} {NA} {NA} {NA}  {NA} 
B8_trim45_op.faGL000478 {NA} {NA} {NA} {NA}  {NA} 
"B8_trim45_op.faGL000479 {COG3712 Fe2+-dicitrate sensor, membrane component PT Inorganic ion transport and metabolism ; Signal transduction mechanisms ;} {K07165 fecR transmembrane sensor -- Unclassified; Cellular Processes and Signaling; Signal transduction mechanisms} {putative FecR [Burkholderia vietnamiensis G4]} {A4JPI9_BURVG Putative FecR OS=Burkholderia vietnamiensis (strain G4 / LMG 22486) GN=Bcep1808_5243 PE=4 SV=1}  {NA} "
"B8_trim45_op.faGL000480 {COG1595 DNA-directed RNA polymerase specialized sigma subunit, sigma24 homolog K Transcription ;} {K03088 SIG3.2, rpoE RNA polymerase sigma-70 factor, ECF subfamily -- Genetic Information Processing; Transcription; RNA polymerase [PATH:ko03020]} {sigma-24 (FecI-like) protein [Burkholderia thailandensis MSMB43]} {Q398C1_BURS3 Sigma-24 (FecI-like) OS=Burkholderia sp. (strain 383) GN=Bcep18194_B1076 PE=4 SV=1}  {NA} "
B8_trim45_op.faGL000481 {NA} {NA} {NA} {NA}  {NA} 
B8_trim45_op.faGL000482 {NA} {K00860 cysC adenylylsulfate kinase 2.7.1.25 Metabolism; Energy Metabolism; Sulfur metabolism [PATH:ko00920] Metabolism; Nucleotide Metabolism; Purine metabolism [PATH:ko00230] Metabolism; Metabolism of Other Amino Acids; Selenoamino acid metabolism [PATH:ko00450]} {hypothetical protein [uncultured bacterium]} {Q4PJ34_9BACT Putative uncharacterized protein OS=uncultured bacterium PE=4 SV=1}  {CYSC_SHESR Adenylyl-sulfate kinase OS=Shewanella sp. (strain MR-7) GN=cysC PE=3 SV=1} 
B8_trim45_op.faGL000483 {NA} {NA} {hypothetical protein Bcep18194_B1084 [Burkholderia sp. 383]} {Q398B3_BURS3 Putative uncharacterized protein OS=Burkholderia sp. (strain 383) GN=Bcep18194_B1084 PE=4 SV=1}  {NA} 
"B8_trim45_op.faGL000484 {COG3316 Transposase and inactivated derivatives L Replication, recombination and repair ;} {K07498 K07498 putative transposase -- Unclassified; Genetic Information Processing; Replication, recombination and repair proteins} {transposase [Burkholderia pseudomallei 576]} {C0XYE2_BURPS Transposase OS=Burkholderia pseudomallei Pakistan 9 GN=BUH_7177 PE=4 SV=1}  {NA} "
"B8_trim45_op.faGL000485 {COG3316 Transposase and inactivated derivatives L Replication, recombination and repair ;} {K07498 K07498 putative transposase -- Unclassified; Genetic Information Processing; Replication, recombination and repair proteins} {IS element transposase [Burkholderia pseudomallei K96243]} {Q63IM3_BURPS Putative IS element transposase OS=Burkholderia pseudomallei GN=BPSS2046 PE=4 SV=1}  {NA} "
"B8_trim45_op.faGL000486 {COG3316 Transposase and inactivated derivatives L Replication, recombination and repair ;} {K07498 K07498 putative transposase -- Unclassified; Genetic Information Processing; Replication, recombination and repair proteins} {ISBmu21 transposase [Burkholderia multivorans ATCC 17616]} {B3DAU2_BURM1 ISBmu21 transposase OS=Burkholderia multivorans (strain ATCC 17616 / 249) GN=BMULJ_05882 PE=4 SV=1}  {T431_STAAW Transposase for insertion sequence-like element IS431mec OS=Staphylococcus aureus (strain MW2) GN=tnp PE=3 SV=1} "
"B8_trim45_op.faGL000487 {COG3316 Transposase and inactivated derivatives L Replication, recombination and repair ;} {K07498 K07498 putative transposase -- Unclassified; Genetic Information Processing; Replication, recombination and repair proteins} {Integrase catalytic region [Burkholderia sp. Ch1-1]} {D5NTT2_9BURK Integrase catalytic region OS=Burkholderia sp. Ch1-1 GN=BCh11DRAFT_7809 PE=4 SV=1}  {NA} "
"B8_trim45_op.faGL000488 {NA} {K11475 vanR GntR family transcriptional regulator, vanillate catabolism transcriptional regulator -- Genetic Information Processing; Transcription; Transcription factors [BR:ko03000]} {GntR family transcriptional regulator [Sphingomonas wittichii RW1]} {A5VEE6_SPHWW Transcriptional regulator, GntR family OS=Sphingomonas wittichii (strain RW1 / DSM 6014 / JCM 10273) GN=Swit_4322 PE=4 SV=1}  {NA} "
B8_trim45_op.faGL000489 {NA} {NA} {putative OUTER MEMBRANE PORIN SIGNAL PEPTIDE PROTEIN [Cupriavidus taiwanensis]} {B3R6X0_CUPTR Putative OUTER MEMBRANE PORIN SIGNAL PEPTIDE PROTEIN OS=Cupriavidus taiwanensis (strain R1 / LMG 19424) GN=RALTA_A2740 PE=4 SV=1}  {NA} 
"B8_trim45_op.faGL000490 {COG0318 Acyl-CoA synthetases (AMP-forming)/AMP-acid ligases II IQ Lipid transport and metabolism ; Secondary metabolites biosynthesis, transport and catabolism ;} {K00666 K00666 fatty-acyl-CoA synthase 6.2.1.- Metabolism; Lipid Metabolism; Lipid biosynthesis proteins [BR:ko01004]} {Putative acyl-coA synthetase and ligase [Cupriavidus taiwanensis]} {B3RD52_CUPTR Putative acyl-coA synthetase and ligase OS=Cupriavidus taiwanensis (strain R1 / LMG 19424) GN=RALTA_B2250 PE=4 SV=1}  {ACS2L_HUMAN Acetyl-coenzyme A synthetase 2-like, mitochondrial OS=Homo sapiens GN=ACSS1 PE=1 SV=2} "
B8_trim45_op.faGL000491 {NA} {NA} {NA} {NA}  {NA} 
B8_trim45_op.faGL000492 {NA} {NA} {Hypothetical Protein RRSL_02197 [Ralstonia solanacearum UW551]} {D8NIB3_RALSO Putative uncharacterized protein OS=Ralstonia solanacearum GN=RCFBP_11491 PE=4 SV=1}  {NA} 
B8_trim45_op.faGL000493 {NA} {NA} {NA} {NA}  {NA} 
B8_trim45_op.faGL000494 {NA} {NA} {NA} {NA}  {NA} 
"B8_trim45_op.faGL000495 {COG0577 ABC-type antimicrobial peptide transport system, permease component V Defense mechanisms ;} {K02004 ABC.CD.P -- -- Environmental Information Processing; Membrane Transport; Transporters [BR:ko02000]} {ABC-type transport system involved in lipoprotein release permease component-like [Pseudoalteromonas tunicata D2]} {A4C5V5_9GAMM ABC-type transport system involved in lipoprotein release permease component-like OS=Pseudoalteromonas tunicata D2 GN=PTD2_11104 PE=4 SV=1}  {MACB_AZOSB Macrolide export ATP-binding/permease protein MacB OS=Azoarcus sp. (strain BH72) GN=macB PE=3 SV=1} "
B8_trim45_op.faGL000496 {COG0831 Urea amidohydrolase (urease) gamma subunit E Amino acid transport and metabolism ;} {K01430 ureA urease subunit gamma 3.5.1.5 Metabolism; Nucleotide Metabolism; Purine metabolism [PATH:ko00230] Metabolism; Amino Acid Metabolism; Arginine and proline metabolism [PATH:ko00330] Metabolism; Xenobiotics Biodegradation and Metabolism; Atrazine degradation [PATH:ko00791]} {urease subunit gamma [Cupriavidus metallidurans CH34]} {D8P1K7_RALSO Urease subunit gamma 4 OS=Ralstonia solanacearum GN=ureA PE=3 SV=1}  {URE3_RALME Urease subunit gamma OS=Ralstonia metallidurans (strain CH34 / ATCC 43123 / DSM 2839) GN=ureA PE=3 SV=1} 
"B8_trim45_op.faGL000497 {COG0829 Urease accessory protein UreH O Posttranslational modification, protein turnover, chaperones ;} {K03190 ureD, ureH urease accessory protein -- Unclassified; Genetic Information Processing; Protein folding and associated processing} {urea amidohydrolase (urease) accessory protein UreD [Ralstonia eutropha H16]} {B3R3Z8_CUPTR Urease accessory protein ureD OS=Cupriavidus taiwanensis (strain R1 / LMG 19424) GN=ureD PE=3 SV=1}  {URED_RALEH Urease accessory protein ureD OS=Ralstonia eutropha (strain ATCC 17699 / H16 / DSM 428 / Stanier 337) GN=ureD PE=3 SV=1} "
B8_trim45_op.faGL000498 {NA} {NA} {NahR [Ralstonia solanacearum UW551]} {B5SMB5_RALSO Transcriptional regulatory dna-binding protein OS=Ralstonia solanacearum IPO1609 GN=RSIPO_01739 PE=4 SV=1}  {NAHR_PSEPU HTH-type transcriptional activator nahR OS=Pseudomonas putida GN=nahR PE=4 SV=2} 
"B8_trim45_op.faGL000499 {COG0543 2-polyprenylphenol hydroxylase and related flavodoxin oxidoreductases HC Coenzyme transport and metabolism ; Energy production and conversion ;} {NA} {Oxidoreductase FAD-binding domain protein [Burkholderia sp. CCGE1001]} {D1UR49_9BURK Oxidoreductase FAD-binding domain protein OS=Burkholderia sp. CCGE1001 GN=BC1001DRAFT_4909 PE=4 SV=1}  {NDOR_PSEPU Naphthalene 1,2-dioxygenase system ferredoxin--NAD(+) reductase component OS=Pseudomonas putida GN=ndoR PE=1 SV=1} "
"B8_trim45_op.faGL000500 {COG4638 Phenylpropionate dioxygenase and related ring-hydroxylating dioxygenases, large terminal subunit PR Inorganic ion transport and metabolism ; General function prediction only ;} {K05708 hcaA1, hcaE large terminal subunit of phenylpropionate dioxygenase 1.14.12.19 Metabolism; Amino Acid Metabolism; Phenylalanine metabolism [PATH:ko00360]} {Rieske (2Fe-2S) domain protein [Burkholderia sp. CCGE1001]} {D1UR50_9BURK Rieske (2Fe-2S) domain protein OS=Burkholderia sp. CCGE1001 GN=BC1001DRAFT_4910 PE=4 SV=1}  {NA} "
"B8_trim45_op.faGL000501 {COG5517 Small subunit of phenylpropionate dioxygenase Q Secondary metabolites biosynthesis, transport and catabolism ;} {K05709 hcaA2, hcaF small terminal subunit of phenylpropionate dioxygenase 1.14.12.19 Metabolism; Amino Acid Metabolism; Phenylalanine metabolism [PATH:ko00360]} {aromatic-ring-hydroxylating dioxygenase beta subunit [Burkholderia sp. CCGE1001]} {D1UR51_9BURK Aromatic-ring-hydroxylating dioxygenase beta subunit OS=Burkholderia sp. CCGE1001 GN=BC1001DRAFT_4911 PE=4 SV=1}  {NA} "
"B8_trim45_op.faGL000502 {COG2146 Ferredoxin subunits of nitrite reductase and ring-hydroxylating dioxygenases PR Inorganic ion transport and metabolism ; General function prediction only ;} {K05710 hcaC ferredoxin subunit of phenylpropionate dioxygenase -- Metabolism; Amino Acid Metabolism; Phenylalanine metabolism [PATH:ko00360]} {Rieske (2Fe-2S) domain protein [Burkholderia sp. CCGE1001]} {D1UR52_9BURK Rieske (2Fe-2S) domain protein OS=Burkholderia sp. CCGE1001 GN=BC1001DRAFT_4912 PE=4 SV=1}  {NDOA_PSEAE Naphthalene 1,2-dioxygenase system ferredoxin subunit OS=Pseudomonas aeruginosa GN=ndoA PE=3 SV=3} "
"B8_trim45_op.faGL000503 {NA} {K13021 ttuB MFS transporter, ACS family, tartrate transporter -- Environmental Information Processing; Membrane Transport; Transporters [BR:ko02000]} {putative transport protein (MFS family) [Cupriavidus taiwanensis]} {B2AI28_CUPTR Putative transport protein (MFS family) OS=Cupriavidus taiwanensis (strain R1 / LMG 19424) GN=RALTA_B0227 PE=4 SV=1}  {TUB4_AGRVI Putative tartrate transporter OS=Agrobacterium vitis GN=ttuB PE=2 SV=1} "
"B8_trim45_op.faGL000504 {COG0129 Dihydroxyacid dehydratase/phosphogluconate dehydratase EG Amino acid transport and metabolism ; Carbohydrate transport and metabolism ;} {K13875 K13875, araC L-arabonate dehydrase 4.2.1.25 Metabolism; Carbohydrate Metabolism; Ascorbate and aldarate metabolism [PATH:ko00053]} {Dihydroxy-acid dehydratase [Ralstonia pickettii 12D]} {C6BDT1_RALP1 Dihydroxy-acid dehydratase OS=Ralstonia pickettii (strain 12D) GN=Rpic12D_2595 PE=4 SV=1}  {ILVD_CALS8 Dihydroxy-acid dehydratase OS=Caldicellulosiruptor saccharolyticus (strain ATCC 43494 / DSM 8903) GN=ilvD PE=3 SV=1} "
"B8_trim45_op.faGL000505 {NA} {NA} {transcriptional regulator, LysR family [Ralstonia pickettii 12D]} {C6BDT0_RALP1 Transcriptional regulator, LysR family OS=Ralstonia pickettii (strain 12D) GN=Rpic12D_2594 PE=4 SV=1}  {NA} "
"B8_trim45_op.faGL000506 {COG3181 Uncharacterized protein conserved in bacteria S Function unknown ;} {K01703 leuC 3-isopropylmalate/(R)-2-methylmalate dehydratase large subunit 4.2.1.33 4.2.1.35 Metabolism; Carbohydrate Metabolism; C5-Branched dibasic acid metabolism [PATH:ko00660] Metabolism; Amino Acid Metabolism; Valine, leucine and isoleucine biosynthesis [PATH:ko00290]} {3-isopropylmalate dehydratase [Burkholderia phytofirmans PsJN]} {B2TDH6_BURPP 3-isopropylmalate dehydratase OS=Burkholderia phytofirmans (strain DSM 17436 / PsJN) GN=Bphyt_4646 PE=4 SV=1}  {NA} "
"B8_trim45_op.faGL000507 {NA} {NA} {transcriptional regulator, LysR family [Burkholderia phytofirmans PsJN]} {B2TDH5_BURPP Transcriptional regulator, LysR family OS=Burkholderia phytofirmans (strain DSM 17436 / PsJN) GN=Bphyt_4645 PE=4 SV=1}  {NA} "
"B8_trim45_op.faGL000508 {COG1529 Aerobic-type carbon monoxide dehydrogenase, large subunit CoxL/CutL homologs C Energy production and conversion ;} {NA} {putative xanthine deshydrogenase [Cupriavidus taiwanensis]} {B3RBH7_CUPTR Putative xanthine deshydrogenase OS=Cupriavidus taiwanensis (strain R1 / LMG 19424) GN=RALTA_B1658 PE=4 SV=1}  {NA} "
"B8_trim45_op.faGL000509 {COG2080 Aerobic-type carbon monoxide dehydrogenase, small subunit CoxS/CutS homologs C Energy production and conversion ;} {K03518 E1.2.99.2S, coxS carbon-monoxide dehydrogenase small subunit 1.2.99.2 Metabolism; Energy Metabolism; Methane metabolism [PATH:ko00680] Metabolism; Xenobiotics Biodegradation and Metabolism; Trinitrotoluene degradation [PATH:ko00633]} {putative deshydrogenase/oxidoreductase; [2Fe-2S]-binding motif [Cupriavidus taiwanensis]} {B3RBH8_CUPTR Putative deshydrogenase/oxidoreductase; [2Fe-2S]-binding motif OS=Cupriavidus taiwanensis (strain R1 / LMG 19424) GN=RALTA_B1659 PE=4 SV=1}  {NA} "
B8_trim45_op.faGL000510 {NA} {NA} {NA} {NA}  {NA} 
B8_trim45_op.faGL000511 {NA} {NA} {NA} {NA}  {NA} 
"B8_trim45_op.faGL000512 {NA} {NA} {LysR family transcriptional regulator [Polaromonas sp. JS666]} {Q124H2_POLSJ Transcriptional regulator, LysR family OS=Polaromonas sp. (strain JS666 / ATCC BAA-500) GN=Bpro_4178 PE=4 SV=1}  {NA} "
"B8_trim45_op.faGL000513 {NA} {NA} {LysR family transcriptional regulator [Rhodoferax ferrireducens T118]} {Q21SQ6_RHOFD Transcriptional regulator, LysR family OS=Rhodoferax ferrireducens (strain DSM 15236 / ATCC BAA-621 / T118) GN=Rfer_3491 PE=4 SV=1}  {NA} "
"B8_trim45_op.faGL000514 {COG0845 Membrane-fusion protein M Cell wall/membrane/envelope biogenesis ;} {K13888 macA macrolide-specific efflux protein MacA -- Unclassified; Cellular Processes and Signaling; Other transporters} {macrolide efflux protein MacA [Burkholderia oklahomensis C6786]} {Q399M2_BURS3 Secretion protein, HlyD family OS=Burkholderia sp. (strain 383) GN=Bcep18194_B0725 PE=4 SV=1}  {MACA_YERPE Probable macrolide-specific efflux protein macA OS=Yersinia pestis GN=macA PE=3 SV=1} "
B8_trim45_op.faGL000515 {NA} {NA} {NA} {NA}  {NA} 
B8_trim45_op.faGL000516 {NA} {NA} {NA} {NA}  {NA} 
B8_trim45_op.faGL000517 {COG0726 Predicted xylanase/chitin deacetylase G Carbohydrate transport and metabolism ;} {NA} {polysaccharide deacetylase [Polaromonas naphthalenivorans CJ2]} {A1VN20_POLNA Polysaccharide deacetylase OS=Polaromonas naphthalenivorans (strain CJ2) GN=Pnap_1736 PE=4 SV=1}  {NA} 
B8_trim45_op.faGL000518 {NA} {NA} {NA} {NA}  {NA} 
"B8_trim45_op.faGL000519 {NA} {NA} {XRE family transcriptional regulator [Burkholderia phymatum STM815]} {B2JNZ3_BURP8 Transcriptional regulator, XRE family OS=Burkholderia phymatum (strain DSM 17167 / STM815) GN=Bphy_5469 PE=4 SV=1}  {NA} "
"B8_trim45_op.faGL000520 {COG0251 Putative translation initiation inhibitor, yjgF family J Translation, ribosomal structure and biogenesis ;} {K07567 tdcF TdcF protein -- Unclassified; Genetic Information Processing; Translation proteins} {endoribonuclease L-PSP [Burkholderia sp. 383]} {Q39BI1_BURS3 Endoribonuclease L-PSP OS=Burkholderia sp. (strain 383) GN=Bcep18194_B0063 PE=4 SV=1}  {Y322_HAEDU RutC family protein HD_0322 OS=Haemophilus ducreyi GN=HD_0322 PE=3 SV=1} "
B8_trim45_op.faGL000521 {COG0665 Glycine/D-amino acid oxidases (deaminating) E Amino acid transport and metabolism ;} {K00285 dadA D-amino-acid dehydrogenase 1.4.99.1 Metabolism; Energy Metabolism; Nitrogen metabolism [PATH:ko00910] Metabolism; Amino Acid Metabolism; Phenylalanine metabolism [PATH:ko00360]} {FAD dependent oxidoreductase [Burkholderia phymatum STM815]} {B2JNY9_BURP8 FAD dependent oxidoreductase OS=Burkholderia phymatum (strain DSM 17167 / STM815) GN=Bphy_5465 PE=4 SV=1}  {NA} 
"B8_trim45_op.faGL000522 {COG1113 Gamma-aminobutyrate permease and related permeases E Amino acid transport and metabolism ;} {K03293 TC.AAT amino acid transporter, AAT family -- Unclassified; Cellular Processes and Signaling; Other ion-coupled transporters} {amino acid transporter [Burkholderia sp. 383]} {Q39BH9_BURS3 Amino acid transporter OS=Burkholderia sp. (strain 383) GN=Bcep18194_B0065 PE=4 SV=1}  {YTNA_BACSU Uncharacterized amino acid permease YtnA OS=Bacillus subtilis GN=ytnA PE=3 SV=1} "
"B8_trim45_op.faGL000523 {NA} {NA} {IclR family transcriptional regulator [Ralstonia eutropha H16]} {Q0K4C4_RALEH Transcriptional regulator, IclR-family OS=Ralstonia eutropha (strain ATCC 17699 / H16 / DSM 428 / Stanier 337) GN=H16_B0350 PE=4 SV=1}  {NA} "
B8_trim45_op.faGL000524 {COG3181 Uncharacterized protein conserved in bacteria S Function unknown ;} {NA} {hypothetical protein Reut_B4610 [Ralstonia eutropha JMP134]} {Q46SC4_RALEJ Uncharacterized protein UPF0065 OS=Ralstonia eutropha (strain JMP134) GN=Reut_B4610 PE=4 SV=1}  {YCLC_PSEPU UPF0065 protein in clcB-clcD intergenic region OS=Pseudomonas putida PE=3 SV=1} 
"B8_trim45_op.faGL000525 {NA} {K03577 acrR TetR/AcrR family transcriptional regulator, acrAB operon repressor -- Genetic Information Processing; Transcription; Transcription factors [BR:ko03000]} {transcriptional regulator, TetR family [Acidobacterium sp. MP5ACTX8]} {D6UNT8_9BACT Transcriptional regulator, TetR family OS=Acidobacterium sp. MP5ACTX8 GN=AciX8DRAFT_0918 PE=4 SV=1}  {NA} "
B8_trim45_op.faGL000526 {NA} {NA} {NA} {NA}  {NA} 
B8_trim45_op.faGL000527 {COG0451 Nucleoside-diphosphate-sugar epimerases MG Cell wall/membrane/envelope biogenesis ; Carbohydrate transport and metabolism ;} {K00091 E1.1.1.219 dihydroflavonol-4-reductase 1.1.1.219 Metabolism; Biosynthesis of Other Secondary Metabolites; Flavonoid biosynthesis [PATH:ko00941]} {dihydrokaempferol 4-reductase [Chromobacterium violaceum ATCC 12472]} {Q7P078_CHRVO Dihydrokaempferol 4-reductase OS=Chromobacterium violaceum GN=hpnA PE=4 SV=1}  {NA} 
B8_trim45_op.faGL000528 {NA} {NA} {NA} {NA}  {NA} 
"B8_trim45_op.faGL000529 {NA} {K02335 DPO1, polA DNA polymerase I 2.7.7.7 Metabolism; Nucleotide Metabolism; Purine metabolism [PATH:ko00230] Metabolism; Nucleotide Metabolism; Pyrimidine metabolism [PATH:ko00240] Genetic Information Processing; Replication and Repair; DNA replication [PATH:ko03030] Genetic Information Processing; Replication and Repair; DNA replication proteins [BR:ko03032] Genetic Information Processing; Replication and Repair; Base excision repair [PATH:ko03410] Genetic Information Processing; Replication and Repair; Nucleotide excision repair [PATH:ko03420] Genetic Information Processing; Replication and Repair; Homologous recombination [PATH:ko03440] Genetic Information Processing; Replication and Repair; DNA repair and recombination proteins [BR:ko03400]} {putative 5'-3' exonuclease [Herminiimonas arsenicoxydans]} {A4G1I4_HERAR Putative 5'-3' exonuclease OS=Herminiimonas arsenicoxydans GN=HEAR0136 PE=4 SV=1}  {NA} "
"B8_trim45_op.faGL000530 {COG0604 NADPH:quinone reductase and related Zn-dependent oxidoreductases CR Energy production and conversion ; General function prediction only ;} {K00344 E1.6.5.5, qor NADPH2:quinone reductase 1.6.5.5 Unclassified; Metabolism; Energy metabolism} {zinc-binding alcohol dehydrogenase family protein [Dickeya dadantii Ech586]} {D2BU29_DICD5 Zinc-binding alcohol dehydrogenase family protein OS=Dickeya dadantii (strain Ech586) GN=Dd586_0996 PE=4 SV=1}  {NA} "
B8_trim45_op.faGL000531 {NA} {NA} {Major facilitator superfamily transporter [Azotobacter vinelandii DJ]} {C1DR75_AZOVD Major facilitator superfamily transporter OS=Azotobacter vinelandii (strain DJ / ATCC BAA-1303) GN=Avin_35860 PE=4 SV=1}  {NA} 
"B8_trim45_op.faGL000532 {COG1538 Outer membrane protein MU Cell wall/membrane/envelope biogenesis ; Intracellular trafficking, secretion, and vesicular transport ;} {NA} {outer membrane protein [Ralstonia eutropha H16]} {Q0K0A9_RALEH Outer membrane protein OS=Ralstonia eutropha (strain ATCC 17699 / H16 / DSM 428 / Stanier 337) GN=H16_B1783 PE=4 SV=1}  {NA} "
B8_trim45_op.faGL000533 {NA} {NA} {NA} {NA}  {NA} 
"B8_trim45_op.faGL000534 {COG0526 Thiol-disulfide isomerase and thioredoxins OC Posttranslational modification, protein turnover, chaperones ; Energy production and conversion ;} {NA} {thioredoxin-like protein [Cupriavidus metallidurans CH34]} {Q1LRV7_RALME Thiol-disulfide isomerase-like and thioredoxin-like protein OS=Ralstonia metallidurans (strain CH34 / ATCC 43123 / DSM 2839) GN=Rmet_0233 PE=4 SV=1}  {NA} "
"B8_trim45_op.faGL000535 {COG1305 Transglutaminase-like enzymes, putative cysteine proteases E Amino acid transport and metabolism ;} {NA} {hypothetical protein Rmet_3624 [Cupriavidus metallidurans CH34]} {Q1LH80_RALME Putative uncharacterized protein OS=Ralstonia metallidurans (strain CH34 / ATCC 43123 / DSM 2839) GN=Rmet_3624 PE=4 SV=1}  {NA} "
"B8_trim45_op.faGL000536 {COG1305 Transglutaminase-like enzymes, putative cysteine proteases E Amino acid transport and metabolism ;} {NA} {transglutaminase-like [Ralstonia eutropha JMP134]} {Q46PM4_RALEJ Transglutaminase-like OS=Ralstonia eutropha (strain JMP134) GN=Reut_B5565 PE=4 SV=1}  {NA} "
"B8_trim45_op.faGL000537 {COG0745 Response regulators consisting of a CheY-like receiver domain and a winged-helix DNA-binding domain TK Signal transduction mechanisms ; Transcription ;} {K07663 creB two-component system, OmpR family, catabolic regulation response regulator CreB -- Environmental Information Processing; Signal Transduction; Two-component system [PATH:ko02020] Environmental Information Processing; Signal Transduction; Two-component system [BR:ko02022]} {Transcriptional regulatory protein, CheY family [Ralstonia solanacearum]} {D8NAT9_RALSO Transcriptional regulatory protein, CheY family OS=Ralstonia solanacearum GN=creB PE=4 SV=1}  {CREB_ECOLI Transcriptional regulatory protein CreB OS=Escherichia coli (strain K12) GN=creB PE=3 SV=1} "
"B8_trim45_op.faGL000538 {COG0477 Permeases of the major facilitator superfamily GEPR Carbohydrate transport and metabolism ; Amino acid transport and metabolism ; Inorganic ion transport and metabolism ; General function prediction only ;} {K08191 exuT MFS transporter, ACS family, hexuronate transporter -- Environmental Information Processing; Membrane Transport; Transporters [BR:ko02000]} {major facilitator transporter [Ralstonia eutropha JMP134]} {Q46R56_RALEJ Major facilitator superfamily MFS_1 OS=Ralstonia eutropha (strain JMP134) GN=Reut_B5030 PE=4 SV=1}  {NA} "
B8_trim45_op.faGL000539 {COG1576 Uncharacterized conserved protein S Function unknown ;} {K00783 ybeA hypothetical protein -- Unclassified; Poorly Characterized; Function unknown} {rRNA large subunit methyltransferase [Ralstonia eutropha H16]} {C6BK28_RALP1 Ribosomal RNA large subunit methyltransferase H OS=Ralstonia pickettii (strain 12D) GN=rlmH PE=3 SV=1}  {RLMH_RALEH Ribosomal RNA large subunit methyltransferase H OS=Ralstonia eutropha (strain ATCC 17699 / H16 / DSM 428 / Stanier 337) GN=rlmH PE=3 SV=1} 
"B8_trim45_op.faGL000540 {COG3696 Putative silver efflux pump P Inorganic ion transport and metabolism ;} {K07239 TC.HME heavy-metal exporter, HME family -- Unclassified; Cellular Processes and Signaling; Other ion-coupled transporters} {heavy metal efflux pump CzcA [Ralstonia eutropha JMP134]} {Q46PD4_RALEJ Heavy metal efflux pump CzcA OS=Ralstonia eutropha (strain JMP134) GN=Reut_B5655 PE=4 SV=1}  {CZCA_ALCSC Cation efflux system protein CzcA OS=Alcaligenes sp. (strain CT14) GN=czcA PE=3 SV=1} "
B8_trim45_op.faGL000541 {NA} {NA} {hypothetical protein CtesDRAFT_PD0728 [Comamonas testosteroni KF-1]} {B7WVJ0_COMTE Putative uncharacterized protein OS=Comamonas testosteroni KF-1 GN=CtesDRAFT_PD0728 PE=4 SV=1}  {NA} 
B8_trim45_op.faGL000542 {NA} {NA} {hypothetical protein CTS44_04859 [Comamonas testosteroni S44]} {D8D2F9_COMTE Putative uncharacterized protein OS=Comamonas testosteroni S44 GN=CTS44_04859 PE=4 SV=1}  {NA} 
B8_trim45_op.faGL000543 {NA} {NA} {GCN5-related N-acetyltransferase [Burkholderia phymatum STM815]} {B2JRU5_BURP8 GCN5-related N-acetyltransferase OS=Burkholderia phymatum (strain DSM 17167 / STM815) GN=Bphy_4755 PE=4 SV=1}  {NA} 
B8_trim45_op.faGL000544 {NA} {NA} {NA} {NA}  {NA} 
"B8_trim45_op.faGL000545 {COG0546 Predicted phosphatases R General function prediction only ;} {K01091 E3.1.3.18, gph phosphoglycolate phosphatase 3.1.3.18 Metabolism; Carbohydrate Metabolism; Glyoxylate and dicarboxylate metabolism [PATH:ko00630]} {putative HYDROLASE PHOSPHATASE PROTEIN, Haloacid dehalogenase-like hydrolase [Cupriavidus taiwanensis]} {B2AIM8_CUPTR Putative HYDROLASE PHOSPHATASE PROTEIN, Haloacid dehalogenase-like hydrolase OS=Cupriavidus taiwanensis (strain R1 / LMG 19424) GN=RALTA_B0433 PE=4 SV=1}  {NA} "
B8_trim45_op.faGL000546 {COG0115 Branched-chain amino acid aminotransferase/4-amino-4-deoxychorismate lyase EH Amino acid transport and metabolism ; Coenzyme transport and metabolism ;} {NA} {hypothetical protein Sros_5090 [Streptosporangium roseum DSM 43021]} {D2BA52_STRRD Putative uncharacterized protein OS=Streptosporangium roseum (strain ATCC 12428 / DSM 43021 / JCM 3005 / NI 9100) GN=Sros_5090 PE=4 SV=1}  {NA} 
"B8_trim45_op.faGL000547 {COG0583 Transcriptional regulator K Transcription ;} {K03566 gcvA LysR family transcriptional regulator, glycine cleavage system transcriptional activator -- Genetic Information Processing; Transcription; Transcription factors [BR:ko03000]} {transcriptional regulator, LysR family [Halomonas elongata DSM 2581]} {E1V9D8_HALEL Transcriptional regulator, LysR family OS=Halomonas elongata DSM 2581 GN=HELO_3926 PE=4 SV=1}  {HDFR_ESCF3 HTH-type transcriptional regulator hdfR OS=Escherichia fergusonii (strain ATCC 35469 / DSM 13698 / CDC 0568-73) GN=hdfR PE=3 SV=1} "
B8_trim45_op.faGL000548 {COG1752 Predicted esterase of the alpha-beta hydrolase superfamily R General function prediction only ;} {K07001 K07001 -- -- Unclassified; Poorly Characterized; General function prediction only} {alpha-beta hydrolase family esterase [Ralstonia eutropha H16]} {Q0K116_RALEH Predicted esterase of the alpha-beta hydrolase superfamily OS=Ralstonia eutropha (strain ATCC 17699 / H16 / DSM 428 / Stanier 337) GN=H16_B1521 PE=4 SV=1}  {NA} 
"B8_trim45_op.faGL000549 {COG2114 Adenylate cyclase, family 3 (some proteins contain HAMP domain) T Signal transduction mechanisms ;} {K01768 E4.6.1.1 adenylate cyclase 4.6.1.1 Metabolism; Nucleotide Metabolism; Purine metabolism [PATH:ko00230] Cellular Processes; Cell Growth and Death; Meiosis - yeast [PATH:ko04113]} {ATP synthase beta subunit/transription termination factor Rho [Ralstonia eutropha H16]} {Q0K118_RALEH ATP synthase beta subunit/transription termination factor rho OS=Ralstonia eutropha (strain ATCC 17699 / H16 / DSM 428 / Stanier 337) GN=H16_B1519 PE=4 SV=1}  {NA} "
B8_trim45_op.faGL000550 {NA} {NA} {hypothetical protein Reut_B4364 [Ralstonia eutropha JMP134]} {Q46T18_RALEJ Putative uncharacterized protein OS=Ralstonia eutropha (strain JMP134) GN=Reut_B4364 PE=4 SV=1}  {NA} 
B8_trim45_op.faGL000551 {NA} {NA} {extra-cytoplasmic solute receptor [Ralstonia eutropha H16]} {Q0K072_RALEH Probable extra-cytoplasmic solute receptor OS=Ralstonia eutropha (strain ATCC 17699 / H16 / DSM 428 / Stanier 337) GN=H16_B1820 PE=4 SV=1}  {NA} 
"B8_trim45_op.faGL000552 {NA} {NA} {transcriptional regulator, LysR family [Burkholderia ambifaria IOP40-10]} {B1FRA7_9BURK Transcriptional regulator, LysR family OS=Burkholderia ambifaria IOP40-10 GN=BamIOP4010DRAFT_6568 PE=4 SV=1}  {CATR_ACILW Probable cat1 operon transcriptional activator OS=Acinetobacter lwoffii PE=4 SV=1} "
B8_trim45_op.faGL000553 {NA} {K00480 E1.14.13.1 salicylate hydroxylase 1.14.13.1 Metabolism; Xenobiotics Biodegradation and Metabolism; Naphthalene and anthracene degradation [PATH:ko00626] Metabolism; Xenobiotics Biodegradation and Metabolism; Fluorene degradation [PATH:ko00628] Metabolism; Xenobiotics Biodegradation and Metabolism; 1- and 2-Methylnaphthalene degradation [PATH:ko00624]} {monooxygenase FAD-binding [Delftia acidovorans SPH-1]} {A9BX24_DELAS Monooxygenase FAD-binding OS=Delftia acidovorans (strain DSM 14801 / SPH-1) GN=Daci_4378 PE=4 SV=1}  {NA} 
"B8_trim45_op.faGL000554 {NA} {NA} {DJ-1/PfpI family protein 2 [Achromobacter xylosoxidans A8]} {Q39F77_BURS3 Putative transcriptional regulator, AraC family OS=Burkholderia sp. (strain 383) GN=Bcep18194_A5295 PE=4 SV=1}  {NA} "
B8_trim45_op.faGL000555 {NA} {NA} {conserved hypothetical protein [Burkholderia graminis C4D1M]} {B1G5B9_9BURK Putative uncharacterized protein OS=Burkholderia graminis C4D1M GN=BgramDRAFT_4548 PE=4 SV=1}  {NA} 
B8_trim45_op.faGL000556 {NA} {NA} {NA} {NA}  {NA} 
B8_trim45_op.faGL000557 {COG4255 Uncharacterized protein conserved in bacteria S Function unknown ;} {NA} {hypothetical protein H16_A1172 [Ralstonia eutropha H16]} {Q0KCF8_RALEH Hypothetical membrane associated protein OS=Ralstonia eutropha (strain ATCC 17699 / H16 / DSM 428 / Stanier 337) GN=H16_A1172 PE=4 SV=1}  {NA} 
B8_trim45_op.faGL000558 {COG2022 Uncharacterized enzyme of thiazole biosynthesis H Coenzyme transport and metabolism ;} {K03149 thiG thiamine biosynthesis ThiG -- Metabolism; Metabolism of Cofactors and Vitamins; Thiamine metabolism [PATH:ko00730]} {thiazole synthase [Ralstonia eutropha JMP134]} {C6BHY9_RALP1 Thiazole synthase OS=Ralstonia pickettii (strain 12D) GN=thiG PE=3 SV=1}  {THIG_RALEJ Thiazole synthase OS=Ralstonia eutropha (strain JMP134) GN=thiG PE=3 SV=1} 
"B8_trim45_op.faGL000559 {COG0600 ABC-type nitrate/sulfonate/bicarbonate transport system, permease component P Inorganic ion transport and metabolism ;} {K02050 ABC.SN.P, ssuC, tauC sulfonate/nitrate/taurine transport system permease protein -- Environmental Information Processing; Membrane Transport; Transporters [BR:ko02000] Environmental Information Processing; Membrane Transport; ABC transporters [PATH:ko02010]} {binding-protein dependent transport system inner membrane protein [Ralstonia eutropha JMP134]} {Q46ZU4_RALEJ Binding-protein-dependent transport systems inner membrane component OS=Ralstonia eutropha (strain JMP134) GN=Reut_A1975 PE=3 SV=1}  {SSUC_ECOLI Putative aliphatic sulfonates transport permease protein ssuC OS=Escherichia coli (strain K12) GN=ssuC PE=1 SV=2} "
"B8_trim45_op.faGL000560 {COG2887 RecB family exonuclease L Replication, recombination and repair ;} {K01144 E3.1.11.5 exodeoxyribonuclease V 3.1.11.5 Unclassified; Genetic Information Processing; Replication, recombination and repair proteins} {DNA helicase/exodeoxyribonuclease V, subunit B [Ralstonia eutropha JMP134]} {Q46ZF4_RALEJ DNA helicase/exodeoxyribonuclease V, subunit B OS=Ralstonia eutropha (strain JMP134) GN=Reut_A2115 PE=4 SV=1}  {NA} "
"B8_trim45_op.faGL000561 {COG0456 Acetyltransferases R General function prediction only ;} {K01920 E6.3.2.3, gshB glutathione synthase 6.3.2.3 Metabolism; Metabolism of Other Amino Acids; Glutathione metabolism [PATH:ko00480]} {putative acetyltransferase [Aromatoleum aromaticum EbN1]} {Q5P0P6_AZOSE Putative acetyltransferase OS=Azoarcus sp. (strain EbN1) GN=AZOSEA29930 PE=4 SV=1}  {NA} "
"B8_trim45_op.faGL000562 {COG0589 Universal stress protein UspA and related nucleotide-binding proteins T Signal transduction mechanisms ;} {K06149 uspA universal stress protein A -- Unclassified; Cellular Processes and Signaling; Signal transduction mechanisms} {universal stress protein [Ralstonia eutropha H16]} {Q0K1A4_RALEH Universal stress protein, UspA family OS=Ralstonia eutropha (strain ATCC 17699 / H16 / DSM 428 / Stanier 337) GN=H16_B1432 PE=4 SV=1}  {USPA2_COXBU Universal stress protein A homolog 2 OS=Coxiella burnetii GN=uspA2 PE=1 SV=1} "
"B8_trim45_op.faGL000563 {COG1064 Zn-dependent alcohol dehydrogenases R General function prediction only ;} {K13953 adhP alcohol dehydrogenase, propanol-preferring 1.1.1.1 Metabolism; Carbohydrate Metabolism; Glycolysis / Gluconeogenesis [PATH:ko00010] Metabolism; Lipid Metabolism; Fatty acid metabolism [PATH:ko00071] Metabolism; Amino Acid Metabolism; Tyrosine metabolism [PATH:ko00350] Metabolism; Metabolism of Cofactors and Vitamins; Retinol metabolism [PATH:ko00830] Metabolism; Xenobiotics Biodegradation and Metabolism; 3-Chloroacrylic acid degradation [PATH:ko00641] Metabolism; Xenobiotics Biodegradation and Metabolism; 1- and 2-Methylnaphthalene degradation [PATH:ko00624] Metabolism; Xenobiotics Biodegradation and Metabolism; Metabolism of xenobiotics by cytochrome P450 [PATH:ko00980] Metabolism; Xenobiotics Biodegradation and Metabolism; Drug metabolism - cytochrome P450 [PATH:ko00982]} {alcohol dehydrogenase-like oxidoreductase protein [Ralstonia solanacearum GMI1000]} {Q8XZ99_RALSO Putative alcohol dehydrogenase superfamily, zinc-containing oxidoreductase protein OS=Ralstonia solanacearum GN=RSc1505 PE=4 SV=1}  {ADHA_MYCTU Probable alcohol dehydrogenase AdhA OS=Mycobacterium tuberculosis GN=adhA PE=3 SV=3} "
B8_trim45_op.faGL000564 {NA} {NA} {NA} {NA}  {NA} 
B8_trim45_op.faGL000565 {NA} {NA} {NA} {NA}  {NA} 
B8_trim45_op.faGL000566 {COG1733 Predicted transcriptional regulators K Transcription ;} {NA} {putative transcriptional regulator [Burkholderia pseudomallei 576]} {C5ND98_BURMA Putative transcriptional regulator OS=Burkholderia mallei PRL-20 GN=BMAPRL20_A2110 PE=4 SV=1}  {YDEP_BACSU Uncharacterized HTH-type transcriptional regulator ydeP OS=Bacillus subtilis GN=ydeP PE=4 SV=2} 
"B8_trim45_op.faGL000567 {COG0604 NADPH:quinone reductase and related Zn-dependent oxidoreductases CR Energy production and conversion ; General function prediction only ;} {K00001 E1.1.1.1, adh alcohol dehydrogenase 1.1.1.1 Metabolism; Carbohydrate Metabolism; Glycolysis / Gluconeogenesis [PATH:ko00010] Metabolism; Lipid Metabolism; Fatty acid metabolism [PATH:ko00071] Metabolism; Amino Acid Metabolism; Tyrosine metabolism [PATH:ko00350] Metabolism; Metabolism of Cofactors and Vitamins; Retinol metabolism [PATH:ko00830] Metabolism; Xenobiotics Biodegradation and Metabolism; 3-Chloroacrylic acid degradation [PATH:ko00641] Metabolism; Xenobiotics Biodegradation and Metabolism; 1- and 2-Methylnaphthalene degradation [PATH:ko00624] Metabolism; Xenobiotics Biodegradation and Metabolism; Metabolism of xenobiotics by cytochrome P450 [PATH:ko00980] Metabolism; Xenobiotics Biodegradation and Metabolism; Drug metabolism - cytochrome P450 [PATH:ko00982]} {alcohol dehydrogenase, zinc-containing [Burkholderia thailandensis TXDOH]} {A1V1Z1_BURMS Alcohol dehydrogenase, zinc-containing OS=Burkholderia mallei (strain SAVP1) GN=BMASAVP1_A0904 PE=4 SV=1}  {YGD6_SCHPO Zinc-type alcohol dehydrogenase-like protein C1773.06c OS=Schizosaccharomyces pombe GN=SPBC1773.06c PE=2 SV=1} "
"B8_trim45_op.faGL000568 {COG0583 Transcriptional regulator K Transcription ;} {NA} {transcriptional regulator, LysR family [Rhizobium leguminosarum bv. trifolii WSM1325]} {C6B409_RHILS Transcriptional regulator, LysR family OS=Rhizobium leguminosarum bv. trifolii (strain WSM1325) GN=Rleg_2697 PE=4 SV=1}  {NA} "
B8_trim45_op.faGL000569 {NA} {NA} {NmrA family protein [Mesorhizobium opportunistum WSM2075]} {C8SM24_9RHIZ NmrA family protein OS=Mesorhizobium opportunistum WSM2075 GN=MesopDRAFT_3089 PE=4 SV=1}  {NA} 
B8_trim45_op.faGL000570 {COG3706 Response regulator containing a CheY-like receiver domain and a GGDEF domain T Signal transduction mechanisms ;} {K13590 dgcB diguanylate cyclase -- Cellular Processes; Cell Growth and Death; Cell cycle - Caulobacter [PATH:ko04112]} {GGDEF domain protein [Desulfovibrio magneticus RS-1]} {C4XL81_DESMR GGDEF domain protein OS=Desulfovibrio magneticus (strain ATCC 700980 / DSM 13731 / RS-1) GN=DMR_35310 PE=4 SV=1}  {PLED_CAUCR Response regulator PleD OS=Caulobacter crescentus GN=pleD PE=1 SV=1} 
B8_trim45_op.faGL000571 {NA} {NA} {NA} {NA}  {NA} 
B8_trim45_op.faGL000572 {NA} {NA} {putative transposase [Burkholderia thailandensis MSMB43]} {B1G615_9BURK Integrase catalytic region OS=Burkholderia graminis C4D1M GN=BgramDRAFT_4791 PE=4 SV=1}  {YLBG_SHIDS Uncharacterized protein ylbG OS=Shigella dysenteriae serotype 1 (strain Sd197) GN=ylbG PE=4 SV=2} 
"B8_trim45_op.faGL000573 {NA} {K04033 eutR AraC family transcriptional regulator, ethanolamine operon transcriptional activator -- Genetic Information Processing; Transcription; Transcription factors [BR:ko03000]} {putative transcriptional regulator protein [Rhizobium etli 8C-3]} {B5ZMZ6_RHILW Transcriptional regulator, AraC family OS=Rhizobium leguminosarum bv. trifolii (strain WSM2304) GN=Rleg2_0034 PE=4 SV=1}  {NA} "
"B8_trim45_op.faGL000574 {COG3039 Transposase and inactivated derivatives, IS5 family L Replication, recombination and repair ;} {K07481 K07481 transposase, IS5 family -- Unclassified; Genetic Information Processing; Replication, recombination and repair proteins} {ISRSO18-transposase protein [Ralstonia solanacearum GMI1000]} {Q8XYQ4_RALSO Isrso18-transposase protein OS=Ralstonia solanacearum GN=tISRso18 PE=4 SV=1}  {NA} "
B8_trim45_op.faGL000575 {NA} {NA} {NA} {NA}  {NA} 
B8_trim45_op.faGL000576 {COG3511 Phospholipase C M Cell wall/membrane/envelope biogenesis ;} {K01078 E3.1.3.2 acid phosphatase 3.1.3.2 Metabolism; Metabolism of Cofactors and Vitamins; Riboflavin metabolism [PATH:ko00740] Metabolism; Xenobiotics Biodegradation and Metabolism; gamma-Hexachlorocyclohexane degradation [PATH:ko00361]} {histidine acid phosphatase [Burkholderia cenocepacia MC0-3]} {B1K8D4_BURCC Histidine acid phosphatase OS=Burkholderia cenocepacia (strain MC0-3) GN=Bcenmc03_4323 PE=4 SV=1}  {NA} 
"B8_trim45_op.faGL000577 {COG3316 Transposase and inactivated derivatives L Replication, recombination and repair ;} {K07498 K07498 putative transposase -- Unclassified; Genetic Information Processing; Replication, recombination and repair proteins} {transposase [Burkholderia pseudomallei 576]} {B7CQ79_BURPS Transposase OS=Burkholderia pseudomallei 576 GN=BUC_7081 PE=4 SV=1}  {NA} "
"B8_trim45_op.faGL000578 {COG0840 Methyl-accepting chemotaxis protein NT Cell motility ; Signal transduction mechanisms ;} {K05874 tsr methyl-accepting chemotaxis protein I, serine sensor receptor -- Environmental Information Processing; Signal Transduction; Two-component system [PATH:ko02020] Cellular Processes; Cell Motility; Bacterial chemotaxis [PATH:ko02030] Cellular Processes; Cell Motility; Bacterial motility proteins [BR:ko02035]} {methyl-accepting chemotaxis sensory transducer [Burkholderia sp. H160]} {B5WI87_9BURK Methyl-accepting chemotaxis sensory transducer OS=Burkholderia sp. H160 GN=BH160DRAFT_2788 PE=4 SV=1}  {MCPC_SALTY Methyl-accepting chemotaxis citrate transducer OS=Salmonella typhimurium GN=tcp PE=3 SV=1} "
B8_trim45_op.faGL000579 {NA} {NA} {NA} {NA}  {NA} 
"B8_trim45_op.faGL000580 {COG2154 Pterin-4a-carbinolamine dehydratase H Coenzyme transport and metabolism ;} {K01724 E4.2.1.96, PCBD, phhB 4a-hydroxytetrahydrobiopterin dehydratase 4.2.1.96 Unclassified; Metabolism; Metabolism of cofactors and vitamins} {pterin-4-alpha-carbinolamine dehydratase [Ralstonia eutropha JMP134]} {Q1LHH0_RALME Putative pterin-4-alpha-carbinolamine dehydratase OS=Ralstonia metallidurans (strain CH34 / ATCC 43123 / DSM 2839) GN=phhB PE=3 SV=1}  {PHS2_RALEJ Putative pterin-4-alpha-carbinolamine dehydratase 2 OS=Ralstonia eutropha (strain JMP134) GN=Reut_A3388 PE=3 SV=2} "
B8_trim45_op.faGL000581 {COG0802 Predicted ATPase or kinase R General function prediction only ;} {K06925 K06925 -- -- Unclassified; Poorly Characterized; General function prediction only} {ATPase or kinase [Ralstonia eutropha H16]} {Q0KE27_RALEH Predicted ATPase or kinase OS=Ralstonia eutropha (strain ATCC 17699 / H16 / DSM 428 / Stanier 337) GN=H16_A0596 PE=4 SV=1}  {YJEE_SHIFL UPF0079 ATP-binding protein yjeE OS=Shigella flexneri GN=yjeE PE=3 SV=1} 
"B8_trim45_op.faGL000582 {COG0745 Response regulators consisting of a CheY-like receiver domain and a winged-helix DNA-binding domain TK Signal transduction mechanisms ; Transcription ;} {K02483 K02483 two-component system, OmpR family, response regulator -- Environmental Information Processing; Signal Transduction; Two-component system [BR:ko02022]} {two component transcriptional regulator [Ralstonia eutropha JMP134]} {Q46QB3_RALEJ Two component transcriptional regulator, winged helix family OS=Ralstonia eutropha (strain JMP134) GN=Reut_B5326 PE=4 SV=1}  {QSEB_SALTY Transcriptional regulatory protein qseB OS=Salmonella typhimurium GN=qseB PE=3 SV=1} "
"B8_trim45_op.faGL000583 {NA} {NA} {transcriptional regulator, TetR family [Variovorax paradoxus S110]} {C5CSW6_VARPS Transcriptional regulator, TetR family OS=Variovorax paradoxus (strain S110) GN=Vapar_3456 PE=4 SV=1}  {NA} "
B8_trim45_op.faGL000584 {NA} {NA} {NA} {NA}  {NA} 
B8_trim45_op.faGL000585 {NA} {NA} {NA} {NA}  {NA} 
"B8_trim45_op.faGL000586 {NA} {NA} {Putative transcription regulator, AraC femily [Cupriavidus taiwanensis]} {B3RD49_CUPTR Putative transcription regulator, AraC femily OS=Cupriavidus taiwanensis (strain R1 / LMG 19424) GN=RALTA_B2247 PE=4 SV=1}  {NA} "
B8_trim45_op.faGL000587 {COG3264 Small-conductance mechanosensitive channel M Cell wall/membrane/envelope biogenesis ;} {K05802 kefA potassium efflux system protein KefA -- Unclassified; Cellular Processes and Signaling; Pores ion channels} {putative Small-conductance mechanosensitive channel (MscS) [Cupriavidus taiwanensis]} {B3RB66_CUPTR Putative Small-conductance mechanosensitive channel (MscS) OS=Cupriavidus taiwanensis (strain R1 / LMG 19424) GN=RALTA_B1546 PE=4 SV=1}  {NA} 
B8_trim45_op.faGL000588 {NA} {NA} {NA} {NA}  {NA} 
B8_trim45_op.faGL000589 {COG1246 N-acetylglutamate synthase and related acetyltransferases E Amino acid transport and metabolism ;} {K00619 argA amino-acid N-acetyltransferase 2.3.1.1 Metabolism; Amino Acid Metabolism; Arginine and proline metabolism [PATH:ko00330]} {putative acetyltransferase [Ralstonia solanacearum PSI07]} {D8MYP6_RALSO Putative acetyltransferase OS=Ralstonia solanacearum GN=RPSI07_mp0105 PE=4 SV=1}  {NA} 
B8_trim45_op.faGL000590 {NA} {NA} {hypothetical protein Rmet_3646 [Cupriavidus metallidurans CH34]} {Q1LH58_RALME Putative uncharacterized protein OS=Ralstonia metallidurans (strain CH34 / ATCC 43123 / DSM 2839) GN=Rmet_3646 PE=4 SV=1}  {NA} 
B8_trim45_op.faGL000591 {NA} {NA} {NA} {NA}  {NA} 
"B8_trim45_op.faGL000592 {COG1028 Dehydrogenases with different specificities (related to short-chain alcohol dehydrogenases) IQR Lipid transport and metabolism ; Secondary metabolites biosynthesis, transport and catabolism ; General function prediction only ;} {K00540 E1.-.-.- -- -- Unclassified; Metabolism; Others} {short chain dehydrogenase [Chromobacterium violaceum ATCC 12472]} {Q7NZ76_CHRVO Oxidoreductase ucpA OS=Chromobacterium violaceum GN=ucpA PE=3 SV=1}  {DHG2_BACME Glucose 1-dehydrogenase 2 OS=Bacillus megaterium GN=gdhII PE=3 SV=1} "
"B8_trim45_op.faGL000593 {COG2199 FOG: GGDEF domain T Signal transduction mechanisms ;} {K02488 pleD two-component system, cell cycle response regulator -- Environmental Information Processing; Signal Transduction; Two-component system [PATH:ko02020] Environmental Information Processing; Signal Transduction; Two-component system [BR:ko02022] Cellular Processes; Cell Growth and Death; Cell cycle - Caulobacter [PATH:ko04112]} {GGDEF [Ralstonia eutropha JMP134]} {Q46RM2_RALEJ GGDEF OS=Ralstonia eutropha (strain JMP134) GN=Reut_B4864 PE=4 SV=1}  {NA} "
"B8_trim45_op.faGL000594 {COG1960 Acyl-CoA dehydrogenases I Lipid transport and metabolism ;} {K00249 E1.3.99.3, ACADM, acd acyl-CoA dehydrogenase 1.3.99.3 Metabolism; Carbohydrate Metabolism; Propanoate metabolism [PATH:ko00640] Metabolism; Lipid Metabolism; Fatty acid metabolism [PATH:ko00071] Metabolism; Amino Acid Metabolism; Valine, leucine and isoleucine degradation [PATH:ko00280] Metabolism; Metabolism of Other Amino Acids; beta-Alanine metabolism [PATH:ko00410] Organismal Systems; Endocrine System; PPAR signaling pathway [PATH:ko03320]} {acyl-CoA dehydrogenase [Burkholderia oklahomensis EO147]} {Q3JJE9_BURP1 Acyl-CoA dehydrogenase OS=Burkholderia pseudomallei (strain 1710b) GN=BURPS1710b_A1147 PE=3 SV=1}  {NA} "
B8_trim45_op.faGL000595 {COG1396 Predicted transcriptional regulators K Transcription ;} {NA} {helix-hairpin-helix DNA-binding motif-containing protein [Ralstonia eutropha JMP134]} {Q46U81_RALEJ Helix-turn-helix motif OS=Ralstonia eutropha (strain JMP134) GN=Reut_B3946 PE=4 SV=1}  {NA} 
B8_trim45_op.faGL000596 {COG3550 Uncharacterized protein related to capsule biosynthesis enzymes R General function prediction only ;} {K07154 K07154 -- -- Unclassified; Poorly Characterized; General function prediction only} {HipA domain-containing protein [Burkholderia phymatum STM815]} {B2JUT1_BURP8 HipA N-terminal domain protein OS=Burkholderia phymatum (strain DSM 17167 / STM815) GN=Bphy_5635 PE=4 SV=1}  {HIPA_ECOLI Protein hipA OS=Escherichia coli (strain K12) GN=hipA PE=1 SV=2} 
B8_trim45_op.faGL000597 {NA} {NA} {long-chain-fatty-acid--CoA ligase [Comamonas testosteroni CNB-2]} {D0J5J7_COMT2 Long-chain-fatty-acid--CoA ligase OS=Comamonas testosteroni (strain CNB-2) GN=CtCNB1_1724 PE=4 SV=1}  {NA} 
"B8_trim45_op.faGL000598 {NA} {NA} {transcriptional regulator, AraC family [Acidovorax avenae subsp. avenae ATCC 19860]} {D1SQL0_9BURK Transcriptional regulator, AraC family OS=Acidovorax avenae subsp. avenae ATCC 19860 GN=AcavDRAFT_0193 PE=4 SV=1}  {NA} "
"B8_trim45_op.faGL000599 {COG1022 Long-chain acyl-CoA synthetases (AMP-forming) I Lipid transport and metabolism ;} {K01897 ACSL, fadD long-chain acyl-CoA synthetase 6.2.1.3 Metabolism; Lipid Metabolism; Fatty acid metabolism [PATH:ko00071] Metabolism; Lipid Metabolism; Lipid biosynthesis proteins [BR:ko01004] Cellular Processes; Transport and Catabolism; Peroxisome [PATH:ko04146] Organismal Systems; Endocrine System; Adipocytokine signaling pathway [PATH:ko04920] Organismal Systems; Endocrine System; PPAR signaling pathway [PATH:ko03320]} {AMP-dependent synthetase and ligase [Bacillus tusciae DSM 2912]} {D5WQ22_BACT2 AMP-dependent synthetase and ligase OS=Bacillus tusciae (strain DSM 2912 / NBRC 15312 / T2) GN=Btus_1729 PE=4 SV=1}  {NA} "
B8_trim45_op.faGL000600 {NA} {K01999 livK branched-chain amino acid transport system substrate-binding protein -- Environmental Information Processing; Membrane Transport; Transporters [BR:ko02000] Environmental Information Processing; Membrane Transport; ABC transporters [PATH:ko02010]} {extracellular ligand-binding receptor [Rhodoferax ferrireducens T118]} {Q21SP4_RHOFD Extracellular ligand-binding receptor OS=Rhodoferax ferrireducens (strain DSM 15236 / ATCC BAA-621 / T118) GN=Rfer_3504 PE=4 SV=1}  {NA} 
"B8_trim45_op.faGL000601 {COG3842 ABC-type spermidine/putrescine transport systems, ATPase components E Amino acid transport and metabolism ;} {K02010 ABC.FE.A iron(III) transport system ATP-binding protein 3.6.3.30 Environmental Information Processing; Membrane Transport; Transporters [BR:ko02000] Environmental Information Processing; Membrane Transport; ABC transporters [PATH:ko02010]} {Iron(III)-transport system ATP-binding protein [Cupriavidus taiwanensis]} {B3R374_CUPTR Iron(III)-transport system ATP-binding protein OS=Cupriavidus taiwanensis (strain R1 / LMG 19424) GN=fbpC PE=4 SV=1}  {FBPC_NEIG1 Fe(3+) ions import ATP-binding protein FbpC OS=Neisseria gonorrhoeae (strain ATCC 700825 / FA 1090) GN=fbpC PE=1 SV=1} "
B8_trim45_op.faGL000602 {NA} {NA} {NA} {NA}  {NA} 
B8_trim45_op.faGL000603 {NA} {NA} {NA} {NA}  {NA} 
"B8_trim45_op.faGL000604 {COG3202 ATP/ADP translocase C Energy production and conversion ;} {NA} {putative MFS superfamily transport protein [Cupriavidus metallidurans CH34]} {Q1LDY1_RALME Putative transporter, major facilitator superfamily (MFS) OS=Ralstonia metallidurans (strain CH34 / ATCC 43123 / DSM 2839) GN=Rmet_4783 PE=4 SV=1}  {NA} "
"B8_trim45_op.faGL000605 {COG3712 Fe2+-dicitrate sensor, membrane component PT Inorganic ion transport and metabolism ; Signal transduction mechanisms ;} {K07165 fecR transmembrane sensor -- Unclassified; Cellular Processes and Signaling; Signal transduction mechanisms} {putative FecR [Burkholderia sp. 383]} {Q39ES0_BURS3 Putative FecR OS=Burkholderia sp. (strain 383) GN=Bcep18194_A5452 PE=4 SV=1}  {NA} "
B8_trim45_op.faGL000606 {NA} {NA} {NAD-dependent epimerase/dehydratase [Methylobacillus flagellatus KT]} {Q1H1D1_METFK NAD-dependent epimerase/dehydratase OS=Methylobacillus flagellatus (strain KT / ATCC 51484 / DSM 6875) GN=Mfla_1438 PE=4 SV=1}  {NA} 
B8_trim45_op.faGL000607 {COG5528 Predicted integral membrane protein S Function unknown ;} {NA} {integral membrane protein [Neisseria sicca ATCC 29256]} {C6M8N3_NEISI Integral membrane protein OS=Neisseria sicca ATCC 29256 GN=NEISICOT_02906 PE=4 SV=1}  {NA} 
B8_trim45_op.faGL000608 {COG2199 FOG: GGDEF domain T Signal transduction mechanisms ;} {K13590 dgcB diguanylate cyclase -- Cellular Processes; Cell Growth and Death; Cell cycle - Caulobacter [PATH:ko04112]} {diguanylate cyclase [Burkholderia phytofirmans PsJN]} {B2T0U2_BURPP Diguanylate cyclase OS=Burkholderia phytofirmans (strain DSM 17436 / PsJN) GN=Bphyt_0233 PE=4 SV=1}  {YDAM_ECOLI Probable diguanylate cyclase YdaM OS=Escherichia coli (strain K12) GN=ydaM PE=1 SV=2} 
B8_trim45_op.faGL000609 {NA} {NA} {NA} {NA}  {NA} 
B8_trim45_op.faGL000610 {COG5615 Predicted integral membrane protein S Function unknown ;} {NA} {hypothetical protein H16_A2516 [Ralstonia eutropha H16]} {Q0K8R7_RALEH Hypothetical membrane spanning protein OS=Ralstonia eutropha (strain ATCC 17699 / H16 / DSM 428 / Stanier 337) GN=H16_A2516 PE=4 SV=1}  {NA} 
"B8_trim45_op.faGL000611 {COG2199 FOG: GGDEF domain T Signal transduction mechanisms ;} {K02488 pleD two-component system, cell cycle response regulator -- Environmental Information Processing; Signal Transduction; Two-component system [PATH:ko02020] Environmental Information Processing; Signal Transduction; Two-component system [BR:ko02022] Cellular Processes; Cell Growth and Death; Cell cycle - Caulobacter [PATH:ko04112]} {PAS:GGDEF [Ralstonia eutropha JMP134]} {Q46Z67_RALEJ PAS:GGDEF OS=Ralstonia eutropha (strain JMP134) GN=Reut_A2203 PE=4 SV=1}  {Y1727_PSEAE Uncharacterized signaling protein PA1727 OS=Pseudomonas aeruginosa GN=PA1727 PE=4 SV=1} "
B8_trim45_op.faGL000612 {NA} {K00680 E2.3.1.- -- -- Metabolism; Amino Acid Metabolism; Tyrosine metabolism [PATH:ko00350] Metabolism; Metabolism of Terpenoids and Polyketides; Limonene and pinene degradation [PATH:ko00903] Metabolism; Xenobiotics Biodegradation and Metabolism; Ethylbenzene degradation [PATH:ko00642] Metabolism; Xenobiotics Biodegradation and Metabolism; Benzoate degradation via CoA ligation [PATH:ko00632] Metabolism; Xenobiotics Biodegradation and Metabolism; 1- and 2-Methylnaphthalene degradation [PATH:ko00624]} {putative acetyltransferase [Burkholderia xenovorans LB400]} {Q13JI9_BURXL Putative acetyltransferase OS=Burkholderia xenovorans (strain LB400) GN=Bxeno_B2782 PE=4 SV=1}  {NA} 
B8_trim45_op.faGL000613 {NA} {NA} {NA} {NA}  {NA} 
"B8_trim45_op.faGL000614 {NA} {NA} {transposase, IS4 family [Cupriavidus taiwanensis]} {B2AJB4_CUPTR Transposase, IS4 family OS=Cupriavidus taiwanensis (strain R1 / LMG 19424) GN=pRALTA_0528 PE=4 SV=1}  {NA} "
B8_trim45_op.faGL000615 {NA} {NA} {Asp-tRNAAsn/Glu-tRNAGln amidotransferase A subunit [Burkholderia dolosa AUO158]} {A2WED5_9BURK Asp-tRNAAsn/Glu-tRNAGln amidotransferase A subunit OS=Burkholderia dolosa AUO158 GN=BDAG_03123 PE=4 SV=1}  {NA} 
B8_trim45_op.faGL000616 {NA} {NA} {NA} {NA}  {NA} 
B8_trim45_op.faGL000617 {NA} {NA} {NA} {NA}  {NA} 
B8_trim45_op.faGL000618 {NA} {NA} {putative periplasmic chaperone protein [Burkholderia cenocepacia AU 1054]} {Q1BGR7_BURCA Pili assembly chaperone OS=Burkholderia cenocepacia (strain AU 1054) GN=Bcen_6325 PE=4 SV=1}  {YHCA_ECOLI Uncharacterized fimbrial chaperone yhcA OS=Escherichia coli (strain K12) GN=yhcA PE=1 SV=2} 
B8_trim45_op.faGL000619 {NA} {NA} {P pilus assembly protein porin PapC [Burkholderia dolosa AUO158]} {A2WHX3_9BURK P pilus assembly protein porin PapC OS=Burkholderia dolosa AUO158 GN=BDAG_04407 PE=4 SV=1}  {NA} 
B8_trim45_op.faGL000620 {NA} {NA} {NA} {NA}  {NA} 
B8_trim45_op.faGL000621 {NA} {NA} {hypothetical exported protein [Enterocytozoon bieneusi H348]} {B7XLW6_ENTBH Hypothetical exported protein (Fragment) OS=Enterocytozoon bieneusi (strain H348) GN=EBI_23741 PE=4 SV=1}  {NA} 
B8_trim45_op.faGL000622 {NA} {NA} {NA} {NA}  {NA} 
B8_trim45_op.faGL000623 {NA} {NA} {NA} {NA}  {NA} 
B8_trim45_op.faGL000624 {NA} {NA} {NA} {NA}  {NA} 
B8_trim45_op.faGL000625 {NA} {NA} {conserved hypothetical protein [Burkholderia multivorans CGD1]} {B9B7B4_9BURK Putative uncharacterized protein OS=Burkholderia multivorans CGD1 GN=BURMUCGD1_5013 PE=4 SV=1}  {NA} 
B8_trim45_op.faGL000626 {NA} {NA} {Relaxase [Dickeya zeae Ech1591]} {C6CI66_DICZE Relaxase OS=Dickeya zeae (strain Ech1591) GN=Dd1591_0425 PE=4 SV=1}  {NA} 
"B8_trim45_op.faGL000627 {COG0122 3-methyladenine DNA glycosylase/8-oxoguanine DNA glycosylase L Replication, recombination and repair ;} {K13529 ada-alkA AraC family transcriptional regulator, regulatory protein of adaptative response / DNA-3-methyladenine glycosylase II 3.2.2.21 Genetic Information Processing; Transcription; Transcription factors [BR:ko03000] Genetic Information Processing; Replication and Repair; Base excision repair [PATH:ko03410] Genetic Information Processing; Replication and Repair; DNA repair and recombination proteins [BR:ko03400]} {transcriptional regulator Ada / DNA-3-methyladenine glycosylase II / DNA-O6-methylguanine--protein-cysteine S-methyltransferase [Cupriavidus metallidurans CH34]} {Q1LAQ5_RALME Transcriptional regulator Ada / DNA-3-methyladenine glycosylase II / DNA-O6-methylguanine--protein-cysteine S-methyltransferase OS=Ralstonia metallidurans (strain CH34 / ATCC 43123 / DSM 2839) GN=Rmet_5912 PE=4 SV=1}  {ADA_MYCTU Putative regulatory protein ada OS=Mycobacterium tuberculosis GN=ada PE=3 SV=1} "
B8_trim45_op.faGL000628 {NA} {K08084 fimT type IV fimbrial biogenesis protein FimT -- Environmental Information Processing; Membrane Transport; Secretion system [BR:ko02044]} {putative type 4 fimbrial pilin related transmembrane protein [Ralstonia eutropha JMP134]} {Q474M6_RALEJ Putative type 4 fimbrial pilin related transmembrane protein OS=Ralstonia eutropha (strain JMP134) GN=Reut_A0777 PE=4 SV=1}  {NA} 
"B8_trim45_op.faGL000629 {COG1028 Dehydrogenases with different specificities (related to short-chain alcohol dehydrogenases) IQR Lipid transport and metabolism ; Secondary metabolites biosynthesis, transport and catabolism ; General function prediction only ;} {K00100 E1.1.1.- -- -- Metabolism; Carbohydrate Metabolism; Fructose and mannose metabolism [PATH:ko00051] Metabolism; Carbohydrate Metabolism; Butanoate metabolism [PATH:ko00650] Metabolism; Lipid Metabolism; Linoleic acid metabolism [PATH:ko00591] Metabolism; Xenobiotics Biodegradation and Metabolism; Tetrachloroethene degradation [PATH:ko00625] Metabolism; Xenobiotics Biodegradation and Metabolism; Bisphenol A degradation [PATH:ko00363]} {3-alpha-(or 20-beta)-hydroxysteroid dehydrogenase [Lactobacillus hilgardii ATCC 8290]} {C0XLY1_LACHI 3-alpha-(Or 20-beta)-hydroxysteroid dehydrogenase OS=Lactobacillus hilgardii ATCC 8290 GN=HMPREF0519_2242 PE=3 SV=1}  {CPNA_COMTE Cyclopentanol dehydrogenase OS=Comamonas testosteroni GN=cpnA PE=3 SV=1} "
B8_trim45_op.faGL000630 {NA} {NA} {NA} {NA}  {NA} 
B8_trim45_op.faGL000631 {COG0387 Ca2+/H+ antiporter P Inorganic ion transport and metabolism ;} {K07300 chaA Ca2+:H+ antiporter -- Unclassified; Cellular Processes and Signaling; Other ion-coupled transporters} {cation/proton antiporter [Ralstonia sp. 5_7_47FAA]} {Q1LDP0_RALME Putative sodium/calcium exchanger membrane region OS=Ralstonia metallidurans (strain CH34 / ATCC 43123 / DSM 2839) GN=Rmet_4874 PE=4 SV=1}  {Y4HA_RHISN Putative ionic transporter y4hA OS=Rhizobium sp. (strain NGR234) GN=NGR_a03490 PE=3 SV=1} 
B8_trim45_op.faGL000632 {COG0745 Response regulators consisting of a CheY-like receiver domain and a winged-helix DNA-binding domain TK Signal transduction mechanisms ; Transcription ;} {NA} {response regulator [Achromobacter piechaudii ATCC 43553]} {D4XDH9_9BURK Response regulator OS=Achromobacter piechaudii ATCC 43553 GN=HMPREF0004_3526 PE=4 SV=1}  {NA} 
B8_trim45_op.faGL000633 {NA} {NA} {NA} {NA}  {NA} 
"B8_trim45_op.faGL000634 {COG3293 Transposase and inactivated derivatives L Replication, recombination and repair ;} {K07492 K07492 putative transposase -- Unclassified; Genetic Information Processing; Replication, recombination and repair proteins} {IS402 transposase [Burkholderia sp. CCGE1001]} {D1UUG0_9BURK IS402 transposase OS=Burkholderia sp. CCGE1001 GN=BC1001DRAFT_6072 PE=4 SV=1}  {YI22_BURCE Insertion element IS402 uncharacterized 16.2 kDa protein OS=Burkholderia cepacia PE=3 SV=1} "
"B8_trim45_op.faGL000635 {COG1702 Phosphate starvation-inducible protein PhoH, predicted ATPase T Signal transduction mechanisms ;} {K06217 phoH, phoL phosphate starvation-inducible protein PhoH and related proteins -- Unclassified; Cellular Processes and Signaling; Signal transduction mechanisms} {PhoH-like protein [Cupriavidus metallidurans CH34]} {Q1LR88_RALME Putative enzyme with nucleoside triphosphate hydrolase domain OS=Ralstonia metallidurans (strain CH34 / ATCC 43123 / DSM 2839) GN=phoL PE=4 SV=1}  {PHOL_SHIFL PhoH-like protein OS=Shigella flexneri GN=ybeZ PE=3 SV=2} "
B8_trim45_op.faGL000636 {NA} {NA} {NA} {NA}  {NA} 
"B8_trim45_op.faGL000637 {COG0156 7-keto-8-aminopelargonate synthetase and related enzymes H Coenzyme transport and metabolism ;} {K00639 E2.3.1.29, kbl glycine C-acetyltransferase 2.3.1.29 Metabolism; Amino Acid Metabolism; Glycine, serine and threonine metabolism [PATH:ko00260]} {putative 8-amino-7-oxononanoate synthase [Pseudoalteromonas tunicata D2]} {A4C5W2_9GAMM Putative 8-amino-7-oxononanoate synthase OS=Pseudoalteromonas tunicata D2 GN=PTD2_11139 PE=4 SV=1}  {BIKB_SYMTH Putative 8-amino-7-oxononanoate synthase/2-amino-3-ketobutyrate coenzyme A ligase OS=Symbiobacterium thermophilum GN=STH1872 PE=3 SV=1} "
"B8_trim45_op.faGL000638 {NA} {K03862 E1.14.13.82A, vanA vanillate monooxygenase 1.14.13.82 Metabolism; Xenobiotics Biodegradation and Metabolism; 2,4-Dichlorobenzoate degradation [PATH:ko00623]} {putative oxidase [Pseudoalteromonas tunicata D2]} {Q8RTJ0_9GAMM LppA OS=Pseudoalteromonas tunicata D2 GN=PTD2_11144 PE=4 SV=1}  {NA} "
B8_trim45_op.faGL000639 {NA} {NA} {Acyl carrier protein [Pseudoalteromonas tunicata D2]} {A4C5W4_9GAMM Acyl carrier protein OS=Pseudoalteromonas tunicata D2 GN=PTD2_11149 PE=4 SV=1}  {NA} 
B8_trim45_op.faGL000640 {NA} {NA} {NA} {NA}  {NA} 
B8_trim45_op.faGL000641 {NA} {NA} {Beta-ketoacyl synthase [Pseudoalteromonas tunicata D2]} {A4C5W5_9GAMM Beta-ketoacyl synthase OS=Pseudoalteromonas tunicata D2 GN=PTD2_11154 PE=4 SV=1}  {MENE_GEOSW 2-succinylbenzoate--CoA ligase OS=Geobacillus sp. (strain WCH70) GN=menE PE=3 SV=1} 
B8_trim45_op.faGL000642 {NA} {NA} {NA} {NA}  {NA} 
"B8_trim45_op.faGL000643 {COG3916 N-acyl-L-homoserine lactone synthetase TQ Signal transduction mechanisms ; Secondary metabolites biosynthesis, transport and catabolism ;} {K13061 rhlI acyl homoserine lactone synthase 2.3.1.184 Unclassified; Metabolism; Lipid metabolism} {N-acylhomoserine lactone synthase, autoinducer synthesis protein [Acinetobacter baumannii AYE]} {B0V6P4_ACIBY N-acylhomoserine lactone synthase, autoinducer synthesis protein OS=Acinetobacter baumannii (strain AYE) GN=ABAYE3761 PE=4 SV=1}  {NA} "
B8_trim45_op.faGL000644 {COG1309 Transcriptional regulator K Transcription ;} {NA} {TetR family transcriptional regulator [Achromobacter piechaudii ATCC 43553]} {D4X7P7_9BURK TetR family transcriptional regulator OS=Achromobacter piechaudii ATCC 43553 GN=socA PE=4 SV=1}  {NA} 
"B8_trim45_op.faGL000645 {COG2141 Coenzyme F420-dependent N5,N10-methylene tetrahydromethanopterin reductase and related flavin-dependent oxidoreductases C Energy production and conversion ;} {K00494 E1.14.14.3 alkanal monooxygenase (FMN-linked) 1.14.14.3 Unclassified; Metabolism; Others} {putative monooxygenase with luciferase-like ATPase activity [Cupriavidus metallidurans CH34]} {Q1LAN1_RALME Putative monooxygenase with luciferase-like ATPase activity OS=Ralstonia metallidurans (strain CH34 / ATCC 43123 / DSM 2839) GN=Rmet_5936 PE=4 SV=1}  {YHBW_ECOLI Uncharacterized protein yhbW OS=Escherichia coli (strain K12) GN=yhbW PE=4 SV=1} "
B8_trim45_op.faGL000646 {NA} {K00493 E1.14.14.1 unspecific monooxygenase 1.14.14.1 Metabolism; Lipid Metabolism; Fatty acid metabolism [PATH:ko00071] Metabolism; Amino Acid Metabolism; Tryptophan metabolism [PATH:ko00380] Metabolism; Xenobiotics Biodegradation and Metabolism; gamma-Hexachlorocyclohexane degradation [PATH:ko00361]} {Putative cytochrome P450 [Ralstonia solanacearum]} {D8NCA0_RALSO Putative cytochrome P450 OS=Ralstonia solanacearum GN=CMR15_20043 PE=3 SV=1}  {NA} 
"B8_trim45_op.faGL000647 {NA} {NA} {Putative transcriptional regulator, AraC family [Ralstonia solanacearum]} {D8NCA1_RALSO Putative transcriptional regulator, AraC family OS=Ralstonia solanacearum GN=CMR15_20044 PE=4 SV=1}  {NA} "
"B8_trim45_op.faGL000648 {COG0477 Permeases of the major facilitator superfamily GEPR Carbohydrate transport and metabolism ; Amino acid transport and metabolism ; Inorganic ion transport and metabolism ; General function prediction only ;} {K08172 shiA MFS transporter, MHS family, shikimate and dehydroshikimate transport protein -- Environmental Information Processing; Membrane Transport; Transporters [BR:ko02000]} {major facilitator transporter [Burkholderia sp. 383]} {Q39N24_BURS3 Major facilitator superfamily (MFS_1) transporter OS=Burkholderia sp. (strain 383) GN=Bcep18194_C7098 PE=4 SV=1}  {NA} "
B8_trim45_op.faGL000649 {COG0667 Predicted oxidoreductases (related to aryl-alcohol dehydrogenases) C Energy production and conversion ;} {K05882 E1.1.1.91 aryl-alcohol dehydrogenase (NADP+) 1.1.1.91 Unclassified; Metabolism; Others} {aldo/keto reductase [Variovorax paradoxus S110]} {C5CXJ2_VARPS Aldo/keto reductase OS=Variovorax paradoxus (strain S110) GN=Vapar_2213 PE=4 SV=1}  {YCR4_ESCVU Uncharacterized 11.2 kDa protein in crtE 3'region OS=Escherichia vulneris PE=4 SV=1} 
"B8_trim45_op.faGL000650 {COG1011 Predicted hydrolase (HAD superfamily) R General function prediction only ;} {K01560 E3.8.1.2 2-haloacid dehalogenase 3.8.1.2 Metabolism; Xenobiotics Biodegradation and Metabolism; gamma-Hexachlorocyclohexane degradation [PATH:ko00361] Metabolism; Xenobiotics Biodegradation and Metabolism; 1,2-Dichloroethane degradation [PATH:ko00631]} {putative (S)-2-haloacid dehalogenase [Bradyrhizobium sp. BTAi1]} {A5EIS2_BRASB Putative (S)-2-haloacid dehalogenase OS=Bradyrhizobium sp. (strain BTAi1 / ATCC BAA-1182) GN=BBta_3998 PE=4 SV=1}  {NA} "
"B8_trim45_op.faGL000651 {COG0477 Permeases of the major facilitator superfamily GEPR Carbohydrate transport and metabolism ; Amino acid transport and metabolism ; Inorganic ion transport and metabolism ; General function prediction only ;} {K08191 exuT MFS transporter, ACS family, hexuronate transporter -- Environmental Information Processing; Membrane Transport; Transporters [BR:ko02000]} {major facilitator transporter [Ralstonia eutropha JMP134]} {Q46R56_RALEJ Major facilitator superfamily MFS_1 OS=Ralstonia eutropha (strain JMP134) GN=Reut_B5030 PE=4 SV=1}  {NA} "
"B8_trim45_op.faGL000652 {COG1404 Subtilisin-like serine proteases O Posttranslational modification, protein turnover, chaperones ;} {K01423 E3.4.-.- -- -- Metabolism; Amino Acid Metabolism; Lysine degradation [PATH:ko00310] Metabolism; Metabolism of Cofactors and Vitamins; Biotin metabolism [PATH:ko00780]} {peptidase MprA [Cupriavidus metallidurans CH34]} {Q1LPP4_RALME Peptidase S8 and S53, subtilisin, kexin, sedolisin OS=Ralstonia metallidurans (strain CH34 / ATCC 43123 / DSM 2839) GN=Rmet_0996 PE=4 SV=1}  {NA} "
"B8_trim45_op.faGL000653 {COG1335 Amidases related to nicotinamidase Q Secondary metabolites biosynthesis, transport and catabolism ;} {NA} {hypothetical protein PFL_4103 [Pseudomonas fluorescens Pf-5]} {Q4K983_PSEF5 Putative uncharacterized protein OS=Pseudomonas fluorescens (strain Pf-5 / ATCC BAA-477) GN=PFL_4103 PE=4 SV=1}  {NA} "
B8_trim45_op.faGL000654 {NA} {NA} {nucleoside-diphosphate-sugar epimerases [uncultured bacterium HF130_12L15]} {E0XPN9_9BACT Nucleoside-diphosphate-sugar epimerases OS=uncultured bacterium HF130_12L15 PE=4 SV=1}  {NA} 
"B8_trim45_op.faGL000655 {NA} {K03088 SIG3.2, rpoE RNA polymerase sigma-70 factor, ECF subfamily -- Genetic Information Processing; Transcription; RNA polymerase [PATH:ko03020]} {RNA polymerase sigma-70 factor [Cupriavidus taiwanensis]} {B3R413_CUPTR RNA polymerase sigma-70 factor OS=Cupriavidus taiwanensis (strain R1 / LMG 19424) GN=RALTA_A1080 PE=4 SV=1}  {NA} "
"B8_trim45_op.faGL000656 {COG0730 Predicted permeases R General function prediction only ;} {K07090 K07090 -- -- Unclassified; Poorly Characterized; General function prediction only} {putative membrane protein, DUF81 [Cupriavidus taiwanensis]} {B3RBA1_CUPTR Putative membrane protein, DUF81 OS=Cupriavidus taiwanensis (strain R1 / LMG 19424) GN=RALTA_B1581 PE=4 SV=1}  {NA} "
"B8_trim45_op.faGL000657 {COG2087 Adenosyl cobinamide kinase/adenosyl cobinamide phosphate guanylyltransferase H Coenzyme transport and metabolism ;} {K02231 cobP, cobU adenosylcobinamide kinase / adenosylcobinamide-phosphate guanylyltransferase 2.7.1.156 2.7.7.62 Metabolism; Metabolism of Cofactors and Vitamins; Porphyrin and chlorophyll metabolism [PATH:ko00860]} {bifunctional: cobinamide kinase; cobinamide phosphate guanylyltransferase [Cupriavidus taiwanensis]} {B3R626_CUPTR Bifunctional: cobinamide kinase; cobinamide phosphate guanylyltransferase OS=Cupriavidus taiwanensis (strain R1 / LMG 19424) GN=cobU PE=4 SV=1}  {COBP_PSEAE Bifunctional adenosylcobalamin biosynthesis protein CobP OS=Pseudomonas aeruginosa GN=cobP PE=3 SV=1} "
"B8_trim45_op.faGL000658 {NA} {K07165 fecR transmembrane sensor -- Unclassified; Cellular Processes and Signaling; Signal transduction mechanisms} {Fe2+-dicitrate sensor, membrane component [Janthinobacterium sp. Marseille]} {A6SZB6_JANMA Fe2+-dicitrate sensor, membrane component OS=Janthinobacterium sp. (strain Marseille) (Minibacterium massiliensis) GN=fecR5 PE=4 SV=1}  {NA} "
"B8_trim45_op.faGL000659 {COG1595 DNA-directed RNA polymerase specialized sigma subunit, sigma24 homolog K Transcription ;} {K03088 SIG3.2, rpoE RNA polymerase sigma-70 factor, ECF subfamily -- Genetic Information Processing; Transcription; RNA polymerase [PATH:ko03020]} {ECF subfamily RNA polymerase sigma factor [Janthinobacterium sp. Marseille]} {A6SZB7_JANMA RNA polymerase sigma-70 factor, ECF subfamily OS=Janthinobacterium sp. (strain Marseille) (Minibacterium massiliensis) GN=fecI5 PE=4 SV=1}  {NA} "
"B8_trim45_op.faGL000660 {COG1629 Outer membrane receptor proteins, mostly Fe transport P Inorganic ion transport and metabolism ;} {K02014 ABC.FEV.OM iron complex outermembrane recepter protein -- Unclassified; Cellular Processes and Signaling; Pores ion channels} {VreA [Pseudomonas aeruginosa PAO1]} {Q02HG6_PSEAB Putative uncharacterized protein pigC OS=Pseudomonas aeruginosa (strain UCBPP-PA14) GN=pigC PE=4 SV=1}  {NA} "
B8_trim45_op.faGL000661 {NA} {NA} {conserved hypothetical protein [Burkholderia sp. H160]} {B5WCH4_9BURK Putative uncharacterized protein OS=Burkholderia sp. H160 GN=BH160DRAFT_0774 PE=4 SV=1}  {NA} 
"B8_trim45_op.faGL000662 {COG1309 Transcriptional regulator K Transcription ;} {NA} {transcriptional regulator, TetR family protein [Burkholderia thailandensis MSMB43]} {Q390B3_BURS3 Transcriptional regulator, TetR family OS=Burkholderia sp. (strain 383) GN=Bcep18194_B3093 PE=4 SV=1}  {NA} "
B8_trim45_op.faGL000663 {COG1082 Sugar phosphate isomerases/epimerases G Carbohydrate transport and metabolism ;} {NA} {xylose isomerase domain-containing protein [Delftia acidovorans SPH-1]} {A9BWN0_DELAS Xylose isomerase domain protein TIM barrel OS=Delftia acidovorans (strain DSM 14801 / SPH-1) GN=Daci_3926 PE=4 SV=1}  {NA} 
"B8_trim45_op.faGL000664 {COG0596 Predicted hydrolases or acyltransferases (alpha/beta hydrolase superfamily) R General function prediction only ;} {K01253 E3.3.2.9, EPHX1 microsomal epoxide hydrolase 3.3.2.9 Metabolism; Xenobiotics Biodegradation and Metabolism; Metabolism of xenobiotics by cytochrome P450 [PATH:ko00980]} {Alpha/beta hydrolase [Burkholderia sp. 383]} {Q390B5_BURS3 Alpha/beta hydrolase OS=Burkholderia sp. (strain 383) GN=Bcep18194_B3091 PE=4 SV=1}  {NA} "
B8_trim45_op.faGL000665 {COG0657 Esterase/lipase I Lipid transport and metabolism ;} {K01046 E3.1.1.3 triacylglycerol lipase 3.1.1.3 Metabolism; Lipid Metabolism; Glycerolipid metabolism [PATH:ko00561]} {esterase/lipase/thioesterase [Burkholderia sp. 383]} {Q390B6_BURS3 Esterase/lipase/thioesterase OS=Burkholderia sp. (strain 383) GN=Bcep18194_B3090 PE=4 SV=1}  {LIPS_BOVIN Hormone-sensitive lipase OS=Bos taurus GN=LIPE PE=1 SV=2} 
B8_trim45_op.faGL000666 {NA} {NA} {NA} {NA}  {NA} 
B8_trim45_op.faGL000667 {NA} {K00936 E2.7.3.- -- -- Unclassified; Metabolism; Others} {putative sensor/ regulator protein [Herminiimonas arsenicoxydans]} {A4G175_HERAR Putative Transcriptional regulatory protein with PAS domain OS=Herminiimonas arsenicoxydans GN=HEAR0026 PE=4 SV=1}  {NA} 
B8_trim45_op.faGL000668 {NA} {NA} {transcription regulator xpsr [Ralstonia solanacearum PSI07]} {D8N129_RALSO Transcription regulator xpsr OS=Ralstonia solanacearum GN=xpsR PE=4 SV=1}  {NA} 
"B8_trim45_op.faGL000669 {COG0457 FOG: TPR repeat R General function prediction only ;} {NA} {conserved protein of unknown function, TPR repeat domain [Ralstonia solanacearum]} {D8N4C6_RALSO Putative uncharacterized protein OS=Ralstonia solanacearum GN=CMR15_10223 PE=4 SV=1}  {NA} "
B8_trim45_op.faGL000670 {COG0693 Putative intracellular protease/amidase R General function prediction only ;} {NA} {ThiJ/PfpI family protein [Serratia odorifera 4Rx13]} {D1RSD9_SEROD ThiJ/PfpI family protein OS=Serratia odorifera 4Rx13 GN=SOD_b03840 PE=4 SV=1}  {NA} 
"B8_trim45_op.faGL000671 {NA} {NA} {LysR family transcriptional regulator [Leptothrix cholodnii SP-6]} {B1Y5L2_LEPCP Transcriptional regulator, LysR family OS=Leptothrix cholodnii (strain ATCC 51168 / LMG 8142 / SP-6) GN=Lcho_2459 PE=4 SV=1}  {NA} "
"B8_trim45_op.faGL000672 {COG1638 TRAP-type C4-dicarboxylate transport system, periplasmic component G Carbohydrate transport and metabolism ;} {NA} {TRAP dicarboxylate transporter, DctP subunit [Leptothrix cholodnii SP-6]} {B1Y5L1_LEPCP TRAP dicarboxylate transporter, DctP subunit OS=Leptothrix cholodnii (strain ATCC 51168 / LMG 8142 / SP-6) GN=Lcho_2458 PE=4 SV=1}  {NA} "
"B8_trim45_op.faGL000673 {COG0129 Dihydroxyacid dehydratase/phosphogluconate dehydratase EG Amino acid transport and metabolism ; Carbohydrate transport and metabolism ;} {K01687 E4.2.1.9, ilvD dihydroxy-acid dehydratase 4.2.1.9 Metabolism; Amino Acid Metabolism; Valine, leucine and isoleucine biosynthesis [PATH:ko00290] Metabolism; Metabolism of Cofactors and Vitamins; Pantothenate and CoA biosynthesis [PATH:ko00770]} {dihydroxy-acid dehydratase [Leptothrix cholodnii SP-6]} {B1Y5L0_LEPCP Dihydroxy-acid dehydratase OS=Leptothrix cholodnii (strain ATCC 51168 / LMG 8142 / SP-6) GN=Lcho_2457 PE=4 SV=1}  {NA} "
B8_trim45_op.faGL000674 {COG3970 Fumarylacetoacetate (FAA) hydrolase family protein R General function prediction only ;} {NA} {hypothetical protein Lcho_2456 [Leptothrix cholodnii SP-6]} {B1Y5K9_LEPCP Putative uncharacterized protein OS=Leptothrix cholodnii (strain ATCC 51168 / LMG 8142 / SP-6) GN=Lcho_2456 PE=4 SV=1}  {NA} 
"B8_trim45_op.faGL000675 {COG3090 TRAP-type C4-dicarboxylate transport system, small permease component G Carbohydrate transport and metabolism ;} {K11689 dctQ C4-dicarboxylate transporter, DctQ subunit -- Environmental Information Processing; Signal Transduction; Two-component system [PATH:ko02020]} {Tripartite ATP-independent periplasmic transporter DctQ component [Variovorax paradoxus S110]} {C5CRZ5_VARPS Tripartite ATP-independent periplasmic transporter DctQ component OS=Variovorax paradoxus (strain S110) GN=Vapar_3328 PE=4 SV=1}  {Y1030_HAEIN Putative TRAP transporter small permease protein HI_1030 OS=Haemophilus influenzae GN=HI_1030 PE=3 SV=1} "
"B8_trim45_op.faGL000676 {COG1593 TRAP-type C4-dicarboxylate transport system, large permease component G Carbohydrate transport and metabolism ;} {K11690 dctM C4-dicarboxylate transporter, DctM subunit -- Environmental Information Processing; Signal Transduction; Two-component system [PATH:ko02020]} {TRAP dicarboxylate transporter, DctM subunit [Comamonas testosteroni CNB-2]} {D0J1F5_COMT2 TRAP dicarboxylate transporter, DctM subunit OS=Comamonas testosteroni (strain CNB-2) GN=CtCNB1_3098 PE=4 SV=1}  {YIAN_ECOLI 2,3-diketo-L-gulonate TRAP transporter large permease protein yiaN OS=Escherichia coli (strain K12) GN=yiaN PE=3 SV=2} "
"B8_trim45_op.faGL000677 {COG0277 FAD/FMN-containing dehydrogenases C Energy production and conversion ;} {K00102 E1.1.2.4, dld D-lactate dehydrogenase (cytochrome) 1.1.2.4 Metabolism; Carbohydrate Metabolism; Pyruvate metabolism [PATH:ko00620]} {FAD linked oxidase-like [Polaromonas sp. JS666]} {Q12ER3_POLSJ FAD linked oxidase-like OS=Polaromonas sp. (strain JS666 / ATCC BAA-500) GN=Bpro_1026 PE=4 SV=1}  {NA} "
"B8_trim45_op.faGL000678 {COG1028 Dehydrogenases with different specificities (related to short-chain alcohol dehydrogenases) IQR Lipid transport and metabolism ; Secondary metabolites biosynthesis, transport and catabolism ; General function prediction only ;} {K00540 E1.-.-.- -- -- Unclassified; Metabolism; Others} {short-chain dehydrogenase/reductase SDR [Leptothrix cholodnii SP-6]} {B1Y5K8_LEPCP Short-chain dehydrogenase/reductase SDR OS=Leptothrix cholodnii (strain ATCC 51168 / LMG 8142 / SP-6) GN=Lcho_2455 PE=3 SV=1}  {BDH2_RAT 3-hydroxybutyrate dehydrogenase type 2 OS=Rattus norvegicus GN=Bdh2 PE=3 SV=2} "
"B8_trim45_op.faGL000679 {COG0179 2-keto-4-pentenoate hydratase/2-oxohepta-3-ene-1,7-dioic acid hydratase (catechol pathway) Q Secondary metabolites biosynthesis, transport and catabolism ;} {K01826 E5.3.3.10, hpaF 5-carboxymethyl-2-hydroxymuconate isomerase 5.3.3.10 Metabolism; Amino Acid Metabolism; Tyrosine metabolism [PATH:ko00350] Metabolism; Xenobiotics Biodegradation and Metabolism; Benzoate degradation via hydroxylation [PATH:ko00362]} {5-carboxymethyl-2-hydroxymuconate Delta-isomerase [Leptothrix cholodnii SP-6]} {B1Y5K7_LEPCP 5-carboxymethyl-2-hydroxymuconate Delta-isomerase OS=Leptothrix cholodnii (strain ATCC 51168 / LMG 8142 / SP-6) GN=Lcho_2454 PE=4 SV=1}  {UGL_BURM1 Ureidoglycolate lyase OS=Burkholderia multivorans (strain ATCC 17616 / 249) GN=Bmul_3283 PE=3 SV=1} "
B8_trim45_op.faGL000680 {NA} {NA} {NA} {NA}  {NA} 
B8_trim45_op.faGL000681 {NA} {NA} {NA} {NA}  {NA} 
B8_trim45_op.faGL000682 {COG0640 Predicted transcriptional regulators K Transcription ;} {NA} {ArsR family transcriptional regulator [Streptomyces sp. AA4]} {D9VBA5_9ACTO ArsR family transcriptional regulator OS=Streptomyces sp. AA4 GN=SSMG_07689 PE=4 SV=1}  {YCZG_BACSU Uncharacterized HTH-type transcriptional regulator yczG OS=Bacillus subtilis GN=yczG PE=4 SV=1} 
B8_trim45_op.faGL000683 {NA} {NA} {major facilitator transporter [Streptomyces hygroscopicus ATCC 53653]} {D9WLQ1_STRHY MFS superfamily transporter OS=Streptomyces hygroscopicus ATCC 53653 GN=SSOG_03355 PE=4 SV=1}  {NA} 
"B8_trim45_op.faGL000684 {COG0583 Transcriptional regulator K Transcription ;} {K11921 cynR LysR family transcriptional regulator -- Genetic Information Processing; Transcription; Transcription factors [BR:ko03000]} {LysR family transcriptional regulator [Acidovorax avenae subsp. citrulli AAC00-1]} {A1TK34_ACIAC Transcriptional regulator, LysR family OS=Acidovorax avenae subsp. citrulli (strain AAC00-1) GN=Aave_0722 PE=4 SV=1}  {BUDR_ENTAE HTH-type transcriptional regulator BudR (Fragment) OS=Enterobacter aerogenes GN=budR PE=3 SV=1} "
B8_trim45_op.faGL000685 {NA} {NA} {NA} {NA}  {NA} 
B8_trim45_op.faGL000686 {NA} {NA} {NA} {NA}  {NA} 
B8_trim45_op.faGL000687 {COG3177 Uncharacterized conserved protein S Function unknown ;} {NA} {conserved hypothetical protein; putative filamentation induced by cAMP protein Fic [Ralstonia solanacearum PSI07]} {D8N151_RALSO Putative uncharacterized protein OS=Ralstonia solanacearum GN=RPSI07_mp1020 PE=4 SV=1}  {NA} 
"B8_trim45_op.faGL000688 {COG1902 NADH:flavin oxidoreductases, Old Yellow Enzyme family C Energy production and conversion ;} {K00540 E1.-.-.- -- -- Unclassified; Metabolism; Others} {12-oxophytodienoate reductase [Ralstonia solanacearum CFBP2957]} {D8NMG2_RALSO 12-oxophytodienoate reductase OS=Ralstonia solanacearum GN=OPR PE=4 SV=1}  {NEMA_ECOLI N-ethylmaleimide reductase OS=Escherichia coli (strain K12) GN=nemA PE=1 SV=1} "
"B8_trim45_op.faGL000689 {NA} {NA} {putative transcriptional regulator, LysR family [Ralstonia solanacearum CFBP2957]} {D8NMG0_RALSO Putative transcriptional regulator, LysR family OS=Ralstonia solanacearum GN=RCFBP_20589 PE=4 SV=1}  {BUDR_KLETE HTH-type transcriptional regulator BudR OS=Klebsiella terrigena GN=budR PE=4 SV=1} "
"B8_trim45_op.faGL000690 {COG1902 NADH:flavin oxidoreductases, Old Yellow Enzyme family C Energy production and conversion ;} {K00540 E1.-.-.- -- -- Unclassified; Metabolism; Others} {putative NADPH dehydrogenase (Xenobiotic reductase) [Ralstonia solanacearum CFBP2957]} {D8P786_RALSO Putative NADPH dehydrogenase (Xenobiotic reductase) OS=Ralstonia solanacearum GN=RCFBP_mp10129 PE=4 SV=1}  {OYE2_YEAST NADPH dehydrogenase 2 OS=Saccharomyces cerevisiae GN=OYE2 PE=1 SV=3} "
"B8_trim45_op.faGL000691 {COG0789 Predicted transcriptional regulators K Transcription ;} {K13638 zntR MerR family transcriptional regulator, Zn(II)-responsive regulator of zntA -- Genetic Information Processing; Transcription; Transcription factors [BR:ko03000]} {putative HTH-type transcriptional regulator (Copper export regulator) (hmrR or cueR) [Ralstonia solanacearum PSI07]} {D8N2D6_RALSO Putative HTH-type transcriptional regulator (Copper export regulator) (HmrR or cueR) OS=Ralstonia solanacearum GN=RPSI07_mp1480 PE=4 SV=1}  {MERR_THIFE Mercuric resistance operon regulatory protein (Fragment) OS=Thiobacillus ferrooxidans GN=merR PE=4 SV=1} "
B8_trim45_op.faGL000692 {NA} {NA} {metallophosphoesterase [Burkholderia sp. Ch1-1]} {D5N6S4_9BURK Metallophosphoesterase OS=Burkholderia sp. Ch1-1 GN=BCh11DRAFT_0095 PE=4 SV=1}  {NA} 
B8_trim45_op.faGL000693 {COG3794 Plastocyanin C Energy production and conversion ;} {NA} {blue (type 1) copper domain protein [Burkholderia sp. Ch1-1]} {D5N6S5_9BURK Blue (Type 1) copper domain protein OS=Burkholderia sp. Ch1-1 GN=BCh11DRAFT_0096 PE=4 SV=1}  {NA} 
B8_trim45_op.faGL000694 {NA} {K01768 E4.6.1.1 adenylate cyclase 4.6.1.1 Metabolism; Nucleotide Metabolism; Purine metabolism [PATH:ko00230] Cellular Processes; Cell Growth and Death; Meiosis - yeast [PATH:ko04113]} {putative adenylate cyclase [Bradyrhizobium japonicum USDA 110]} {Q89E31_BRAJA Blr7256 protein OS=Bradyrhizobium japonicum GN=blr7256 PE=4 SV=1}  {NA} 
B8_trim45_op.faGL000695 {NA} {NA} {NA} {NA}  {NA} 
B8_trim45_op.faGL000696 {NA} {NA} {NA} {NA}  {NA} 
"B8_trim45_op.faGL000697 {COG4829 Muconolactone delta-isomerase Q Secondary metabolites biosynthesis, transport and catabolism ;} {K03464 E5.3.3.4, catC muconolactone D-isomerase 5.3.3.4 Metabolism; Xenobiotics Biodegradation and Metabolism; Benzoate degradation via hydroxylation [PATH:ko00362]} {muconolactone delta-isomerase [Ralstonia eutropha JMP134]} {Q471R4_RALEJ Muconolactone delta-isomerase OS=Ralstonia eutropha (strain JMP134) GN=Reut_A1502 PE=4 SV=1}  {CATC1_ACILW Muconolactone Delta-isomerase 1 OS=Acinetobacter lwoffii GN=catC1 PE=3 SV=1} "
B8_trim45_op.faGL000698 {NA} {NA} {hypothetical protein Reut_A1503 [Ralstonia eutropha JMP134]} {Q471R3_RALEJ Putative uncharacterized protein OS=Ralstonia eutropha (strain JMP134) GN=Reut_A1503 PE=1 SV=1}  {NA} 
B8_trim45_op.faGL000699 {NA} {NA} {major facilitator transporter [Ralstonia eutropha JMP134]} {Q7WWV6_RALEH Putative muconolactone transporter OS=Ralstonia eutropha (strain ATCC 17699 / H16 / DSM 428 / Stanier 337) GN=mmlH PE=4 SV=1}  {MMLH_RALEJ Probable 4-methylmuconolactone transporter OS=Ralstonia eutropha (strain JMP134) GN=mmlH PE=3 SV=1} 
"B8_trim45_op.faGL000700 {COG2057 Acyl CoA:acetate/3-ketoacid CoA transferase, beta subunit I Lipid transport and metabolism ;} {K01032 E2.8.3.6B, pcaJ 3-oxoadipate CoA-transferase, beta subunit 2.8.3.6 Metabolism; Xenobiotics Biodegradation and Metabolism; Benzoate degradation via hydroxylation [PATH:ko00362]} {oxoadipate CoA transferase beta subunit [Ralstonia eutropha H16]} {Q7WWV5_RALEH Oxoadipate CoA transferase beta subunit OS=Ralstonia eutropha (strain ATCC 17699 / H16 / DSM 428 / Stanier 337) GN=catJ PE=4 SV=1}  {PCAJ_PSEPU 3-oxoadipate CoA-transferase subunit B OS=Pseudomonas putida GN=pcaJ PE=1 SV=2} "
"B8_trim45_op.faGL000701 {COG1788 Acyl CoA:acetate/3-ketoacid CoA transferase, alpha subunit I Lipid transport and metabolism ;} {K01031 E2.8.3.6A, pcaI 3-oxoadipate CoA-transferase, alpha subunit 2.8.3.6 Metabolism; Xenobiotics Biodegradation and Metabolism; Benzoate degradation via hydroxylation [PATH:ko00362]} {oxoadipate CoA transferase alpha subunit [Ralstonia eutropha H16]} {Q7WWV4_RALEH Oxoadipate CoA transferase alpha subunit OS=Ralstonia eutropha (strain ATCC 17699 / H16 / DSM 428 / Stanier 337) GN=catI PE=4 SV=1}  {PCAI_PSEPU 3-oxoadipate CoA-transferase subunit A OS=Pseudomonas putida GN=pcaI PE=1 SV=2} "
B8_trim45_op.faGL000702 {NA} {NA} {NA} {NA}  {NA} 
B8_trim45_op.faGL000703 {NA} {NA} {putative regulatory protein [Ralstonia eutropha H16]} {Q7WWV3_RALEH Putative regulatory protein OS=Ralstonia eutropha (strain ATCC 17699 / H16 / DSM 428 / Stanier 337) GN=PHG389 PE=4 SV=1}  {CLCR_PSEPU HTH-type transcriptional regulator ClcR OS=Pseudomonas putida GN=clcR PE=4 SV=1} 
B8_trim45_op.faGL000704 {NA} {NA} {hypothetical protein PHG390 [Ralstonia eutropha H16]} {Q7WWV2_RALEH Putative uncharacterized protein OS=Ralstonia eutropha (strain ATCC 17699 / H16 / DSM 428 / Stanier 337) GN=PHG390 PE=4 SV=1}  {NA} 
B8_trim45_op.faGL000705 {NA} {NA} {hypothetical protein HEAR0830 [Herminiimonas arsenicoxydans]} {A4G3D2_HERAR Putative uncharacterized protein OS=Herminiimonas arsenicoxydans GN=HEAR0830 PE=4 SV=1}  {NA} 
B8_trim45_op.faGL000706 {NA} {NA} {NA} {NA}  {NA} 
B8_trim45_op.faGL000707 {NA} {NA} {NA} {NA}  {NA} 
B8_trim45_op.faGL000708 {COG0726 Predicted xylanase/chitin deacetylase G Carbohydrate transport and metabolism ;} {NA} {polysaccharide deacetylase [Ralstonia eutropha JMP134]} {Q46ZK6_RALEJ Polysaccharide deacetylase OS=Ralstonia eutropha (strain JMP134) GN=Reut_A2063 PE=4 SV=1}  {NA} 
B8_trim45_op.faGL000709 {COG3000 Sterol desaturase I Lipid transport and metabolism ;} {NA} {hypothetical protein Rmet_2066 [Cupriavidus metallidurans CH34]} {Q1LLN1_RALME C-5 sterol desaturase OS=Ralstonia metallidurans (strain CH34 / ATCC 43123 / DSM 2839) GN=Rmet_2066 PE=4 SV=1}  {NA} 
B8_trim45_op.faGL000710 {NA} {NA} {hypothetical protein Rmet_2065 [Cupriavidus metallidurans CH34]} {Q1LLN2_RALME Putative uncharacterized protein OS=Ralstonia metallidurans (strain CH34 / ATCC 43123 / DSM 2839) GN=Rmet_2065 PE=4 SV=1}  {NA} 
B8_trim45_op.faGL000711 {COG1058 Predicted nucleotide-utilizing enzyme related to molybdopterin-biosynthesis enzyme MoeA R General function prediction only ;} {NA} {molybdopterin binding domain-containing protein [Ralstonia eutropha JMP134]} {Q46ZK9_RALEJ Molybdopterin binding domain OS=Ralstonia eutropha (strain JMP134) GN=Reut_A2060 PE=4 SV=1}  {NA} 
"B8_trim45_op.faGL000712 {COG0607 Rhodanese-related sulfurtransferase P Inorganic ion transport and metabolism ;} {K01010 E2.8.1.1, sseA thiosulfate sulfurtransferase 2.8.1.1 Unclassified; Cellular Processes and Signaling; Inorganic ion transport and metabolism} {conserved hypothetical protein; rhodanese-related sulfurtransferases domain [Cupriavidus taiwanensis]} {B3R1H4_CUPTR Putative uncharacterized protein OS=Cupriavidus taiwanensis (strain R1 / LMG 19424) GN=RALTA_A1881 PE=4 SV=1}  {NA} "
"B8_trim45_op.faGL000713 {COG0174 Glutamine synthetase E Amino acid transport and metabolism ;} {K01915 E6.3.1.2, glnA glutamine synthetase 6.3.1.2 Metabolism; Energy Metabolism; Nitrogen metabolism [PATH:ko00910] Metabolism; Amino Acid Metabolism; Alanine, aspartate and glutamate metabolism [PATH:ko00250] Metabolism; Amino Acid Metabolism; Arginine and proline metabolism [PATH:ko00330] Environmental Information Processing; Signal Transduction; Two-component system [PATH:ko02020]} {glutamine synthetase [Ralstonia eutropha H16]} {Q0K990_RALEH Glutamine synthetase OS=Ralstonia eutropha (strain ATCC 17699 / H16 / DSM 428 / Stanier 337) GN=glnA1 PE=3 SV=1}  {GLNA_METCA Glutamine synthetase OS=Methylococcus capsulatus GN=glnA PE=3 SV=2} "
B8_trim45_op.faGL000714 {NA} {NA} {NA} {NA}  {NA} 
B8_trim45_op.faGL000715 {NA} {NA} {hypothetical protein H16_A2334 [Ralstonia eutropha H16]} {Q0K991_RALEH Putative uncharacterized protein h16_A2334 OS=Ralstonia eutropha (strain ATCC 17699 / H16 / DSM 428 / Stanier 337) GN=H16_A2334 PE=4 SV=1}  {NA} 
"B8_trim45_op.faGL000716 {COG3852 Signal transduction histidine kinase, nitrogen specific T Signal transduction mechanisms ;} {K07708 glnL, ntrB two-component system, NtrC family, nitrogen regulation sensor histidine kinase GlnL 2.7.13.3 Metabolism; Enzyme Families; Protein kinases [BR:ko01001] Environmental Information Processing; Signal Transduction; Two-component system [PATH:ko02020] Environmental Information Processing; Signal Transduction; Two-component system [BR:ko02022]} {signal transduction histidine kinase, nitrogen specific, NtrB [Ralstonia eutropha JMP134]} {Q46ZL4_RALEJ Signal transduction histidine kinase, nitrogen specific, NtrB OS=Ralstonia eutropha (strain JMP134) GN=Reut_A2055 PE=4 SV=1}  {NTRB_VIBAL Nitrogen regulation protein ntrB OS=Vibrio alginolyticus GN=ntrB PE=3 SV=1} "
"B8_trim45_op.faGL000717 {COG2204 Response regulator containing CheY-like receiver, AAA-type ATPase, and DNA-binding domains T Signal transduction mechanisms ;} {K07712 glnG, ntrC two-component system, NtrC family, nitrogen regulation response regulator GlnG -- Environmental Information Processing; Signal Transduction; Two-component system [PATH:ko02020] Environmental Information Processing; Signal Transduction; Two-component system [BR:ko02022]} {helix-turn-helix, Fis-type:nitrogen regulation protein NR(I) [Ralstonia eutropha JMP134]} {Q46ZL5_RALEJ Helix-turn-helix, Fis-type:Nitrogen regulation protein NR(I) OS=Ralstonia eutropha (strain JMP134) GN=Reut_A2054 PE=4 SV=1}  {NTRC_ECOLI Nitrogen regulation protein NR(I) OS=Escherichia coli (strain K12) GN=glnG PE=3 SV=1} "
"B8_trim45_op.faGL000718 {COG2204 Response regulator containing CheY-like receiver, AAA-type ATPase, and DNA-binding domains T Signal transduction mechanisms ;} {K07712 glnG, ntrC two-component system, NtrC family, nitrogen regulation response regulator GlnG -- Environmental Information Processing; Signal Transduction; Two-component system [PATH:ko02020] Environmental Information Processing; Signal Transduction; Two-component system [BR:ko02022]} {nitrogen metabolism transcriptional regulator, NtrC, Fis family [Cupriavidus metallidurans CH34]} {Q1LLN8_RALME NtrC, nitrogen regulation protein NR(I); transcriptional regulator OS=Ralstonia metallidurans (strain CH34 / ATCC 43123 / DSM 2839) GN=glnG PE=4 SV=1}  {NA} "
B8_trim45_op.faGL000719 {COG0561 Predicted hydrolases of the HAD superfamily R General function prediction only ;} {K07024 K07024 -- -- Unclassified; Poorly Characterized; General function prediction only} {HAD superfamily hydrolase [Ralstonia eutropha H16]} {Q0K994_RALEH Hydrolase (HAD superfamily) OS=Ralstonia eutropha (strain ATCC 17699 / H16 / DSM 428 / Stanier 337) GN=H16_A2331 PE=4 SV=1}  {NA} 
"B8_trim45_op.faGL000720 {COG1653 ABC-type sugar transport system, periplasmic component G Carbohydrate transport and metabolism ;} {K05813 ugpB sn-glycerol 3-phosphate transport system substrate-binding protein -- Environmental Information Processing; Membrane Transport; Transporters [BR:ko02000] Environmental Information Processing; Membrane Transport; ABC transporters [PATH:ko02010]} {extracellular solute-binding protein [Ralstonia eutropha JMP134]} {Q46ZL7_RALEJ Extracellular solute-binding protein, family 1 OS=Ralstonia eutropha (strain JMP134) GN=Reut_A2052 PE=4 SV=1}  {UGPB_ERWCT sn-glycerol-3-phosphate-binding periplasmic protein ugpB OS=Erwinia carotovora subsp. atroseptica GN=ugpB PE=3 SV=1} "
"B8_trim45_op.faGL000721 {COG1175 ABC-type sugar transport systems, permease components G Carbohydrate transport and metabolism ;} {K05814 ugpA sn-glycerol 3-phosphate transport system permease protein -- Environmental Information Processing; Membrane Transport; Transporters [BR:ko02000] Environmental Information Processing; Membrane Transport; ABC transporters [PATH:ko02010]} {binding-protein dependent transport system inner membrane protein [Ralstonia eutropha JMP134]} {Q46ZL8_RALEJ Binding-protein-dependent transport systems inner membrane component OS=Ralstonia eutropha (strain JMP134) GN=Reut_A2051 PE=3 SV=1}  {UGPA_RHIME sn-glycerol-3-phosphate transport system permease protein ugpA OS=Rhizobium meliloti GN=ugpA PE=3 SV=1} "
"B8_trim45_op.faGL000722 {COG0395 ABC-type sugar transport system, permease component G Carbohydrate transport and metabolism ;} {K05815 ugpE sn-glycerol 3-phosphate transport system permease protein -- Environmental Information Processing; Membrane Transport; Transporters [BR:ko02000] Environmental Information Processing; Membrane Transport; ABC transporters [PATH:ko02010]} {binding-protein dependent transport system inner membrane protein [Ralstonia eutropha JMP134]} {Q46ZL9_RALEJ Binding-protein-dependent transport systems inner membrane component OS=Ralstonia eutropha (strain JMP134) GN=Reut_A2050 PE=3 SV=1}  {UGPE_YERPS sn-glycerol-3-phosphate transport system permease protein ugpE OS=Yersinia pseudotuberculosis GN=ugpE PE=3 SV=1} "
"B8_trim45_op.faGL000723 {COG3839 ABC-type sugar transport systems, ATPase components G Carbohydrate transport and metabolism ;} {K05816 ugpC sn-glycerol 3-phosphate transport system ATP-binding protein 3.6.3.20 Environmental Information Processing; Membrane Transport; Transporters [BR:ko02000] Environmental Information Processing; Membrane Transport; ABC transporters [PATH:ko02010]} {glycerol-3-phosphate transporter ATP-binding subunit [Ralstonia eutropha JMP134]} {B3R1K9_CUPTR sn-glycerol-3-phosphate transport ATP-binding protein OS=Cupriavidus taiwanensis (strain R1 / LMG 19424) GN=ugpC PE=3 SV=1}  {UGPC_RALEJ sn-glycerol-3-phosphate import ATP-binding protein UgpC OS=Ralstonia eutropha (strain JMP134) GN=ugpC PE=3 SV=1} "
"B8_trim45_op.faGL000724 {COG0584 Glycerophosphoryl diester phosphodiesterase C Energy production and conversion ;} {K01126 E3.1.4.46, glpQ glycerophosphoryl diester phosphodiesterase 3.1.4.46 Metabolism; Lipid Metabolism; Glycerophospholipid metabolism [PATH:ko00564]} {Glycerophosphodiester phosphodiesterase [Ralstonia pickettii 12J]} {B2UA82_RALPJ Glycerophosphodiester phosphodiesterase OS=Ralstonia pickettii (strain 12J) GN=Rpic_1096 PE=4 SV=1}  {UGPQ_ECOLI Glycerophosphoryl diester phosphodiesterase OS=Escherichia coli (strain K12) GN=ugpQ PE=1 SV=1} "
B8_trim45_op.faGL000725 {COG0659 Sulfate permease and related transporters (MFS superfamily) P Inorganic ion transport and metabolism ;} {NA} {sulphate transporter [Delftia acidovorans SPH-1]} {A9C1W4_DELAS Sulphate transporter OS=Delftia acidovorans (strain DSM 14801 / SPH-1) GN=Daci_2661 PE=4 SV=1}  {NA} 
"B8_trim45_op.faGL000726 {COG2801 Transposase and inactivated derivatives L Replication, recombination and repair ;} {K07497 K07497 putative transposase -- Unclassified; Genetic Information Processing; Replication, recombination and repair proteins} {ISPsy11, transposase OrfB [Ralstonia sp. 5_7_47FAA]} {B2U738_RALPJ Integrase catalytic region OS=Ralstonia pickettii (strain 12J) GN=Rpic_1020 PE=4 SV=1}  {T341_ECOLX Transposase for insertion sequence element IS3411 OS=Escherichia coli PE=4 SV=1} "
B8_trim45_op.faGL000727 {NA} {NA} {protein of unknown function DUF201 [Variovorax paradoxus S110]} {C5CPU9_VARPS Putative uncharacterized protein OS=Variovorax paradoxus (strain S110) GN=Vapar_3069 PE=4 SV=1}  {NA} 
B8_trim45_op.faGL000728 {NA} {NA} {NA} {NA}  {NA} 
"B8_trim45_op.faGL000729 {NA} {K02618 paaZ phenylacetic acid degradation protein -- Unclassified; Metabolism; Energy metabolism} {aldehyde dehydrogenase [Rhodoferax ferrireducens T118]} {Q222S9_RHOFD 3,4-dehydroadipyl-CoA semialdehyde dehydrogenase OS=Rhodoferax ferrireducens (strain DSM 15236 / ATCC BAA-621 / T118) GN=Rfer_0217 PE=4 SV=1}  {BOXD_AZOEV 3,4-dehydroadipyl-CoA semialdehyde dehydrogenase OS=Azoarcus evansii GN=boxD PE=1 SV=1} "
"B8_trim45_op.faGL000730 {COG0154 Asp-tRNAAsn/Glu-tRNAGln amidotransferase A subunit and related amidases J Translation, ribosomal structure and biogenesis ;} {K02433 gatA aspartyl-tRNA(Asn)/glutamyl-tRNA (Gln) amidotransferase subunit A 6.3.5.6 6.3.5.7 Genetic Information Processing; Translation; Aminoacyl-tRNA biosynthesis [PATH:ko00970]} {aspartyl/glutamyl-tRNA amidotransferase subunit A [Ralstonia eutropha H16]} {C6BI37_RALP1 Glutamyl-tRNA(Gln) amidotransferase subunit A OS=Ralstonia pickettii (strain 12D) GN=gatA PE=3 SV=1}  {GATA_RALEH Glutamyl-tRNA(Gln) amidotransferase subunit A OS=Ralstonia eutropha (strain ATCC 17699 / H16 / DSM 428 / Stanier 337) GN=gatA PE=3 SV=1} "
"B8_trim45_op.faGL000731 {COG4137 ABC-type uncharacterized transport system, permease component R General function prediction only ;} {NA} {putative Cytochrome c assembly protein; putative TRANSMEMBRANE PROTEIN [Cupriavidus taiwanensis]} {B3R6P4_CUPTR Putative Cytochrome c assembly protein; putative TRANSMEMBRANE PROTEIN OS=Cupriavidus taiwanensis (strain R1 / LMG 19424) GN=RALTA_A2691 PE=4 SV=1}  {NA} "
"B8_trim45_op.faGL000732 {COG0457 FOG: TPR repeat R General function prediction only ;} {K13486 wspC chemotaxis protein methyltransferase WspC -- Environmental Information Processing; Signal Transduction; Two-component system [PATH:ko02020]} {MCP methyltransferase, CheR-type [Ralstonia eutropha JMP134]} {Q46V25_RALEJ MCP methyltransferase, CheR-type OS=Ralstonia eutropha (strain JMP134) GN=Reut_B3651 PE=4 SV=1}  {NA} "
B8_trim45_op.faGL000733 {NA} {NA} {hypothetical protein H16_A1033 [Ralstonia eutropha H16]} {Q0KCU6_RALEH Putative uncharacterized protein h16_A1033 OS=Ralstonia eutropha (strain ATCC 17699 / H16 / DSM 428 / Stanier 337) GN=H16_A1033 PE=4 SV=1}  {NA} 
"B8_trim45_op.faGL000734 {COG1595 DNA-directed RNA polymerase specialized sigma subunit, sigma24 homolog K Transcription ;} {K03088 SIG3.2, rpoE RNA polymerase sigma-70 factor, ECF subfamily -- Genetic Information Processing; Transcription; RNA polymerase [PATH:ko03020]} {RNA polymerase factor sigma-70 [Cupriavidus metallidurans CH34]} {Q1LPY0_RALME RNA polymerase sigma R factor (ECF) OS=Ralstonia metallidurans (strain CH34 / ATCC 43123 / DSM 2839) GN=rpoR PE=4 SV=1}  {NA} "
"B8_trim45_op.faGL000735 {COG0028 Thiamine pyrophosphate-requiring enzymes [acetolactate synthase, pyruvate dehydrogenase (cytochrome), glyoxylate carboligase, phosphonopyruvate decarboxylase] EH Amino acid transport and metabolism ; Coenzyme transport and metabolism ;} {K01652 E2.2.1.6L, ilvB, ilvG, ilvI acetolactate synthase I/II/III large subunit 2.2.1.6 Metabolism; Carbohydrate Metabolism; Butanoate metabolism [PATH:ko00650] Metabolism; Carbohydrate Metabolism; C5-Branched dibasic acid metabolism [PATH:ko00660] Metabolism; Amino Acid Metabolism; Valine, leucine and isoleucine biosynthesis [PATH:ko00290] Metabolism; Metabolism of Cofactors and Vitamins; Pantothenate and CoA biosynthesis [PATH:ko00770]} {acetolactate synthase 3 catalytic subunit [Ralstonia eutropha JMP134]} {Q473V7_RALEJ Acetolactate synthase, large subunit OS=Ralstonia eutropha (strain JMP134) GN=Reut_A0947 PE=3 SV=1}  {ILVI_HAEIN Acetolactate synthase large subunit OS=Haemophilus influenzae GN=ilvI PE=3 SV=1} "
"B8_trim45_op.faGL000736 {COG0440 Acetolactate synthase, small (regulatory) subunit E Amino acid transport and metabolism ;} {K01653 E2.2.1.6S, ilvH, ilvN acetolactate synthase I/III small subunit 2.2.1.6 Metabolism; Carbohydrate Metabolism; Butanoate metabolism [PATH:ko00650] Metabolism; Carbohydrate Metabolism; C5-Branched dibasic acid metabolism [PATH:ko00660] Metabolism; Amino Acid Metabolism; Valine, leucine and isoleucine biosynthesis [PATH:ko00290] Metabolism; Metabolism of Cofactors and Vitamins; Pantothenate and CoA biosynthesis [PATH:ko00770]} {acetolactate synthase 3 regulatory subunit [Ralstonia eutropha JMP134]} {Q473V6_RALEJ Acetolactate synthase, small subunit OS=Ralstonia eutropha (strain JMP134) GN=Reut_A0948 PE=4 SV=1}  {ILVH_SALTY Acetolactate synthase isozyme 3 small subunit OS=Salmonella typhimurium GN=ilvH PE=3 SV=2} "
"B8_trim45_op.faGL000737 {COG0059 Ketol-acid reductoisomerase EH Amino acid transport and metabolism ; Coenzyme transport and metabolism ;} {K00053 E1.1.1.86, ilvC ketol-acid reductoisomerase 1.1.1.86 Metabolism; Amino Acid Metabolism; Valine, leucine and isoleucine biosynthesis [PATH:ko00290] Metabolism; Metabolism of Cofactors and Vitamins; Pantothenate and CoA biosynthesis [PATH:ko00770]} {Ketol-acid reductoisomerase / 2-dehydropantoate 2-reductase [Ralstonia solanacearum UW551]} {B5SII7_RALSO Ketol-acid reductoisomerase OS=Ralstonia solanacearum IPO1609 GN=ilvC PE=3 SV=1}  {ILVC_RALEH Ketol-acid reductoisomerase OS=Ralstonia eutropha (strain ATCC 17699 / H16 / DSM 428 / Stanier 337) GN=ilvC PE=3 SV=1} "
"B8_trim45_op.faGL000738 {COG0688 Phosphatidylserine decarboxylase I Lipid transport and metabolism ;} {K01613 E4.1.1.65, psd phosphatidylserine decarboxylase 4.1.1.65 Metabolism; Lipid Metabolism; Glycerophospholipid metabolism [PATH:ko00564]} {phosphatidylserine decarboxylase [Ralstonia eutropha JMP134]} {D8NS93_RALSO Phosphatidylserine decarboxylase proenzyme 3 OS=Ralstonia solanacearum GN=psd PE=3 SV=1}  {PSD_RALEJ Phosphatidylserine decarboxylase proenzyme OS=Ralstonia eutropha (strain JMP134) GN=psd PE=3 SV=1} "
"B8_trim45_op.faGL000739 {COG1183 Phosphatidylserine synthase I Lipid transport and metabolism ;} {K00998 E2.7.8.8, pssA phosphatidylserine synthase 2.7.8.8 Metabolism; Lipid Metabolism; Glycerophospholipid metabolism [PATH:ko00564] Metabolism; Amino Acid Metabolism; Glycine, serine and threonine metabolism [PATH:ko00260]} {CDP-diacylglycerol--serine O-phosphatidyltransferase [Cupriavidus metallidurans CH34]} {Q1LPX4_RALME Phosphatidylserine synthase OS=Ralstonia metallidurans (strain CH34 / ATCC 43123 / DSM 2839) GN=pssA PE=3 SV=1}  {PSS_MYCLE CDP-diacylglycerol--serine O-phosphatidyltransferase OS=Mycobacterium leprae GN=pssA PE=3 SV=1} "
B8_trim45_op.faGL000740 {COG1652 Uncharacterized protein containing LysM domain S Function unknown ;} {NA} {hypothetical protein Reut_A0952 [Ralstonia eutropha JMP134]} {Q473V2_RALEJ Peptidoglycan-binding LysM:Transport-associated OS=Ralstonia eutropha (strain JMP134) GN=Reut_A0952 PE=4 SV=1}  {YGAU_ECOLI Uncharacterized protein ygaU OS=Escherichia coli (strain K12) GN=ygaU PE=1 SV=2} 
"B8_trim45_op.faGL000741 {COG0119 Isopropylmalate/homocitrate/citramalate synthases E Amino acid transport and metabolism ;} {K01649 E2.3.3.13, leuA 2-isopropylmalate synthase 2.3.3.13 Metabolism; Carbohydrate Metabolism; Pyruvate metabolism [PATH:ko00620] Metabolism; Amino Acid Metabolism; Valine, leucine and isoleucine biosynthesis [PATH:ko00290]} {2-isopropylmalate synthase [Cupriavidus taiwanensis]} {B3R3V8_CUPTR 2-isopropylmalate synthase OS=Cupriavidus taiwanensis (strain R1 / LMG 19424) GN=leuA1 PE=3 SV=1}  {LEU1_RALME 2-isopropylmalate synthase OS=Ralstonia metallidurans (strain CH34 / ATCC 43123 / DSM 2839) GN=leuA PE=3 SV=1} "
B8_trim45_op.faGL000742 {NA} {NA} {lipoprotein transmembrane [Ralstonia eutropha JMP134]} {Q473V0_RALEJ Probable lipoprotein transmembrane OS=Ralstonia eutropha (strain JMP134) GN=Reut_A0954 PE=4 SV=1}  {NA} 
B8_trim45_op.faGL000743 {NA} {NA} {glycosyl transferase family 25 [Methylobacter tundripaludum SV96]} {E1MRY0_9GAMM Glycosyl transferase family 25 OS=Methylobacter tundripaludum SV96 GN=MettuDRAFT_3515 PE=4 SV=1}  {NA} 
"B8_trim45_op.faGL000744 {COG0683 ABC-type branched-chain amino acid transport systems, periplasmic component E Amino acid transport and metabolism ;} {K01999 livK branched-chain amino acid transport system substrate-binding protein -- Environmental Information Processing; Membrane Transport; Transporters [BR:ko02000] Environmental Information Processing; Membrane Transport; ABC transporters [PATH:ko02010]} {putative branched amino acid ABC TRANSPORTER, periplasmic component [Cupriavidus taiwanensis]} {B3R3W0_CUPTR Putative branched amino acid ABC TRANSPORTER, periplasmic component OS=Cupriavidus taiwanensis (strain R1 / LMG 19424) GN=RALTA_A1027 PE=4 SV=1}  {NA} "
"B8_trim45_op.faGL000745 {COG0176 Transaldolase G Carbohydrate transport and metabolism ;} {K00616 E2.2.1.2, talA, talB transaldolase 2.2.1.2 Metabolism; Carbohydrate Metabolism; Pentose phosphate pathway [PATH:ko00030]} {transaldolase B [Ralstonia eutropha H16]} {C6BGS9_RALP1 Transaldolase OS=Ralstonia pickettii (strain 12D) GN=tal PE=3 SV=1}  {TAL_RALEH Transaldolase OS=Ralstonia eutropha (strain ATCC 17699 / H16 / DSM 428 / Stanier 337) GN=tal PE=3 SV=1} "
"B8_trim45_op.faGL000746 {COG0120 Ribose 5-phosphate isomerase G Carbohydrate transport and metabolism ;} {K01807 E5.3.1.6A, rpiA ribose 5-phosphate isomerase A 5.3.1.6 Metabolism; Carbohydrate Metabolism; Pentose phosphate pathway [PATH:ko00030] Metabolism; Energy Metabolism; Carbon fixation in photosynthetic organisms [PATH:ko00710]} {ribose-5-phosphate isomerase A [Ralstonia eutropha H16]} {Q1LLK9_RALME Ribose-5-phosphate isomerase A 2 OS=Ralstonia metallidurans (strain CH34 / ATCC 43123 / DSM 2839) GN=cbbI2 PE=3 SV=1}  {RPIA_RALEH Ribose-5-phosphate isomerase A OS=Ralstonia eutropha (strain ATCC 17699 / H16 / DSM 428 / Stanier 337) GN=rpiA PE=3 SV=1} "
B8_trim45_op.faGL000747 {NA} {NA} {NA} {NA}  {NA} 
"B8_trim45_op.faGL000748 {COG2924 Fe-S cluster protector protein CO Energy production and conversion ; Posttranslational modification, protein turnover, chaperones ;} {K01104 E3.1.3.48 protein-tyrosine phosphatase 3.1.3.48 Unclassified; Cellular Processes and Signaling; Signal transduction mechanisms} {hypothetical protein RSc1235 [Ralstonia solanacearum GMI1000]} {D8N448_RALSO Probable Fe(2+)-trafficking protein 3 OS=Ralstonia solanacearum GN=YggX PE=3 SV=1}  {FETP_RALSO Probable Fe(2+)-trafficking protein OS=Ralstonia solanacearum GN=RSc1235 PE=3 SV=1} "
B8_trim45_op.faGL000749 {COG0548 Acetylglutamate kinase E Amino acid transport and metabolism ;} {K00619 argA amino-acid N-acetyltransferase 2.3.1.1 Metabolism; Amino Acid Metabolism; Arginine and proline metabolism [PATH:ko00330]} {N-acetylglutamate synthase [Cupriavidus taiwanensis]} {B3R1I1_CUPTR Amino-acid acetyltransferase (N-acetylglutamate synthase) OS=Cupriavidus taiwanensis (strain R1 / LMG 19424) GN=argA PE=3 SV=1}  {ARGA_RALSO Amino-acid acetyltransferase OS=Ralstonia solanacearum GN=argA PE=3 SV=1} 
B8_trim45_op.faGL000750 {COG1344 Flagellin and related hook-associated proteins N Cell motility ;} {K02406 fliC flagellin -- Environmental Information Processing; Signal Transduction; Two-component system [PATH:ko02020] Cellular Processes; Cell Motility; Bacterial motility proteins [BR:ko02035] Cellular Processes; Cell Motility; Flagellar assembly [PATH:ko02040] Organismal Systems; Environmental Adaptation; Plant-pathogen interaction [PATH:ko04626]} {bacterial flagellin [Escherichia coli MS 115-1]} {D7Y0X7_ECOLX Bacterial flagellin OS=Escherichia coli MS 115-1 GN=HMPREF9540_01201 PE=4 SV=1}  {FLJB_SALAE Phase 2 flagellin OS=Salmonella abortus-equi GN=fljB PE=3 SV=2} 
B8_trim45_op.faGL000751 {COG0837 Glucokinase G Carbohydrate transport and metabolism ;} {K00845 glk glucokinase 2.7.1.2 Metabolism; Carbohydrate Metabolism; Glycolysis / Gluconeogenesis [PATH:ko00010] Metabolism; Carbohydrate Metabolism; Galactose metabolism [PATH:ko00052] Metabolism; Carbohydrate Metabolism; Starch and sucrose metabolism [PATH:ko00500] Metabolism; Carbohydrate Metabolism; Amino sugar and nucleotide sugar metabolism [PATH:ko00520] Metabolism; Biosynthesis of Other Secondary Metabolites; Streptomycin biosynthesis [PATH:ko00521] Metabolism; Biosynthesis of Other Secondary Metabolites; Butirosin and neomycin biosynthesis [PATH:ko00524]} {glucokinase [Ralstonia eutropha JMP134]} {Q0JY28_RALEH Glucokinase OS=Ralstonia eutropha (strain ATCC 17699 / H16 / DSM 428 / Stanier 337) GN=glk PE=3 SV=1}  {GLK_RALEJ Glucokinase OS=Ralstonia eutropha (strain JMP134) GN=glk PE=3 SV=1} 
B8_trim45_op.faGL000752 {COG2373 Large extracellular alpha-helical protein R General function prediction only ;} {K06894 K06894 -- -- Unclassified; Poorly Characterized; General function prediction only} {large extracellular alpha-helical protein [Ralstonia sp. 5_7_47FAA]} {C6BFW4_RALP1 Alpha-2-macroglobulin domain protein OS=Ralstonia pickettii (strain 12D) GN=Rpic12D_2963 PE=4 SV=1}  {Y3030_RALSO UPF0192 protein RSc3030 OS=Ralstonia solanacearum GN=RSc3030 PE=3 SV=1} 
"B8_trim45_op.faGL000753 {COG2373 Large extracellular alpha-helical protein R General function prediction only ;} {K06894 K06894 -- -- Unclassified; Poorly Characterized; General function prediction only} {conserved exported protein of unknown function, UPF0192 [Ralstonia solanacearum PSI07]} {D8NWM6_RALSO Putative uncharacterized protein OS=Ralstonia solanacearum GN=RPSI07_0467 PE=4 SV=1}  {Y3030_RALSO UPF0192 protein RSc3030 OS=Ralstonia solanacearum GN=RSc3030 PE=3 SV=1} "
B8_trim45_op.faGL000754 {NA} {NA} {NA} {NA}  {NA} 
B8_trim45_op.faGL000755 {COG1034 NADH dehydrogenase/NADH:ubiquinone oxidoreductase 75 kD subunit (chain G) C Energy production and conversion ;} {K00336 nuoG NADH dehydrogenase I subunit G 1.6.5.3 Metabolism; Energy Metabolism; Oxidative phosphorylation [PATH:ko00190]} {NADH dehydrogenase subunit G [Ralstonia eutropha H16]} {Q0KCS4_RALEH NADH-quinone oxidoreductase OS=Ralstonia eutropha (strain ATCC 17699 / H16 / DSM 428 / Stanier 337) GN=nuoG PE=3 SV=1}  {NA} 
B8_trim45_op.faGL000756 {COG1005 NADH:ubiquinone oxidoreductase subunit 1 (chain H) C Energy production and conversion ;} {K00337 nuoH NADH dehydrogenase I subunit H 1.6.5.3 Metabolism; Energy Metabolism; Oxidative phosphorylation [PATH:ko00190]} {NADH dehydrogenase subunit H [Cupriavidus taiwanensis]} {D8P1I7_RALSO NADH-quinone oxidoreductase subunit H OS=Ralstonia solanacearum GN=nuoH PE=3 SV=1}  {NUOH_CUPTR NADH-quinone oxidoreductase subunit H OS=Cupriavidus taiwanensis (strain R1 / LMG 19424) GN=nuoH PE=3 SV=1} 
B8_trim45_op.faGL000757 {COG1143 Formate hydrogenlyase subunit 6/NADH:ubiquinone oxidoreductase 23 kD subunit (chain I) C Energy production and conversion ;} {K00338 nuoI NADH dehydrogenase I subunit I 1.6.5.3 Metabolism; Energy Metabolism; Oxidative phosphorylation [PATH:ko00190]} {NADH dehydrogenase subunit I [Cupriavidus metallidurans CH34]} {C6BJP1_RALP1 NADH-quinone oxidoreductase subunit I OS=Ralstonia pickettii (strain 12D) GN=nuoI PE=3 SV=1}  {NUOI_RALME NADH-quinone oxidoreductase subunit I OS=Ralstonia metallidurans (strain CH34 / ATCC 43123 / DSM 2839) GN=nuoI PE=3 SV=1} 
B8_trim45_op.faGL000758 {COG0839 NADH:ubiquinone oxidoreductase subunit 6 (chain J) C Energy production and conversion ;} {K00339 nuoJ NADH dehydrogenase I subunit J 1.6.5.3 Metabolism; Energy Metabolism; Oxidative phosphorylation [PATH:ko00190]} {NADH dehydrogenase subunit J [Ralstonia eutropha H16]} {Q0KCS1_RALEH NADH dehydrogenase chain J OS=Ralstonia eutropha (strain ATCC 17699 / H16 / DSM 428 / Stanier 337) GN=nuoJ PE=3 SV=1}  {NUOJ_RHOCA NADH-quinone oxidoreductase subunit J OS=Rhodobacter capsulatus GN=nuoJ PE=3 SV=1} 
B8_trim45_op.faGL000759 {COG0713 NADH:ubiquinone oxidoreductase subunit 11 or 4L (chain K) C Energy production and conversion ;} {K00340 nuoK NADH dehydrogenase I subunit K 1.6.5.3 Metabolism; Energy Metabolism; Oxidative phosphorylation [PATH:ko00190]} {NADH dehydrogenase subunit K [Ralstonia eutropha H16]} {D8NAJ4_RALSO NADH-quinone oxidoreductase subunit K 2 OS=Ralstonia solanacearum GN=nuoK PE=3 SV=1}  {NUOK_RALEH NADH-quinone oxidoreductase subunit K OS=Ralstonia eutropha (strain ATCC 17699 / H16 / DSM 428 / Stanier 337) GN=nuoK PE=3 SV=1} 
"B8_trim45_op.faGL000760 {COG1009 NADH:ubiquinone oxidoreductase subunit 5 (chain L)/Multisubunit Na+/H+ antiporter, MnhA subunit CP Energy production and conversion ; Inorganic ion transport and metabolism ;} {K00341 nuoL NADH dehydrogenase I subunit L 1.6.5.3 Metabolism; Energy Metabolism; Oxidative phosphorylation [PATH:ko00190]} {NADH dehydrogenase subunit L [Cupriavidus metallidurans CH34]} {Q1LPV2_RALME NADH:ubiquinone oxidoreductase, membrane subunit L OS=Ralstonia metallidurans (strain CH34 / ATCC 43123 / DSM 2839) GN=nuoL PE=3 SV=1}  {NUOL_NEIMA NADH-quinone oxidoreductase subunit L OS=Neisseria meningitidis serogroup A GN=nuoL PE=3 SV=1} "
"B8_trim45_op.faGL000761 {COG1008 NADH:ubiquinone oxidoreductase subunit 4 (chain M) C Energy production and conversion ;} {K00342 nuoM NADH dehydrogenase I subunit M 1.6.5.3 Metabolism; Energy Metabolism; Oxidative phosphorylation [PATH:ko00190]} {NADH dehydrogenase subunit M [Ralstonia eutropha JMP134]} {Q473T1_RALEJ Proton-translocating NADH-quinone oxidoreductase, chain M OS=Ralstonia eutropha (strain JMP134) GN=Reut_A0973 PE=3 SV=1}  {NUOM_RHOCA NADH-quinone oxidoreductase subunit M OS=Rhodobacter capsulatus GN=nuoM PE=3 SV=1} "
B8_trim45_op.faGL000762 {COG1007 NADH:ubiquinone oxidoreductase subunit 2 (chain N) C Energy production and conversion ;} {K00343 nuoN NADH dehydrogenase I subunit N 1.6.5.3 Metabolism; Energy Metabolism; Oxidative phosphorylation [PATH:ko00190]} {NADH dehydrogenase subunit N [Ralstonia eutropha JMP134]} {Q473T0_RALEJ NADH-quinone oxidoreductase subunit N OS=Ralstonia eutropha (strain JMP134) GN=nuoN PE=3 SV=1}  {NUON_CUPTR NADH-quinone oxidoreductase subunit N OS=Cupriavidus taiwanensis (strain R1 / LMG 19424) GN=nuoN PE=3 SV=1} 
B8_trim45_op.faGL000763 {NA} {NA} {transmembrane protein [Ralstonia eutropha JMP134]} {Q473S9_RALEJ Probable transmembrane protein OS=Ralstonia eutropha (strain JMP134) GN=Reut_A0975 PE=4 SV=1}  {NA} 
"B8_trim45_op.faGL000764 {COG0494 NTP pyrophosphohydrolases including oxidative damage repair enzymes LR Replication, recombination and repair ; General function prediction only ;} {K01515 nudF ADP-ribose pyrophosphatase 3.6.1.13 Metabolism; Nucleotide Metabolism; Purine metabolism [PATH:ko00230]} {NUDIX hydrolase [Ralstonia eutropha JMP134]} {Q473S8_RALEJ NUDIX hydrolase OS=Ralstonia eutropha (strain JMP134) GN=Reut_A0976 PE=4 SV=1}  {NA} "
"B8_trim45_op.faGL000765 {COG5319 Uncharacterized protein conserved in bacteria S Function unknown ;} {NA} {conserved hypothetical protein, DUF1178 [Cupriavidus taiwanensis]} {B3R428_CUPTR Putative uncharacterized protein OS=Cupriavidus taiwanensis (strain R1 / LMG 19424) GN=RALTA_A1050 PE=4 SV=1}  {NA} "
"B8_trim45_op.faGL000766 {COG1960 Acyl-CoA dehydrogenases I Lipid transport and metabolism ;} {K00249 E1.3.99.3, ACADM, acd acyl-CoA dehydrogenase 1.3.99.3 Metabolism; Carbohydrate Metabolism; Propanoate metabolism [PATH:ko00640] Metabolism; Lipid Metabolism; Fatty acid metabolism [PATH:ko00071] Metabolism; Amino Acid Metabolism; Valine, leucine and isoleucine degradation [PATH:ko00280] Metabolism; Metabolism of Other Amino Acids; beta-Alanine metabolism [PATH:ko00410] Organismal Systems; Endocrine System; PPAR signaling pathway [PATH:ko03320]} {Acyl-CoA dehydrogenase [Ralstonia eutropha H16]} {Q0KCR3_RALEH Acyl-CoA dehydrogenase OS=Ralstonia eutropha (strain ATCC 17699 / H16 / DSM 428 / Stanier 337) GN=H16_A1067 PE=3 SV=1}  {NA} "
"B8_trim45_op.faGL000767 {COG1960 Acyl-CoA dehydrogenases I Lipid transport and metabolism ;} {K00249 E1.3.99.3, ACADM, acd acyl-CoA dehydrogenase 1.3.99.3 Metabolism; Carbohydrate Metabolism; Propanoate metabolism [PATH:ko00640] Metabolism; Lipid Metabolism; Fatty acid metabolism [PATH:ko00071] Metabolism; Amino Acid Metabolism; Valine, leucine and isoleucine degradation [PATH:ko00280] Metabolism; Metabolism of Other Amino Acids; beta-Alanine metabolism [PATH:ko00410] Organismal Systems; Endocrine System; PPAR signaling pathway [PATH:ko03320]} {Acyl-CoA dehydrogenase [Ralstonia eutropha H16]} {Q0KCR2_RALEH Acyl-CoA dehydrogenase OS=Ralstonia eutropha (strain ATCC 17699 / H16 / DSM 428 / Stanier 337) GN=H16_A1068 PE=3 SV=1}  {NA} "
"B8_trim45_op.faGL000768 {COG2030 Acyl dehydratase I Lipid transport and metabolism ;} {K01726 E4.2.1.- -- -- Metabolism; Carbohydrate Metabolism; Butanoate metabolism [PATH:ko00650] Metabolism; Metabolism of Terpenoids and Polyketides; Limonene and pinene degradation [PATH:ko00903] Metabolism; Xenobiotics Biodegradation and Metabolism; Benzoate degradation via CoA ligation [PATH:ko00632] Metabolism; Xenobiotics Biodegradation and Metabolism; Benzoate degradation via hydroxylation [PATH:ko00362] Metabolism; Xenobiotics Biodegradation and Metabolism; 1- and 2-Methylnaphthalene degradation [PATH:ko00624]} {putative dehydratase, MaoC-like domain [Cupriavidus taiwanensis]} {B3R431_CUPTR Putative dehydratase, MaoC-like domain OS=Cupriavidus taiwanensis (strain R1 / LMG 19424) GN=RALTA_A1053 PE=4 SV=1}  {NA} "
B8_trim45_op.faGL000769 {COG2030 Acyl dehydratase I Lipid transport and metabolism ;} {K01726 E4.2.1.- -- -- Metabolism; Carbohydrate Metabolism; Butanoate metabolism [PATH:ko00650] Metabolism; Metabolism of Terpenoids and Polyketides; Limonene and pinene degradation [PATH:ko00903] Metabolism; Xenobiotics Biodegradation and Metabolism; Benzoate degradation via CoA ligation [PATH:ko00632] Metabolism; Xenobiotics Biodegradation and Metabolism; Benzoate degradation via hydroxylation [PATH:ko00362] Metabolism; Xenobiotics Biodegradation and Metabolism; 1- and 2-Methylnaphthalene degradation [PATH:ko00624]} {acyl dehydratase [Ralstonia eutropha H16]} {Q0KCR0_RALEH Acyl dehydratase OS=Ralstonia eutropha (strain ATCC 17699 / H16 / DSM 428 / Stanier 337) GN=H16_A1070 PE=4 SV=1}  {ECH1_MYCTU Probable enoyl-CoA hydratase 1 OS=Mycobacterium tuberculosis GN=Rv0130 PE=1 SV=1} 
B8_trim45_op.faGL000770 {NA} {NA} {NA} {NA}  {NA} 
B8_trim45_op.faGL000771 {NA} {NA} {major facilitator superfamily MFS_1 [Burkholderia sp. Ch1-1]} {D5NP39_9BURK Major facilitator superfamily MFS_1 OS=Burkholderia sp. Ch1-1 GN=BCh11DRAFT_6163 PE=4 SV=1}  {NA} 
B8_trim45_op.faGL000772 {NA} {NA} {alpha/beta hydrolase fold [Cupriavidus metallidurans CH34]} {Q1LN27_RALME Putative esterase/lipase/thioesterase OS=Ralstonia metallidurans (strain CH34 / ATCC 43123 / DSM 2839) GN=Rmet_1566 PE=4 SV=1}  {NA} 
B8_trim45_op.faGL000773 {NA} {NA} {predicted protein [Populus trichocarpa]} {B9NIU5_POPTR Predicted protein OS=Populus trichocarpa GN=POPTRDRAFT_588858 PE=4 SV=1}  {NA} 
B8_trim45_op.faGL000774 {NA} {NA} {NA} {NA}  {NA} 
B8_trim45_op.faGL000775 {NA} {NA} {NA} {NA}  {NA} 
B8_trim45_op.faGL000776 {COG3159 Uncharacterized protein conserved in bacteria S Function unknown ;} {K09921 K09921 hypothetical protein -- Unclassified; Poorly Characterized; Function unknown} {hypothetical protein Reut_A0081 [Ralstonia eutropha JMP134]} {Q477H0_RALEJ Putative uncharacterized protein OS=Ralstonia eutropha (strain JMP134) GN=Reut_A0081 PE=4 SV=1}  {NA} 
B8_trim45_op.faGL000777 {NA} {NA} {NA} {NA}  {NA} 
"B8_trim45_op.faGL000778 {COG0542 ATPases with chaperone activity, ATP-binding subunit O Posttranslational modification, protein turnover, chaperones ;} {K03695 clpB ATP-dependent Clp protease ATP-binding subunit ClpB -- Genetic Information Processing; Folding, Sorting and Degradation; Chaperones and folding catalysts [BR:ko03110]} {hypothetical protein PaerPA_01003300 [Pseudomonas aeruginosa PACS2]} {A6V4A9_PSEA7 Probable chaperone OS=Pseudomonas aeruginosa (strain PA7) GN=PSPA7_2530 PE=4 SV=1}  {CLPB_AQUAE Chaperone protein ClpB OS=Aquifex aeolicus GN=clpB PE=3 SV=1} "
B8_trim45_op.faGL000779 {COG2308 Uncharacterized conserved protein S Function unknown ;} {NA} {hypothetical protein Reut_A0068 [Ralstonia eutropha JMP134]} {Q477I3_RALEJ Putative uncharacterized protein OS=Ralstonia eutropha (strain JMP134) GN=Reut_A0068 PE=4 SV=1}  {Y2434_MYCBO Uncharacterized protein Mb2434c OS=Mycobacterium bovis GN=Mb2434c PE=4 SV=1} 
B8_trim45_op.faGL000780 {NA} {NA} {NA} {NA}  {NA} 
B8_trim45_op.faGL000781 {NA} {NA} {protein of unknown function DUF1446 [Ralstonia pickettii 12D]} {C6BKF1_RALP1 Putative uncharacterized protein OS=Ralstonia pickettii (strain 12D) GN=Rpic12D_0110 PE=4 SV=1}  {NA} 
B8_trim45_op.faGL000782 {NA} {K01423 E3.4.-.- -- -- Metabolism; Amino Acid Metabolism; Lysine degradation [PATH:ko00310] Metabolism; Metabolism of Cofactors and Vitamins; Biotin metabolism [PATH:ko00780]} {peptidase M20 [Burkholderia sp. CCGE1002]} {D5WHV4_BURSC Peptidase M20 OS=Burkholderia sp. (strain CCGE1002) GN=BC1002_4043 PE=4 SV=1}  {NA} 
B8_trim45_op.faGL000783 {NA} {K00666 K00666 fatty-acyl-CoA synthase 6.2.1.- Metabolism; Lipid Metabolism; Lipid biosynthesis proteins [BR:ko01004]} {long-chain-fatty-acid--CoA ligase [Ralstonia eutropha H16]} {Q0K1S0_RALEH Acyl-CoA synthetase (AMP-forming)/AMP-acid ligase II OS=Ralstonia eutropha (strain ATCC 17699 / H16 / DSM 428 / Stanier 337) GN=H16_B1264 PE=4 SV=1}  {NA} 
B8_trim45_op.faGL000784 {NA} {NA} {NA} {NA}  {NA} 
B8_trim45_op.faGL000785 {NA} {NA} {NA} {NA}  {NA} 
B8_trim45_op.faGL000786 {NA} {NA} {hypothetical protein H16_B1261 [Ralstonia eutropha H16]} {Q0K1S3_RALEH Putative uncharacterized protein h16_B1261 OS=Ralstonia eutropha (strain ATCC 17699 / H16 / DSM 428 / Stanier 337) GN=H16_B1261 PE=4 SV=1}  {NA} 
B8_trim45_op.faGL000787 {NA} {NA} {Phage integrase [Cupriavidus taiwanensis]} {B3RA42_CUPTR Phage integrase OS=Cupriavidus taiwanensis (strain R1 / LMG 19424) GN=RALTA_B1165 PE=4 SV=1}  {NA} 
B8_trim45_op.faGL000788 {NA} {NA} {NA} {NA}  {NA} 
B8_trim45_op.faGL000789 {NA} {NA} {hypothetical protein RALTA_B1164 [Cupriavidus taiwanensis]} {B3RA41_CUPTR Putative uncharacterized protein OS=Cupriavidus taiwanensis (strain R1 / LMG 19424) GN=RALTA_B1164 PE=4 SV=1}  {NA} 
B8_trim45_op.faGL000790 {NA} {NA} {NA} {NA}  {NA} 
B8_trim45_op.faGL000791 {COG0730 Predicted permeases R General function prediction only ;} {K07090 K07090 -- -- Unclassified; Poorly Characterized; General function prediction only} {hypothetical protein Pfl01_4300 [Pseudomonas fluorescens Pf0-1]} {Q3K867_PSEPF Consevred hypothetical membrane protein OS=Pseudomonas fluorescens (strain Pf0-1) GN=Pfl01_4300 PE=4 SV=1}  {NA} 
B8_trim45_op.faGL000792 {NA} {NA} {NA} {NA}  {NA} 
B8_trim45_op.faGL000793 {COG2207 AraC-type DNA-binding domain-containing proteins K Transcription ;} {NA} {transcriptional regulatory protein [Serratia odorifera 4Rx13]} {D1RUP3_SEROD Transcriptional regulatory protein OS=Serratia odorifera 4Rx13 GN=SOD_d02840 PE=3 SV=1}  {NA} 
B8_trim45_op.faGL000794 {NA} {NA} {NA} {NA}  {NA} 
B8_trim45_op.faGL000795 {COG0156 7-keto-8-aminopelargonate synthetase and related enzymes H Coenzyme transport and metabolism ;} {K10915 CQSA CAI-1 autoinducer synthase 2.3.-.- Human Diseases; Infectious Diseases; Vibrio cholerae pathogenic cycle [PATH:ko05111]} {hypothetical protein H16_B0478 [Ralstonia eutropha H16]} {Q0K3Z9_RALEH 7-Keto-8-aminopelargonate synthetase and relatedenzymes OS=Ralstonia eutropha (strain ATCC 17699 / H16 / DSM 428 / Stanier 337) GN=H16_B0478 PE=4 SV=1}  {CQSA_VIBCH CAI-1 autoinducer synthase OS=Vibrio cholerae GN=cqsA PE=1 SV=1} 
"B8_trim45_op.faGL000796 {NA} {K07646 kdpD two-component system, OmpR family, sensor histidine kinase KdpD 2.7.13.3 Metabolism; Enzyme Families; Protein kinases [BR:ko01001] Environmental Information Processing; Signal Transduction; Two-component system [PATH:ko02020] Environmental Information Processing; Signal Transduction; Two-component system [BR:ko02022]} {integral membrane sensor signal transduction histidine kinase [Ralstonia pickettii 12J]} {C6BMI3_RALP1 Histidine kinase OS=Ralstonia pickettii (strain 12D) GN=Rpic12D_4042 PE=4 SV=1}  {NA} "
"B8_trim45_op.faGL000797 {COG0807 GTP cyclohydrolase II H Coenzyme transport and metabolism ;} {K01497 E3.5.4.25, ribA GTP cyclohydrolase II 3.5.4.25 Metabolism; Metabolism of Cofactors and Vitamins; Riboflavin metabolism [PATH:ko00740]} {GTP cyclohydrolase II [Ralstonia eutropha JMP134]} {Q46TE0_RALEJ GTP cyclohydrolase-2 OS=Ralstonia eutropha (strain JMP134) GN=ribA PE=3 SV=1}  {RIBBA_SALTO Riboflavin biosynthesis protein ribBA OS=Salinispora tropica (strain ATCC BAA-916 / DSM 44818 / CNB-440) GN=ribBA PE=3 SV=1} "
B8_trim45_op.faGL000798 {COG2896 Molybdenum cofactor biosynthesis enzyme H Coenzyme transport and metabolism ;} {K03639 moaA molybdenum cofactor biosynthesis protein A -- Unclassified; Metabolism; Metabolism of cofactors and vitamins} {molybdenum cofactor biosynthesis protein A [Ralstonia eutropha JMP134]} {Q46YZ4_RALEJ GTP cyclohydrolase subunit MoaA OS=Ralstonia eutropha (strain JMP134) GN=Reut_A2276 PE=3 SV=1}  {MOAA_RALSO Molybdenum cofactor biosynthesis protein A OS=Ralstonia solanacearum GN=moaA PE=3 SV=2} 
B8_trim45_op.faGL000799 {NA} {NA} {NA} {NA}  {NA} 
B8_trim45_op.faGL000800 {NA} {NA} {NA} {NA}  {NA} 
B8_trim45_op.faGL000801 {NA} {NA} {NA} {NA}  {NA} 
B8_trim45_op.faGL000802 {NA} {NA} {NA} {NA}  {NA} 
B8_trim45_op.faGL000803 {NA} {NA} {NA} {NA}  {NA} 
B8_trim45_op.faGL000804 {NA} {NA} {NA} {NA}  {NA} 
B8_trim45_op.faGL000805 {NA} {NA} {efflux transporter [Ralstonia eutropha JMP134]} {Q46TT0_RALEJ Probable efflux transporter OS=Ralstonia eutropha (strain JMP134) GN=Reut_B4098 PE=4 SV=1}  {NA} 
B8_trim45_op.faGL000806 {NA} {NA} {putative lipoprotein [Burkholderia sp. H160]} {B5WKI4_9BURK Putative lipoprotein OS=Burkholderia sp. H160 GN=BH160DRAFT_3622 PE=4 SV=1}  {NA} 
B8_trim45_op.faGL000807 {NA} {NA} {hypothetical protein Rmet_0542 [Cupriavidus metallidurans CH34]} {Q1LQZ8_RALME Putative uncharacterized protein OS=Ralstonia metallidurans (strain CH34 / ATCC 43123 / DSM 2839) GN=Rmet_0542 PE=4 SV=1}  {NA} 
B8_trim45_op.faGL000808 {NA} {NA} {ferredoxin [Cupriavidus metallidurans CH34]} {Q1LQZ7_RALME Putative Ferredoxin:Oxidoreductase FAD/NAD(P)-binding:Oxidoreductase FAD-binding region OS=Ralstonia metallidurans (strain CH34 / ATCC 43123 / DSM 2839) GN=Rmet_0543 PE=4 SV=1}  {NA} 
"B8_trim45_op.faGL000809 {NA} {NA} {TetR family transcriptional regulator [Cupriavidus metallidurans CH34]} {Q1LQZ6_RALME Putative transcriptional regulator, TetR-family OS=Ralstonia metallidurans (strain CH34 / ATCC 43123 / DSM 2839) GN=Rmet_0544 PE=4 SV=1}  {NA} "
"B8_trim45_op.faGL000810 {COG0583 Transcriptional regulator K Transcription ;} {K04761 oxyR LysR family transcriptional regulator, hydrogen peroxide-inducible genes activator -- Genetic Information Processing; Transcription; Transcription factors [BR:ko03000]} {LysR family transcriptional regulator [Ralstonia eutropha JMP134]} {Q46XK1_RALEJ Transcriptional regulator, LysR family OS=Ralstonia eutropha (strain JMP134) GN=Reut_A2771 PE=4 SV=1}  {SDSB_PSES9 SDS degradation transcriptional activation protein OS=Pseudomonas sp. (strain ATCC 19151) GN=sdsB PE=4 SV=1} "
B8_trim45_op.faGL000811 {NA} {NA} {putative sterol desaturase [Ralstonia eutropha JMP134]} {Q46XK0_RALEJ Putative Sterol desaturase OS=Ralstonia eutropha (strain JMP134) GN=Reut_A2772 PE=4 SV=1}  {NA} 
B8_trim45_op.faGL000812 {COG0461 Orotate phosphoribosyltransferase F Nucleotide transport and metabolism ;} {K00762 pyrE orotate phosphoribosyltransferase 2.4.2.10 Metabolism; Nucleotide Metabolism; Pyrimidine metabolism [PATH:ko00240]} {orotate phosphoribosyltransferase [Desulfovibrio salexigens DSM 2638]} {A3NEL3_BURP6 Orotate phosphoribosyltransferase OS=Burkholderia pseudomallei (strain 668) GN=pyrE PE=3 SV=1}  {PYRE_DESAD Orotate phosphoribosyltransferase OS=Desulfovibrio salexigens (strain ATCC 14822 / DSM 2638 / NCIB 8403 / VKM B-1763) GN=pyrE PE=3 SV=1} 
"B8_trim45_op.faGL000813 {COG1027 Aspartate ammonia-lyase E Amino acid transport and metabolism ;} {K01744 aspA aspartate ammonia-lyase 4.3.1.1 Metabolism; Energy Metabolism; Nitrogen metabolism [PATH:ko00910] Metabolism; Amino Acid Metabolism; Alanine, aspartate and glutamate metabolism [PATH:ko00250]} {aspartate ammonia-lyase [Burkholderia ubonensis Bu]} {Q1BMG7_BURCA Aspartate ammonia-lyase OS=Burkholderia cenocepacia (strain AU 1054) GN=Bcen_4302 PE=4 SV=1}  {ASPA_PSEAE Aspartate ammonia-lyase OS=Pseudomonas aeruginosa GN=aspA PE=3 SV=1} "
"B8_trim45_op.faGL000814 {NA} {K06016 E3.5.1.87 N-carbamoyl-L-amino-acid hydrolase 3.5.1.87 Unclassified; Metabolism; Others} {allantoate amidohydrolase [Burkholderia oklahomensis C6786]} {E1TJK2_9BURK Amidase, hydantoinase/carbamoylase family OS=Burkholderia sp. CCGE1003 GN=BC1003_5004 PE=4 SV=1}  {NA} "
B8_trim45_op.faGL000815 {COG0167 Dihydroorotate dehydrogenase F Nucleotide transport and metabolism ;} {K00226 pyrD dihydroorotate oxidase 1.3.3.1 Metabolism; Nucleotide Metabolism; Pyrimidine metabolism [PATH:ko00240]} {dihydroorotate dehydrogenase family protein [Burkholderia sp. CCGE1003]} {E1TJK1_9BURK Dihydroorotate dehydrogenase family protein OS=Burkholderia sp. CCGE1003 GN=BC1003_5003 PE=4 SV=1}  {PYRD_DESRM Dihydroorotate dehydrogenase OS=Desulfotomaculum reducens (strain MI-1) GN=pyrD PE=3 SV=1} 
"B8_trim45_op.faGL000816 {NA} {K02823 pyrDII dihydroorotate dehydrogenase electron transfer subunit -- Unclassified; Metabolism; Energy metabolism} {Oxidoreductase FAD-binding domain protein [Burkholderia oklahomensis C6786]} {E1TJK0_9BURK Dihydroorotate dehydrogenase, electron transfer subunit, iron-sulfur cluster binding domain protein OS=Burkholderia sp. CCGE1003 GN=BC1003_5002 PE=4 SV=1}  {NA} "
"B8_trim45_op.faGL000817 {COG0477 Permeases of the major facilitator superfamily GEPR Carbohydrate transport and metabolism ; Amino acid transport and metabolism ; Inorganic ion transport and metabolism ; General function prediction only ;} {NA} {major facilitator superfamily MFS_1 [Burkholderia oklahomensis EO147]} {D8N0D1_RALSO Putative transport transmembrane protein, major facilitator superfamily OS=Ralstonia solanacearum GN=RPSI07_mp0732 PE=4 SV=1}  {Y1104_HAEIN Putative metabolite transport protein HI_1104 OS=Haemophilus influenzae GN=HI_1104 PE=3 SV=1} "
B8_trim45_op.faGL000818 {NA} {NA} {NA} {NA}  {NA} 
B8_trim45_op.faGL000819 {NA} {K02014 ABC.FEV.OM iron complex outermembrane recepter protein -- Unclassified; Cellular Processes and Signaling; Pores ion channels} {TonB-dependent siderophore receptor [Ralstonia eutropha JMP134]} {Q46UZ0_RALEJ TonB-dependent siderophore receptor OS=Ralstonia eutropha (strain JMP134) GN=Reut_B3686 PE=3 SV=1}  {NA} 
B8_trim45_op.faGL000820 {NA} {K02014 ABC.FEV.OM iron complex outermembrane recepter protein -- Unclassified; Cellular Processes and Signaling; Pores ion channels} {ferric siderophore receptor protein [Cupriavidus metallidurans CH34]} {Q1LER5_RALME Ferric siderophore receptor protein OS=Ralstonia metallidurans (strain CH34 / ATCC 43123 / DSM 2839) GN=ffcA2 PE=3 SV=1}  {FCUA_YEREN Ferrichrome receptor fcuA OS=Yersinia enterocolitica GN=fcuA PE=1 SV=1} 
B8_trim45_op.faGL000821 {COG2304 Uncharacterized protein containing a von Willebrand factor type A (vWA) domain R General function prediction only ;} {K07114 K07114 -- -- Unclassified; Poorly Characterized; General function prediction only} {von Willebrand factor type A (vWA) domain-containing protein [Ralstonia eutropha H16]} {Q0KCN3_RALEH Uncharacterized protein containing a von Willebrand factor type A (VWA) domain OS=Ralstonia eutropha (strain ATCC 17699 / H16 / DSM 428 / Stanier 337) GN=H16_A1097 PE=4 SV=1}  {YFBK_ECOLI Uncharacterized protein yfbK OS=Escherichia coli (strain K12) GN=yfbK PE=1 SV=1} 
B8_trim45_op.faGL000822 {NA} {NA} {fusaric acid resistance protein region [Ralstonia eutropha JMP134]} {Q46TU5_RALEJ Fusaric acid resistance protein conserved region OS=Ralstonia eutropha (strain JMP134) GN=Reut_B4083 PE=4 SV=1}  {NA} 
B8_trim45_op.faGL000823 {NA} {NA} {NA} {NA}  {NA} 
B8_trim45_op.faGL000824 {NA} {NA} {H4MPT-linked C1 transfer pathway protein [Burkholderia phymatum STM815]} {B2JVM4_BURP8 H4MPT-linked C1 transfer pathway protein OS=Burkholderia phymatum (strain DSM 17167 / STM815) GN=Bphy_5937 PE=4 SV=1}  {NA} 
"B8_trim45_op.faGL000825 {NA} {NA} {Fis family GAF modulated sigma54 specific transcriptional regulator [Verminephrobacter eiseniae EF01-2]} {A1WRM5_VEREI GAF modulated sigma54 specific transcriptional regulator, Fis family OS=Verminephrobacter eiseniae (strain EF01-2) GN=Veis_4584 PE=4 SV=1}  {NA} "
"B8_trim45_op.faGL000826 {COG3058 Uncharacterized protein involved in formate dehydrogenase formation O Posttranslational modification, protein turnover, chaperones ;} {K02380 fdhE FdhE protein -- Unclassified; Genetic Information Processing; Protein folding and associated processing} {formate dehydrogenase accessory protein [Burkholderia sp. 383]} {Q394A8_BURS3 Protein fdhE homolog OS=Burkholderia sp. (strain 383) GN=fdhE PE=3 SV=1}  {FDHE_EDWI9 Protein fdhE homolog OS=Edwardsiella ictaluri (strain 93-146) GN=fdhE PE=3 SV=1} "
"B8_trim45_op.faGL000827 {COG2771 DNA-binding HTH domain-containing proteins K Transcription ;} {NA} {regulatory protein, LuxR [Ralstonia eutropha JMP134]} {Q46VB4_RALEJ Regulatory protein, LuxR OS=Ralstonia eutropha (strain JMP134) GN=Reut_B3562 PE=4 SV=1}  {NA} "
B8_trim45_op.faGL000828 {NA} {NA} {NA} {NA}  {NA} 
"B8_trim45_op.faGL000829 {COG2200 FOG: EAL domain T Signal transduction mechanisms ;} {K08083 algR two-component system, LytT family, response regulator AlgR -- Environmental Information Processing; Signal Transduction; Two-component system [PATH:ko02020] Environmental Information Processing; Signal Transduction; Two-component system [BR:ko02022]} {signal transduction protein [Ralstonia eutropha H16]} {Q0KBA8_RALEH Predicted signal transduction protein containingan EAL domain OS=Ralstonia eutropha (strain ATCC 17699 / H16 / DSM 428 / Stanier 337) GN=H16_A1581 PE=4 SV=1}  {NA} "
B8_trim45_op.faGL000830 {NA} {NA} {DoxX [Cupriavidus metallidurans CH34]} {Q1LMZ9_RALME Putative uncharacterized protein OS=Ralstonia metallidurans (strain CH34 / ATCC 43123 / DSM 2839) GN=Rmet_1594 PE=4 SV=1}  {NA} 
"B8_trim45_op.faGL000831 {COG0583 Transcriptional regulator K Transcription ;} {NA} {putative transcriptional regulator, LysR family [Cupriavidus taiwanensis]} {B3R143_CUPTR Putative transcriptional regulator, LysR family OS=Cupriavidus taiwanensis (strain R1 / LMG 19424) GN=RALTA_A1504 PE=4 SV=1}  {BUDR_ENTAE HTH-type transcriptional regulator BudR (Fragment) OS=Enterobacter aerogenes GN=budR PE=3 SV=1} "
B8_trim45_op.faGL000832 {COG1182 Acyl carrier protein phosphodiesterase I Lipid transport and metabolism ;} {K01118 acpD FMN-dependent NADH-azoreductase 1.7.-.- Unclassified; Metabolism; Others} {(Acyl-carrier protein) phosphodiesterase [Ralstonia eutropha JMP134]} {B3R142_CUPTR FMN-dependent NADH-azoreductase 1 OS=Cupriavidus taiwanensis (strain R1 / LMG 19424) GN=azoR1 PE=3 SV=1}  {AZOR1_RALEJ FMN-dependent NADH-azoreductase 1 OS=Ralstonia eutropha (strain JMP134) GN=azoR1 PE=3 SV=1} 
"B8_trim45_op.faGL000833 {NA} {K01913 E6.2.1.- -- -- Metabolism; Carbohydrate Metabolism; Propanoate metabolism [PATH:ko00640] Metabolism; Metabolism of Terpenoids and Polyketides; Limonene and pinene degradation [PATH:ko00903] Metabolism; Biosynthesis of Other Secondary Metabolites; Tropane, piperidine and pyridine alkaloid biosynthesis [PATH:ko00960] Metabolism; Xenobiotics Biodegradation and Metabolism; Caprolactam degradation [PATH:ko00930] Metabolism; Xenobiotics Biodegradation and Metabolism; Benzoate degradation via CoA ligation [PATH:ko00632]} {putative ligase [Methylibium petroleiphilum PM1]} {A2SC50_METPP Putative ligase OS=Methylibium petroleiphilum (strain PM1) GN=Mpe_A0177 PE=4 SV=1}  {NA} "
B8_trim45_op.faGL000834 {NA} {NA} {hypothetical protein RHA1_ro00915 [Rhodococcus jostii RHA1]} {Q0SI89_RHOSR Putative uncharacterized protein OS=Rhodococcus sp. (strain RHA1) GN=RHA1_ro00915 PE=4 SV=1}  {NA} 
"B8_trim45_op.faGL000835 {NA} {K09841 E1.1.1.288, ABA2 xanthoxin dehydrogenase 1.1.1.288 Metabolism; Metabolism of Terpenoids and Polyketides; Carotenoid biosynthesis [PATH:ko00906]} {short chain dehydrogenase [Rhodococcus erythropolis SK121]} {C3JFF5_RHOER Short chain dehydrogenase OS=Rhodococcus erythropolis SK121 GN=RHOER0001_2941 PE=3 SV=1}  {NA} "
"B8_trim45_op.faGL000836 {NA} {NA} {TetR family transcriptional regulator [Rhodococcus jostii RHA1]} {Q0SI87_RHOSR Possible transcriptional regulator, TetR family protein OS=Rhodococcus sp. (strain RHA1) GN=RHA1_ro00917 PE=4 SV=1}  {NA} "
B8_trim45_op.faGL000837 {NA} {NA} {NA} {NA}  {NA} 
B8_trim45_op.faGL000838 {COG1262 Uncharacterized conserved protein S Function unknown ;} {NA} {hypothetical protein Reut_A1440 [Ralstonia eutropha JMP134]} {Q471X3_RALEJ Putative uncharacterized protein OS=Ralstonia eutropha (strain JMP134) GN=Reut_A1440 PE=4 SV=1}  {NA} 
B8_trim45_op.faGL000839 {COG0666 FOG: Ankyrin repeat R General function prediction only ;} {K06867 K06867 -- -- Unclassified; Poorly Characterized; General function prediction only} {ankyrin [Ralstonia eutropha JMP134]} {Q471X5_RALEJ Ankyrin OS=Ralstonia eutropha (strain JMP134) GN=Reut_A1438 PE=4 SV=1}  {MTPN_RAT Myotrophin OS=Rattus norvegicus GN=Mtpn PE=1 SV=2} 
"B8_trim45_op.faGL000840 {COG0084 Mg-dependent DNase L Replication, recombination and repair ;} {K03424 tatD TatD DNase family protein 3.1.21.- Unclassified; Genetic Information Processing; Replication, recombination and repair proteins} {TatD-related deoxyribonuclease [Ralstonia eutropha JMP134]} {Q471X6_RALEJ TatD-related deoxyribonuclease OS=Ralstonia eutropha (strain JMP134) GN=Reut_A1437 PE=4 SV=1}  {Y454_HAEIN Uncharacterized deoxyribonuclease HI_0454 OS=Haemophilus influenzae GN=HI_0454 PE=3 SV=1} "
B8_trim45_op.faGL000841 {COG1247 Sortase and related acyltransferases M Cell wall/membrane/envelope biogenesis ;} {K03823 pat phosphinothricin acetyltransferase 2.3.1.183 Metabolism; Metabolism of Other Amino Acids; Phosphonate and phosphinate metabolism [PATH:ko00440]} {sortase or related acyltransferase [Ralstonia eutropha H16]} {Q0KBB7_RALEH Sortase or related acyltransferase OS=Ralstonia eutropha (strain ATCC 17699 / H16 / DSM 428 / Stanier 337) GN=H16_A1572 PE=4 SV=1}  {YWNH_BACSU Putative phosphinothricin acetyltransferase ywnH OS=Bacillus subtilis GN=ywnH PE=1 SV=1} 
"B8_trim45_op.faGL000842 {COG3215 Tfp pilus assembly protein PilZ NU Cell motility ; Intracellular trafficking, secretion, and vesicular transport ;} {K02676 pilZ type IV pilus assembly protein PilZ -- Environmental Information Processing; Membrane Transport; Secretion system [BR:ko02044] Cellular Processes; Cell Motility; Bacterial motility proteins [BR:ko02035]} {TYPE 4 pilus assembly protein [Cupriavidus taiwanensis]} {B3R183_CUPTR TYPE 4 pilus assembly protein OS=Cupriavidus taiwanensis (strain R1 / LMG 19424) GN=pilZ PE=4 SV=1}  {NA} "
B8_trim45_op.faGL000843 {NA} {NA} {NA} {NA}  {NA} 
B8_trim45_op.faGL000844 {NA} {NA} {NA} {NA}  {NA} 
"B8_trim45_op.faGL000845 {COG0125 Thymidylate kinase F Nucleotide transport and metabolism ;} {K00943 E2.7.4.9, tmk dTMP kinase 2.7.4.9 Metabolism; Nucleotide Metabolism; Pyrimidine metabolism [PATH:ko00240]} {thymidylate kinase [Cupriavidus metallidurans CH34]} {D8NTM8_RALSO Thymidylate kinase 5 OS=Ralstonia solanacearum GN=tmk PE=3 SV=1}  {KTHY_RALME Thymidylate kinase OS=Ralstonia metallidurans (strain CH34 / ATCC 43123 / DSM 2839) GN=tmk PE=3 SV=1} "
B8_trim45_op.faGL000846 {COG1559 Predicted periplasmic solute-binding protein R General function prediction only ;} {K07082 K07082 -- -- Unclassified; Poorly Characterized; General function prediction only} {aminodeoxychorismate lyase [Cupriavidus metallidurans CH34]} {Q1LMB8_RALME Putative uncharacterized protein yceG OS=Ralstonia metallidurans (strain CH34 / ATCC 43123 / DSM 2839) GN=yceG PE=4 SV=1}  {Y457_HAEIN UPF0755 protein HI_0457 OS=Haemophilus influenzae GN=HI_0457 PE=3 SV=1} 
"B8_trim45_op.faGL000847 {NA} {K00119 E1.1.99.- -- -- Metabolism; Metabolism of Other Amino Acids; Phosphonate and phosphinate metabolism [PATH:ko00440] Metabolism; Metabolism of Terpenoids and Polyketides; Limonene and pinene degradation [PATH:ko00903] Metabolism; Xenobiotics Biodegradation and Metabolism; Benzoate degradation via hydroxylation [PATH:ko00362]} {hypothetical protein PaerPA_01004452 [Pseudomonas aeruginosa PACS2]} {Q9HXE3_PSEAE FAD-dependent catabolic D-arginine dehydrogenase, DauA OS=Pseudomonas aeruginosa GN=dauA PE=1 SV=1}  {NA} "
B8_trim45_op.faGL000848 {COG0583 Transcriptional regulator K Transcription ;} {NA} {LysR family transcriptional regulator [Ochrobactrum intermedium LMG 3301]} {C4WKR5_9RHIZ LysR family transcriptional regulator OS=Ochrobactrum intermedium LMG 3301 GN=OINT_1002483 PE=4 SV=1}  {YAGP_ECOLI Uncharacterized protein yagP OS=Escherichia coli (strain K12) GN=yagP PE=5 SV=1} 
"B8_trim45_op.faGL000849 {NA} {K11892 impK, ompA, vasF, dotU type VI secretion system protein ImpK -- Environmental Information Processing; Membrane Transport; Bacterial secretion system [PATH:ko03070] Environmental Information Processing; Membrane Transport; Secretion system [BR:ko02044]} {hypothetical protein Rmet_0621 [Cupriavidus metallidurans CH34]} {Q1LQR9_RALME Putative uncharacterized protein OS=Ralstonia metallidurans (strain CH34 / ATCC 43123 / DSM 2839) GN=Rmet_0621 PE=4 SV=1}  {NA} "
B8_trim45_op.faGL000850 {NA} {NA} {NA} {NA}  {NA} 
B8_trim45_op.faGL000851 {NA} {NA} {NA} {NA}  {NA} 
"B8_trim45_op.faGL000852 {COG2197 Response regulator containing a CheY-like receiver domain and an HTH DNA-binding domain TK Signal transduction mechanisms ; Transcription ;} {NA} {LuxR family transcriptional regulator [Burkholderia vietnamiensis G4]} {A4JTS5_BURVG Transcriptional regulator, LuxR family OS=Burkholderia vietnamiensis (strain G4 / LMG 22486) GN=Bcep1808_6791 PE=4 SV=1}  {NA} "
B8_trim45_op.faGL000853 {NA} {NA} {NA} {NA}  {NA} 
B8_trim45_op.faGL000854 {COG0853 Aspartate 1-decarboxylase H Coenzyme transport and metabolism ;} {K01579 panD aspartate 1-decarboxylase 4.1.1.11 Metabolism; Metabolism of Other Amino Acids; beta-Alanine metabolism [PATH:ko00410] Metabolism; Metabolism of Cofactors and Vitamins; Pantothenate and CoA biosynthesis [PATH:ko00770]} {aspartate alpha-decarboxylase [Cupriavidus taiwanensis]} {D8NNX2_RALSO Aspartate 1-decarboxylase 4 OS=Ralstonia solanacearum GN=panD PE=3 SV=1}  {PAND_CUPTR Aspartate 1-decarboxylase OS=Cupriavidus taiwanensis (strain R1 / LMG 19424) GN=panD PE=3 SV=1} 
B8_trim45_op.faGL000855 {COG3288 NAD/NADP transhydrogenase alpha subunit C Energy production and conversion ;} {K00324 pntA NAD(P) transhydrogenase subunit alpha 1.6.1.2 Metabolism; Metabolism of Cofactors and Vitamins; Nicotinate and nicotinamide metabolism [PATH:ko00760]} {alanine dehydrogenase/PNT-like protein [Cupriavidus metallidurans CH34]} {Q1LJ40_RALME NAD(P) transhydrogenase (Alpha subunit part 1) oxidoreductase protein OS=Ralstonia metallidurans (strain CH34 / ATCC 43123 / DSM 2839) GN=pntAa PE=4 SV=1}  {PNTAA_RHORU NAD(P) transhydrogenase subunit alpha part 1 OS=Rhodospirillum rubrum GN=pntAA PE=1 SV=1} 
"B8_trim45_op.faGL000856 {COG3288 NAD/NADP transhydrogenase alpha subunit C Energy production and conversion ;} {K00324 pntA NAD(P) transhydrogenase subunit alpha 1.6.1.2 Metabolism; Metabolism of Cofactors and Vitamins; Nicotinate and nicotinamide metabolism [PATH:ko00760]} {NAD(P) transhydrogenase, alpha subunit part 1 [Ralstonia sp. 5_7_47FAA]} {B2UC87_RALPJ NAD(P)(+) transhydrogenase (AB-specific) OS=Ralstonia pickettii (strain 12J) GN=Rpic_2969 PE=4 SV=1}  {NA} "
B8_trim45_op.faGL000857 {NA} {NA} {NA} {NA}  {NA} 
B8_trim45_op.faGL000858 {NA} {NA} {hypothetical protein Rmet_2962 [Cupriavidus metallidurans CH34]} {Q1LJ41_RALME Putative uncharacterized protein OS=Ralstonia metallidurans (strain CH34 / ATCC 43123 / DSM 2839) GN=Rmet_2962 PE=4 SV=1}  {NA} 
B8_trim45_op.faGL000859 {NA} {NA} {hypothetical protein Rmet_2961 [Cupriavidus metallidurans CH34]} {Q1LJ42_RALME Putative uncharacterized protein OS=Ralstonia metallidurans (strain CH34 / ATCC 43123 / DSM 2839) GN=Rmet_2961 PE=4 SV=1}  {NA} 
B8_trim45_op.faGL000860 {NA} {K01714 dapA dihydrodipicolinate synthase 4.2.1.52 Metabolism; Amino Acid Metabolism; Lysine biosynthesis [PATH:ko00300]} {dihydrodipicolinate synthase [Cupriavidus metallidurans CH34]} {Q0K2U1_RALEH Dihydrodipicolinate synthase OS=Ralstonia eutropha (strain ATCC 17699 / H16 / DSM 428 / Stanier 337) GN=dapA3 PE=3 SV=1}  {DAPA_SYNR3 Dihydrodipicolinate synthase OS=Synechococcus sp. (strain RCC307) GN=dapA PE=3 SV=1} 
"B8_trim45_op.faGL000861 {COG0494 NTP pyrophosphohydrolases including oxidative damage repair enzymes LR Replication, recombination and repair ; General function prediction only ;} {K01554 E3.6.-.- -- -- Unclassified; Metabolism; Others} {putative Nudix hydrolase family protein [Cupriavidus taiwanensis]} {B3R6Q1_CUPTR Putative Nudix hydrolase family protein OS=Cupriavidus taiwanensis (strain R1 / LMG 19424) GN=RALTA_A2603 PE=4 SV=1}  {NA} "
"B8_trim45_op.faGL000862 {COG0482 Predicted tRNA(5-methylaminomethyl-2-thiouridylate) methyltransferase, contains the PP-loop ATPase domain J Translation, ribosomal structure and biogenesis ;} {K00566 mnmA, trmU tRNA (5-methylaminomethyl-2-thiouridylate)-methyltransferase 2.1.1.61 Unclassified; Genetic Information Processing; Translation proteins} {tRNA-specific 2-thiouridylase MnmA [Cupriavidus metallidurans CH34]} {D8N6T9_RALSO tRNA-specific 2-thiouridylase mnmA 3 OS=Ralstonia solanacearum GN=mnmA PE=3 SV=1}  {MNMA_RALME tRNA-specific 2-thiouridylase mnmA OS=Ralstonia metallidurans (strain CH34 / ATCC 43123 / DSM 2839) GN=mnmA PE=3 SV=1} "
"B8_trim45_op.faGL000863 {NA} {K00799 E2.5.1.18, gst glutathione S-transferase 2.5.1.18 Metabolism; Metabolism of Other Amino Acids; Glutathione metabolism [PATH:ko00480] Metabolism; Xenobiotics Biodegradation and Metabolism; Metabolism of xenobiotics by cytochrome P450 [PATH:ko00980] Metabolism; Xenobiotics Biodegradation and Metabolism; Drug metabolism - cytochrome P450 [PATH:ko00982]} {glutathione S-transferase [Ralstonia eutropha H16]} {Q0K721_RALEH Glutathione S-transferase OS=Ralstonia eutropha (strain ATCC 17699 / H16 / DSM 428 / Stanier 337) GN=H16_A3125 PE=4 SV=1}  {NA} "
"B8_trim45_op.faGL000864 {COG0015 Adenylosuccinate lyase F Nucleotide transport and metabolism ;} {K01756 E4.3.2.2, purB adenylosuccinate lyase 4.3.2.2 Metabolism; Nucleotide Metabolism; Purine metabolism [PATH:ko00230] Metabolism; Amino Acid Metabolism; Alanine, aspartate and glutamate metabolism [PATH:ko00250]} {adenylosuccinate lyase [Cupriavidus metallidurans CH34]} {Q1LJ47_RALME Adenylosuccinate lyase OS=Ralstonia metallidurans (strain CH34 / ATCC 43123 / DSM 2839) GN=purB PE=4 SV=1}  {PUR8_PSEAE Adenylosuccinate lyase OS=Pseudomonas aeruginosa GN=purB PE=3 SV=1} "
B8_trim45_op.faGL000865 {COG3038 Cytochrome B561 C Energy production and conversion ;} {K12262 cybB cytochrome b561 -- Unclassified; Metabolism; Energy metabolism} {putative cytochrome b561 [Cupriavidus taiwanensis]} {B3R6P7_CUPTR Putative cytochrome b561 OS=Cupriavidus taiwanensis (strain R1 / LMG 19424) GN=RALTA_A2599 PE=4 SV=1}  {NA} 
B8_trim45_op.faGL000866 {COG2353 Uncharacterized conserved protein S Function unknown ;} {NA} {YceI [Ralstonia eutropha JMP134]} {Q46XF5_RALEJ YceI OS=Ralstonia eutropha (strain JMP134) GN=Reut_A2817 PE=4 SV=1}  {NA} 
"B8_trim45_op.faGL000867 {COG2353 Uncharacterized conserved protein S Function unknown ;} {NA} {Conserved hypothetical protein, YceI like family (basic pH induced) [Cupriavidus taiwanensis]} {B3R6R8_CUPTR Putative uncharacterized protein OS=Cupriavidus taiwanensis (strain R1 / LMG 19424) GN=RALTA_A2597 PE=4 SV=1}  {NA} "
B8_trim45_op.faGL000868 {NA} {NA} {SAM-dependent methyltransferase [Ralstonia eutropha H16]} {Q0K726_RALEH SAM-dependent methyltransferase OS=Ralstonia eutropha (strain ATCC 17699 / H16 / DSM 428 / Stanier 337) GN=phcB PE=4 SV=1}  {NA} 
B8_trim45_op.faGL000869 {COG4251 Bacteriophytochrome (light-regulated signal transduction histidine kinase) T Signal transduction mechanisms ;} {K00936 E2.7.3.- -- -- Unclassified; Metabolism; Others} {signal transduction histidine kinase [Ralstonia eutropha H16]} {Q0K727_RALEH Signal transduction histidine kinase OS=Ralstonia eutropha (strain ATCC 17699 / H16 / DSM 428 / Stanier 337) GN=phcS PE=4 SV=1}  {PHYB_NOSS1 Cyanobacterial phytochrome B OS=Nostoc sp. (strain PCC 7120 / UTEX 2576) GN=bphB PE=3 SV=1} 
B8_trim45_op.faGL000870 {COG0642 Signal transduction histidine kinase T Signal transduction mechanisms ;} {K00936 E2.7.3.- -- -- Unclassified; Metabolism; Others} {response regulator receiver sensor signal transduction histidine kinase [Ralstonia eutropha JMP134]} {Q46XF9_RALEJ Response regulator receiver sensor signal transduction histidine kinase OS=Ralstonia eutropha (strain JMP134) GN=Reut_A2813 PE=4 SV=1}  {NA} 
B8_trim45_op.faGL000871 {NA} {NA} {NA} {NA}  {NA} 
"B8_trim45_op.faGL000872 {COG3712 Fe2+-dicitrate sensor, membrane component PT Inorganic ion transport and metabolism ; Signal transduction mechanisms ;} {K07165 fecR transmembrane sensor -- Unclassified; Cellular Processes and Signaling; Signal transduction mechanisms} {FecR-like transmembrane sensor, Fe2+-dicitrate sensor [Cupriavidus metallidurans CH34]} {Q1LG58_RALME FecR-like transmembrane sensor, Fe2+-dicitrate sensor OS=Ralstonia metallidurans (strain CH34 / ATCC 43123 / DSM 2839) GN=fecR PE=4 SV=1}  {NA} "
B8_trim45_op.faGL000873 {NA} {NA} {NA} {NA}  {NA} 
B8_trim45_op.faGL000874 {NA} {NA} {NA} {NA}  {NA} 
B8_trim45_op.faGL000875 {NA} {NA} {putative lipoprotein [Ralstonia eutropha H16]} {Q0K7J1_RALEH Putative lipoprotein OS=Ralstonia eutropha (strain ATCC 17699 / H16 / DSM 428 / Stanier 337) GN=H16_A2954 PE=4 SV=1}  {NA} 
B8_trim45_op.faGL000876 {NA} {NA} {hypothetical protein Reut_A2346 [Ralstonia eutropha JMP134]} {Q46YS5_RALEJ Putative uncharacterized protein OS=Ralstonia eutropha (strain JMP134) GN=Reut_A2346 PE=4 SV=1}  {NA} 
B8_trim45_op.faGL000877 {NA} {NA} {NA} {NA}  {NA} 
B8_trim45_op.faGL000878 {NA} {NA} {NA} {NA}  {NA} 
"B8_trim45_op.faGL000879 {COG3087 Cell division protein D Cell cycle control, cell division, chromosome partitioning ;} {NA} {conserved hypothetical protein; putative exported protein [Cupriavidus taiwanensis]} {B2AG77_CUPTR Putative uncharacterized protein OS=Cupriavidus taiwanensis (strain R1 / LMG 19424) GN=RALTA_A0103 PE=4 SV=1}  {NA} "
"B8_trim45_op.faGL000880 {COG0018 Arginyl-tRNA synthetase J Translation, ribosomal structure and biogenesis ;} {K01887 RARS, argS arginyl-tRNA synthetase 6.1.1.19 Genetic Information Processing; Translation; Aminoacyl-tRNA biosynthesis [PATH:ko00970]} {arginyl-tRNA synthetase [Ralstonia eutropha H16]} {D8NZX4_RALSO Arginyl-tRNA synthetase 5 OS=Ralstonia solanacearum GN=argS PE=3 SV=1}  {SYR_RALEH Arginyl-tRNA synthetase OS=Ralstonia eutropha (strain ATCC 17699 / H16 / DSM 428 / Stanier 337) GN=argS PE=3 SV=1} "
B8_trim45_op.faGL000881 {NA} {NA} {NA} {NA}  {NA} 
B8_trim45_op.faGL000882 {NA} {NA} {hypothetical protein Reut_A0126 [Ralstonia eutropha JMP134]} {Q477C5_RALEJ Putative uncharacterized protein OS=Ralstonia eutropha (strain JMP134) GN=Reut_A0126 PE=4 SV=1}  {NA} 
B8_trim45_op.faGL000883 {COG5487 Small integral membrane protein S Function unknown ;} {NA} {hypothetical protein Rmet_0093 [Cupriavidus metallidurans CH34]} {A9BUY7_DELAS Putative uncharacterized protein OS=Delftia acidovorans (strain DSM 14801 / SPH-1) GN=Daci_1807 PE=3 SV=1}  {Y124_RALEJ UPF0391 membrane protein Reut_A0124 OS=Ralstonia eutropha (strain JMP134) GN=Reut_A0124 PE=3 SV=1} 
B8_trim45_op.faGL000884 {COG4585 Signal transduction histidine kinase T Signal transduction mechanisms ;} {K00936 E2.7.3.- -- -- Unclassified; Metabolism; Others} {signal transduction histidine kinase [Ralstonia eutropha H16]} {Q0KFB4_RALEH Signal transduction histidine kinase containing a CHASE3 sensory domain OS=Ralstonia eutropha (strain ATCC 17699 / H16 / DSM 428 / Stanier 337) GN=H16_A0155 PE=4 SV=1}  {NA} 
B8_trim45_op.faGL000885 {COG5510 Predicted small secreted protein S Function unknown ;} {NA} {entericidin precursor lipoprotein [Ralstonia eutropha H16]} {Q0K2P7_RALEH Entericidin lipoprotein OS=Ralstonia eutropha (strain ATCC 17699 / H16 / DSM 428 / Stanier 337) GN=H16_B0936 PE=4 SV=1}  {NA} 
B8_trim45_op.faGL000886 {COG0784 FOG: CheY-like receiver T Signal transduction mechanisms ;} {NA} {response regulator [Ralstonia eutropha H16]} {Q0KFB5_RALEH Response regulator without effector domain OS=Ralstonia eutropha (strain ATCC 17699 / H16 / DSM 428 / Stanier 337) GN=H16_A0154 PE=4 SV=1}  {NA} 
"B8_trim45_op.faGL000887 {COG2197 Response regulator containing a CheY-like receiver domain and an HTH DNA-binding domain TK Signal transduction mechanisms ; Transcription ;} {K07689 uvrY two-component system, NarL family, invasion response regulator UvrY -- Environmental Information Processing; Signal Transduction; Two-component system [PATH:ko02020] Environmental Information Processing; Signal Transduction; Two-component system [BR:ko02022]} {RESPONSE REGULATOR, LuxR family [Cupriavidus taiwanensis]} {B2AG70_CUPTR RESPONSE REGULATOR, LuxR family OS=Cupriavidus taiwanensis (strain R1 / LMG 19424) GN=vsrD PE=4 SV=1}  {GACA_PSEFL Response regulator gacA OS=Pseudomonas fluorescens GN=gacA PE=3 SV=1} "
B8_trim45_op.faGL000888 {NA} {NA} {NA} {NA}  {NA} 
"B8_trim45_op.faGL000889 {COG1410 Methionine synthase I, cobalamin-binding domain E Amino acid transport and metabolism ;} {K00548 E2.1.1.13, metH 5-methyltetrahydrofolate--homocysteine methyltransferase 2.1.1.13 Metabolism; Amino Acid Metabolism; Cysteine and methionine metabolism [PATH:ko00270] Metabolism; Metabolism of Cofactors and Vitamins; One carbon pool by folate [PATH:ko00670]} {methionine synthase, cobalamine dependent [Ralstonia eutropha H16]} {Q0KFB8_RALEH Methionine synthase, cobalamine dependent OS=Ralstonia eutropha (strain ATCC 17699 / H16 / DSM 428 / Stanier 337) GN=metH PE=4 SV=1}  {METH_PSEAE Methionine synthase OS=Pseudomonas aeruginosa GN=metH PE=3 SV=1} "
"B8_trim45_op.faGL000890 {COG0646 Methionine synthase I (cobalamin-dependent), methyltransferase domain E Amino acid transport and metabolism ;} {K00548 E2.1.1.13, metH 5-methyltetrahydrofolate--homocysteine methyltransferase 2.1.1.13 Metabolism; Amino Acid Metabolism; Cysteine and methionine metabolism [PATH:ko00270] Metabolism; Metabolism of Cofactors and Vitamins; One carbon pool by folate [PATH:ko00670]} {5-METHYLTETRAHYDROFOLATE--HOMOCYSTEINE METHYLTRANSFERASE (METHIONINE SYNTHASE, VITAMIN-B12 DEPENDENT ISOZYME) PROTEIN [Cupriavidus taiwanensis]} {B2AG67_CUPTR 5-METHYLTETRAHYDROFOLATE--HOMOCYSTEINE METHYLTRANSFERASE (METHIONINE SYNTHASE, VITAMIN-B12 DEPENDENT ISOZYME) PROTEIN OS=Cupriavidus taiwanensis (strain R1 / LMG 19424) GN=metHa PE=4 SV=1}  {METH_PSEAE Methionine synthase OS=Pseudomonas aeruginosa GN=metH PE=3 SV=1} "
"B8_trim45_op.faGL000891 {COG0607 Rhodanese-related sulfurtransferase P Inorganic ion transport and metabolism ;} {K01010 E2.8.1.1, sseA thiosulfate sulfurtransferase 2.8.1.1 Unclassified; Cellular Processes and Signaling; Inorganic ion transport and metabolism} {rhodanese-like protein [Ralstonia eutropha JMP134]} {Q477D4_RALEJ Rhodanese-like OS=Ralstonia eutropha (strain JMP134) GN=Reut_A0117 PE=4 SV=1}  {NA} "
B8_trim45_op.faGL000892 {NA} {NA} {hypothetical protein RALTA_A0091 [Cupriavidus taiwanensis]} {B2AG65_CUPTR Putative uncharacterized protein OS=Cupriavidus taiwanensis (strain R1 / LMG 19424) GN=RALTA_A0091 PE=4 SV=1}  {NA} 
"B8_trim45_op.faGL000893 {COG0596 Predicted hydrolases or acyltransferases (alpha/beta hydrolase superfamily) R General function prediction only ;} {K01055 E3.1.1.24, pcaD 3-oxoadipate enol-lactonase 3.1.1.24 Metabolism; Xenobiotics Biodegradation and Metabolism; Benzoate degradation via hydroxylation [PATH:ko00362]} {3-oxoadipate enol-lactonase [Cupriavidus metallidurans CH34]} {Q1LSA6_RALME Predicted hydrolase or acyltransferase (Alpha/beta hydrolase superfamily) OS=Ralstonia metallidurans (strain CH34 / ATCC 43123 / DSM 2839) GN=Rmet_0084 PE=4 SV=1}  {NA} "
B8_trim45_op.faGL000894 {NA} {NA} {hypothetical protein RALTA_A0089 [Cupriavidus taiwanensis]} {B2AG63_CUPTR Putative uncharacterized protein OS=Cupriavidus taiwanensis (strain R1 / LMG 19424) GN=RALTA_A0089 PE=4 SV=1}  {NA} 
B8_trim45_op.faGL000895 {NA} {NA} {NA} {NA}  {NA} 
B8_trim45_op.faGL000896 {NA} {NA} {NA} {NA}  {NA} 
B8_trim45_op.faGL000897 {NA} {NA} {NA} {NA}  {NA} 
B8_trim45_op.faGL000898 {NA} {NA} {NA} {NA}  {NA} 
B8_trim45_op.faGL000899 {NA} {NA} {NA} {NA}  {NA} 
B8_trim45_op.faGL000900 {COG1566 Multidrug resistance efflux pump V Defense mechanisms ;} {K03543 emrA multidrug resistance protein A -- Unclassified; Cellular Processes and Signaling; Other transporters} {secretion protein HlyD family protein [Burkholderia graminis C4D1M]} {B1G565_9BURK Secretion protein HlyD family protein OS=Burkholderia graminis C4D1M GN=BgramDRAFT_4480 PE=4 SV=1}  {EMRA_ECOLI Multidrug resistance protein A OS=Escherichia coli (strain K12) GN=emrA PE=3 SV=2} 
B8_trim45_op.faGL000901 {NA} {NA} {NA} {NA}  {NA} 
"B8_trim45_op.faGL000902 {COG0596 Predicted hydrolases or acyltransferases (alpha/beta hydrolase superfamily) R General function prediction only ;} {K00433 E1.11.1.10, cpo chloride peroxidase 1.11.1.10 Unclassified; Metabolism; Others} {non-heme chloroperoxidase [Cupriavidus metallidurans CH34]} {Q1LCF5_RALME Non-heme chloroperoxidase (Chloride peroxidase) (CPO-F) (Chloroperoxidase F) OS=Ralstonia metallidurans (strain CH34 / ATCC 43123 / DSM 2839) GN=cpo PE=4 SV=1}  {PRXC_PSEFL Non-heme chloroperoxidase OS=Pseudomonas fluorescens GN=cpo PE=1 SV=3} "
B8_trim45_op.faGL000903 {NA} {NA} {NA} {NA}  {NA} 
B8_trim45_op.faGL000904 {COG3501 Uncharacterized protein conserved in bacteria S Function unknown ;} {K11904 vgrG type VI secretion system secreted protein VgrG -- Environmental Information Processing; Membrane Transport; Bacterial secretion system [PATH:ko03070] Environmental Information Processing; Membrane Transport; Secretion system [BR:ko02044]} {hypothetical protein H16_A0656 [Ralstonia eutropha H16]} {Q0KDW7_RALEH Putative uncharacterized protein h16_A0656 OS=Ralstonia eutropha (strain ATCC 17699 / H16 / DSM 428 / Stanier 337) GN=H16_A0656 PE=4 SV=1}  {NA} 
B8_trim45_op.faGL000905 {COG3501 Uncharacterized protein conserved in bacteria S Function unknown ;} {K11904 vgrG type VI secretion system secreted protein VgrG -- Environmental Information Processing; Membrane Transport; Bacterial secretion system [PATH:ko03070] Environmental Information Processing; Membrane Transport; Secretion system [BR:ko02044]} {replication/virulence associated protein; Vgr-related [Cupriavidus taiwanensis]} {B3R2R3_CUPTR Replication/virulence associated protein; Vgr-related OS=Cupriavidus taiwanensis (strain R1 / LMG 19424) GN=vrgS PE=4 SV=1}  {NA} 
"B8_trim45_op.faGL000906 {COG3157 Hemolysin-coregulated protein (uncharacterized) S Function unknown ;} {K11903 K11903, hcp type VI secretion system secreted protein Hcp -- Environmental Information Processing; Membrane Transport; Bacterial secretion system [PATH:ko03070] Environmental Information Processing; Membrane Transport; Secretion system [BR:ko02044]} {protein of unknown function DUF796 [Burkholderia phytofirmans PsJN]} {B2T0M4_BURPP Putative uncharacterized protein OS=Burkholderia phytofirmans (strain DSM 17436 / PsJN) GN=Bphyt_0938 PE=4 SV=1}  {HCP1_PSEAE Protein hcp1 OS=Pseudomonas aeruginosa GN=hcp1 PE=1 SV=1} "
B8_trim45_op.faGL000907 {NA} {NA} {hypothetical protein STY0301 [Salmonella enterica subsp. enterica serovar Typhi str. CT18]} {Q8Z968_SALTI Putative uncharacterized protein OS=Salmonella typhi GN=STY0301 PE=4 SV=1}  {NA} 
B8_trim45_op.faGL000908 {NA} {NA} {NA} {NA}  {NA} 
B8_trim45_op.faGL000909 {COG3517 Uncharacterized protein conserved in bacteria S Function unknown ;} {K11900 impC type VI secretion system protein ImpC -- Environmental Information Processing; Membrane Transport; Secretion system [BR:ko02044]} {hypothetical protein H16_A0653 [Ralstonia eutropha H16]} {Q0KDX0_RALEH Putative uncharacterized protein h16_A0653 OS=Ralstonia eutropha (strain ATCC 17699 / H16 / DSM 428 / Stanier 337) GN=H16_A0653 PE=4 SV=1}  {NA} 
B8_trim45_op.faGL000910 {COG3516 Uncharacterized protein conserved in bacteria S Function unknown ;} {K11901 impB type VI secretion system protein ImpB -- Environmental Information Processing; Membrane Transport; Secretion system [BR:ko02044]} {replication/virulence associated protein; DUF770 [Cupriavidus taiwanensis]} {B3R2R0_CUPTR Replication/virulence associated protein; DUF770 OS=Cupriavidus taiwanensis (strain R1 / LMG 19424) GN=sciH PE=4 SV=1}  {NA} 
"B8_trim45_op.faGL000911 {COG0542 ATPases with chaperone activity, ATP-binding subunit O Posttranslational modification, protein turnover, chaperones ;} {K11907 vasG, clpV type VI secretion system protein VasG -- Environmental Information Processing; Membrane Transport; Bacterial secretion system [PATH:ko03070] Environmental Information Processing; Membrane Transport; Secretion system [BR:ko02044]} {ATP-dependent protease Clp, ATPase subunit [Ralstonia eutropha H16]} {Q0KDX2_RALEH ATP-dependent protease Clp, ATPase subunit OS=Ralstonia eutropha (strain ATCC 17699 / H16 / DSM 428 / Stanier 337) GN=clpC1 PE=4 SV=1}  {CLPB_YEREN Chaperone protein ClpB OS=Yersinia enterocolitica GN=clpB PE=3 SV=1} "
"B8_trim45_op.faGL000912 {COG0542 ATPases with chaperone activity, ATP-binding subunit O Posttranslational modification, protein turnover, chaperones ;} {K11907 vasG, clpV type VI secretion system protein VasG -- Environmental Information Processing; Membrane Transport; Bacterial secretion system [PATH:ko03070] Environmental Information Processing; Membrane Transport; Secretion system [BR:ko02044]} {ATP-dependent protease Clp, ATPase subunit [Ralstonia eutropha H16]} {Q0KDX2_RALEH ATP-dependent protease Clp, ATPase subunit OS=Ralstonia eutropha (strain ATCC 17699 / H16 / DSM 428 / Stanier 337) GN=clpC1 PE=4 SV=1}  {CLPB_YEREN Chaperone protein ClpB OS=Yersinia enterocolitica GN=clpB PE=3 SV=1} "
B8_trim45_op.faGL000913 {NA} {NA} {NA} {NA}  {NA} 
B8_trim45_op.faGL000914 {NA} {NA} {replication/virulence associated protein [Cupriavidus taiwanensis]} {B3R2V2_CUPTR Replication/virulence associated protein OS=Cupriavidus taiwanensis (strain R1 / LMG 19424) GN=sciF PE=4 SV=1}  {NA} 
B8_trim45_op.faGL000915 {COG3518 Uncharacterized protein conserved in bacteria S Function unknown ;} {K11897 impF type VI secretion system protein ImpF -- Environmental Information Processing; Membrane Transport; Secretion system [BR:ko02044]} {hypothetical protein H16_A0648 [Ralstonia eutropha H16]} {Q0KDX5_RALEH Uncharacterized protein conserved in bacteria OS=Ralstonia eutropha (strain ATCC 17699 / H16 / DSM 428 / Stanier 337) GN=H16_A0648 PE=4 SV=1}  {NA} 
"B8_trim45_op.faGL000916 {COG3519 Uncharacterized protein conserved in bacteria S Function unknown ;} {K11896 impG, vasA type VI secretion system protein ImpG -- Environmental Information Processing; Membrane Transport; Secretion system [BR:ko02044]} {replication/virulence associated protein; DUF879 [Cupriavidus taiwanensis]} {B3R2V0_CUPTR Replication/virulence associated protein; DUF879 OS=Cupriavidus taiwanensis (strain R1 / LMG 19424) GN=sciC PE=4 SV=1}  {NA} "
"B8_trim45_op.faGL000917 {COG3520 Uncharacterized protein conserved in bacteria S Function unknown ;} {K11895 impH, vasB type VI secretion system protein ImpH -- Environmental Information Processing; Membrane Transport; Secretion system [BR:ko02044]} {hypothetical protein H16_A0646 [Ralstonia eutropha H16]} {Q0KDX7_RALEH Putative uncharacterized protein h16_A0646 OS=Ralstonia eutropha (strain ATCC 17699 / H16 / DSM 428 / Stanier 337) GN=H16_A0646 PE=4 SV=1}  {NA} "
"B8_trim45_op.faGL000918 {COG3515 Uncharacterized protein conserved in bacteria S Function unknown ;} {K11902 impA type VI secretion system protein ImpA -- Environmental Information Processing; Membrane Transport; Secretion system [BR:ko02044]} {type VI secretion-associated protein, ImpA family [Ralstonia sp. 5_7_47FAA]} {Q0KDX8_RALEH Uncharacterized protein conserved in bacteria,ImpA-related OS=Ralstonia eutropha (strain ATCC 17699 / H16 / DSM 428 / Stanier 337) GN=H16_A0645 PE=4 SV=1}  {NA} "
"B8_trim45_op.faGL000919 {COG0642 Signal transduction histidine kinase T Signal transduction mechanisms ;} {K07644 cusS, copS two-component system, OmpR family, heavy metal sensor histidine kinase CusS 2.7.13.3 Metabolism; Enzyme Families; Protein kinases [BR:ko01001] Environmental Information Processing; Signal Transduction; Two-component system [PATH:ko02020] Environmental Information Processing; Signal Transduction; Two-component system [BR:ko02022]} {signal transduction histidine kinase [Ralstonia eutropha H16]} {Q0K0P3_RALEH Signal transduction histidine kinase OS=Ralstonia eutropha (strain ATCC 17699 / H16 / DSM 428 / Stanier 337) GN=H16_B1646 PE=3 SV=1}  {CZCS_RALME Sensor protein CzcS OS=Ralstonia metallidurans (strain CH34 / ATCC 43123 / DSM 2839) GN=czcS PE=2 SV=2} "
B8_trim45_op.faGL000920 {NA} {NA} {hypothetical protein Reut_B4214 [Ralstonia eutropha JMP134]} {Q46TG7_RALEJ Uncharacterized protein UPF0065 OS=Ralstonia eutropha (strain JMP134) GN=Reut_B4214 PE=4 SV=1}  {NA} 
B8_trim45_op.faGL000921 {COG1167 Transcriptional regulators containing a DNA-binding HTH domain and an aminotransferase domain (MocR family) and their eukaryotic orthologs KE Transcription ; Amino acid transport and metabolism ;} {K00837 E2.6.1.- -- -- Unclassified; Metabolism; Amino acid metabolism} {AMINO TRANSFERASE PROTEIN [Cupriavidus taiwanensis]} {B3RAJ4_CUPTR AMINO TRANSFERASE PROTEIN OS=Cupriavidus taiwanensis (strain R1 / LMG 19424) GN=RALTA_B1319 PE=4 SV=1}  {NA} 
"B8_trim45_op.faGL000922 {COG1414 Transcriptional regulator K Transcription ;} {NA} {IclR family transcriptional regulator [Cupriavidus metallidurans CH34]} {Q1LM17_RALME Transcriptional regulator, IclR-family OS=Ralstonia metallidurans (strain CH34 / ATCC 43123 / DSM 2839) GN=Rmet_1930 PE=4 SV=1}  {NA} "
B8_trim45_op.faGL000923 {NA} {NA} {NA} {NA}  {NA} 
B8_trim45_op.faGL000924 {NA} {NA} {hypothetical protein Reut_A3305 [Ralstonia eutropha JMP134]} {Q46W20_RALEJ Conserved hypothetical transmembrane protein OS=Ralstonia eutropha (strain JMP134) GN=Reut_A3305 PE=4 SV=1}  {NA} 
B8_trim45_op.faGL000925 {COG1539 Dihydroneopterin aldolase H Coenzyme transport and metabolism ;} {K01633 folB dihydroneopterin aldolase 4.1.2.25 Metabolism; Metabolism of Cofactors and Vitamins; Folate biosynthesis [PATH:ko00790]} {dihydroneopterin aldolase [Burkholderia sp. CCGE1001]} {D1UD72_9BURK Dihydroneopterin aldolase OS=Burkholderia sp. CCGE1001 GN=BC1001DRAFT_0381 PE=4 SV=1}  {NA} 
"B8_trim45_op.faGL000926 {COG3666 Transposase and inactivated derivatives L Replication, recombination and repair ;} {K07487 K07487 transposase -- Unclassified; Genetic Information Processing; Replication, recombination and repair proteins} {IS4 family transposase [Ralstonia eutropha JMP134]} {Q46NI7_RALEJ Transposase, IS4 family OS=Ralstonia eutropha (strain JMP134) GN=Reut_C5936 PE=4 SV=1}  {NA} "
B8_trim45_op.faGL000927 {NA} {NA} {NA} {NA}  {NA} 
B8_trim45_op.faGL000928 {NA} {NA} {NA} {NA}  {NA} 
B8_trim45_op.faGL000929 {NA} {NA} {NA} {NA}  {NA} 
"B8_trim45_op.faGL000930 {COG1864 DNA/RNA endonuclease G, NUC1 F Nucleotide transport and metabolism ;} {K01173 E3.1.30.- endonuclease 3.1.30.- Cellular Processes; Cell Growth and Death; Apoptosis [PATH:ko04210]} {DNA/RNA non-specific endonuclease [Cupriavidus metallidurans CH34]} {Q1LED0_RALME DNA/RNA non-specific endonuclease OS=Ralstonia metallidurans (strain CH34 / ATCC 43123 / DSM 2839) GN=Rmet_4634 PE=4 SV=1}  {NA} "
"B8_trim45_op.faGL000931 {COG0583 Transcriptional regulator K Transcription ;} {NA} {LysR family transcriptional regulator [Janthinobacterium sp. Marseille]} {A6SW10_JANMA Transcriptional regulator, LysR family OS=Janthinobacterium sp. (strain Marseille) (Minibacterium massiliensis) GN=mma_0767 PE=4 SV=1}  {ALLS_SALCH HTH-type transcriptional activator AllS OS=Salmonella choleraesuis GN=allS PE=3 SV=1} "
B8_trim45_op.faGL000932 {NA} {NA} {hypothetical protein RALTA_A3012 [Cupriavidus taiwanensis]} {B3R7Y8_CUPTR Putative uncharacterized protein OS=Cupriavidus taiwanensis (strain R1 / LMG 19424) GN=RALTA_A3012 PE=4 SV=1}  {NA} 
"B8_trim45_op.faGL000933 {NA} {NA} {porin [Cupriavidus metallidurans CH34]} {Q1LB39_RALME Porin, Gram-negative type OS=Ralstonia metallidurans (strain CH34 / ATCC 43123 / DSM 2839) GN=Rmet_5778 PE=4 SV=1}  {NA} "
B8_trim45_op.faGL000934 {COG1018 Flavodoxin reductases (ferredoxin-NADPH reductases) family 1 C Energy production and conversion ;} {K00540 E1.-.-.- -- -- Unclassified; Metabolism; Others} {phthalate dioxygenase reductase [Achromobacter piechaudii ATCC 43553]} {D4XEG8_9BURK Phthalate dioxygenase reductase OS=Achromobacter piechaudii ATCC 43553 GN=ophA2 PE=4 SV=1}  {YEAX_ECOLI Putative dioxygenase subunit beta yeaX OS=Escherichia coli (strain K12) GN=yeaX PE=3 SV=1} 
"B8_trim45_op.faGL000935 {COG1012 NAD-dependent aldehyde dehydrogenases C Energy production and conversion ;} {K00135 E1.2.1.16, gabD succinate-semialdehyde dehydrogenase (NADP+) 1.2.1.16 Metabolism; Carbohydrate Metabolism; Butanoate metabolism [PATH:ko00650] Metabolism; Amino Acid Metabolism; Alanine, aspartate and glutamate metabolism [PATH:ko00250] Metabolism; Amino Acid Metabolism; Tyrosine metabolism [PATH:ko00350]} {succinate-semialdehyde dehydrogenase [NADP+] (ssdh) [Burkholderia multivorans CGD1]} {B9B2H1_9BURK Succinate-semialdehyde dehydrogenase [NADP+] (Ssdh) OS=Burkholderia multivorans CGD1 GN=BURMUCGD1_5857 PE=3 SV=1}  {GABD_ECOLI Succinate-semialdehyde dehydrogenase [NADP+] OS=Escherichia coli (strain K12) GN=gabD PE=1 SV=1} "
"B8_trim45_op.faGL000936 {COG4638 Phenylpropionate dioxygenase and related ring-hydroxylating dioxygenases, large terminal subunit PR Inorganic ion transport and metabolism ; General function prediction only ;} {K00470 E1.14.1.- -- -- Unclassified; Metabolism; Others} {conserved hypothetical protein [Achromobacter piechaudii ATCC 43553]} {D4XEG7_9BURK Putative uncharacterized protein OS=Achromobacter piechaudii ATCC 43553 GN=HMPREF0004_3864 PE=4 SV=1}  {YEAW_ECOLI Putative dioxygenase subunit alpha yeaW OS=Escherichia coli (strain K12) GN=yeaW PE=3 SV=1} "
"B8_trim45_op.faGL000937 {COG1292 Choline-glycine betaine transporter M Cell wall/membrane/envelope biogenesis ;} {K03451 TC.BCT betaine/carnitine transporter, BCCT family -- Unclassified; Cellular Processes and Signaling; Other ion-coupled transporters} {conserved hypothetical protein [Achromobacter piechaudii ATCC 43553]} {D4XEG6_9BURK Putative uncharacterized protein OS=Achromobacter piechaudii ATCC 43553 GN=HMPREF0004_3863 PE=4 SV=1}  {YEAV_ECOLI Uncharacterized transporter YeaV OS=Escherichia coli (strain K12) GN=yeaV PE=3 SV=1} "
B8_trim45_op.faGL000938 {COG2202 FOG: PAS/PAC domain T Signal transduction mechanisms ;} {NA} {sensor box protein [Pseudomonas entomophila L48]} {Q1IB86_PSEE4 Putative sensor box protein OS=Pseudomonas entomophila (strain L48) GN=PSEEN2265 PE=4 SV=1}  {NA} 
"B8_trim45_op.faGL000939 {COG0473 Isocitrate/isopropylmalate dehydrogenase CE Energy production and conversion ; Amino acid transport and metabolism ;} {K07246 ttuC, dmlA tartrate dehydrogenase/decarboxylase / D-malate dehydrogenase 1.1.1.93 4.1.1.73 1.1.1.83 Metabolism; Carbohydrate Metabolism; Glyoxylate and dicarboxylate metabolism [PATH:ko00630] Metabolism; Carbohydrate Metabolism; Butanoate metabolism [PATH:ko00650]} {tartrate dehydrogenase [Herminiimonas arsenicoxydans]} {A4G9Z9_HERAR Tartrate dehydrogenase/decarboxylase (TDH) (D-malate dehydrogenase [decarboxylating]) OS=Herminiimonas arsenicoxydans GN=ttuC PE=3 SV=1}  {DMLA_ECOLI D-malate dehydrogenase [decarboxylating] OS=Escherichia coli (strain K12) GN=dmlA PE=1 SV=1} "
"B8_trim45_op.faGL000940 {NA} {NA} {LysR family transcriptional regulator [Delftia acidovorans SPH-1]} {A9BTN1_DELAS Transcriptional regulator, LysR family OS=Delftia acidovorans (strain DSM 14801 / SPH-1) GN=Daci_2361 PE=4 SV=1}  {DMLR_ECOLI HTH-type transcriptional regulator DmlR OS=Escherichia coli (strain K12) GN=dmlR PE=1 SV=2} "
B8_trim45_op.faGL000941 {COG3181 Uncharacterized protein conserved in bacteria S Function unknown ;} {NA} {hypothetical protein Reut_A1657 [Ralstonia eutropha JMP134]} {Q471B0_RALEJ Uncharacterized protein UPF0065 OS=Ralstonia eutropha (strain JMP134) GN=Reut_A1657 PE=4 SV=1}  {NA} 
"B8_trim45_op.faGL000942 {NA} {K01426 E3.5.1.4, amiE amidase 3.5.1.4 Metabolism; Amino Acid Metabolism; Arginine and proline metabolism [PATH:ko00330] Metabolism; Amino Acid Metabolism; Phenylalanine metabolism [PATH:ko00360] Metabolism; Amino Acid Metabolism; Tryptophan metabolism [PATH:ko00380] Metabolism; Metabolism of Other Amino Acids; Cyanoamino acid metabolism [PATH:ko00460] Metabolism; Xenobiotics Biodegradation and Metabolism; Styrene degradation [PATH:ko00643] Metabolism; Xenobiotics Biodegradation and Metabolism; Benzoate degradation via CoA ligation [PATH:ko00632]} {amidase [Bordetella pertussis Tohama I]} {Q7VSE4_BORPE Probable amidase OS=Bordetella pertussis GN=BP0487 PE=4 SV=1}  {GATA_BORA1 Glutamyl-tRNA(Gln) amidotransferase subunit A OS=Bordetella avium (strain 197N) GN=gatA PE=3 SV=1} "
B8_trim45_op.faGL000943 {NA} {NA} {NA} {NA}  {NA} 
B8_trim45_op.faGL000944 {NA} {NA} {NA} {NA}  {NA} 
B8_trim45_op.faGL000945 {NA} {NA} {NA} {NA}  {NA} 
B8_trim45_op.faGL000946 {NA} {NA} {NA} {NA}  {NA} 
B8_trim45_op.faGL000947 {NA} {NA} {NA} {NA}  {NA} 
"B8_trim45_op.faGL000948 {COG0183 Acetyl-CoA acetyltransferase I Lipid transport and metabolism ;} {K00632 E2.3.1.16, fadA acetyl-CoA acyltransferase 2.3.1.16 Metabolism; Lipid Metabolism; Fatty acid metabolism [PATH:ko00071] Metabolism; Lipid Metabolism; alpha-Linolenic acid metabolism [PATH:ko00592] Metabolism; Amino Acid Metabolism; Valine, leucine and isoleucine degradation [PATH:ko00280] Metabolism; Metabolism of Terpenoids and Polyketides; Geraniol degradation [PATH:ko00281] Metabolism; Xenobiotics Biodegradation and Metabolism; Ethylbenzene degradation [PATH:ko00642] Metabolism; Xenobiotics Biodegradation and Metabolism; Benzoate degradation via hydroxylation [PATH:ko00362]} {3-ketoacyl-CoA thiolase [Bordetella petrii DSM 12804]} {A9IL29_BORPD 3-ketoacyl-CoA thiolase OS=Bordetella petrii (strain ATCC BAA-461 / DSM 12804 / CCUG 43448) GN=fadA2 PE=3 SV=1}  {FADA_COLP3 3-ketoacyl-CoA thiolase OS=Colwellia psychrerythraea (strain 34H / ATCC BAA-681) GN=fadA PE=3 SV=1} "
B8_trim45_op.faGL000949 {NA} {NA} {NA} {NA}  {NA} 
B8_trim45_op.faGL000950 {NA} {NA} {hypothetical protein PHG236 [Ralstonia eutropha H16]} {Q7WXA1_RALEH Putative uncharacterized protein OS=Ralstonia eutropha (strain ATCC 17699 / H16 / DSM 428 / Stanier 337) GN=PHG236 PE=4 SV=1}  {NA} 
"B8_trim45_op.faGL000951 {COG1959 Predicted transcriptional regulator K Transcription ;} {K13771 nsrR Rrf2 family transcriptional regulator, nitric oxide-sensitive transcriptional repressor -- Genetic Information Processing; Transcription; Transcription factors [BR:ko03000]} {hypothetical protein PHG235 [Ralstonia eutropha H16]} {Q7WXA2_RALEH Putative uncharacterized protein OS=Ralstonia eutropha (strain ATCC 17699 / H16 / DSM 428 / Stanier 337) GN=PHG235 PE=4 SV=1}  {NSRR_KLEP7 HTH-type transcriptional repressor nsrR OS=Klebsiella pneumoniae subsp. pneumoniae (strain ATCC 700721 / MGH 78578) GN=nsrR PE=3 SV=1} "
B8_trim45_op.faGL000952 {NA} {NA} {hypothetical protein PHG234 [Ralstonia eutropha H16]} {Q7WXA3_RALEH Putative uncharacterized protein OS=Ralstonia eutropha (strain ATCC 17699 / H16 / DSM 428 / Stanier 337) GN=PHG234 PE=4 SV=1}  {NA} 
B8_trim45_op.faGL000953 {COG0664 cAMP-binding proteins - catabolite gene activator and regulatory subunit of cAMP-dependent protein kinases T Signal transduction mechanisms ;} {NA} {transcription regulator protein [Ralstonia solanacearum GMI1000]} {Q8XR93_RALSO Probable transcription regulator protein OS=Ralstonia solanacearum GN=RSp0966 PE=4 SV=1}  {NA} 
B8_trim45_op.faGL000954 {NA} {NA} {hypothetical protein PHG233 [Ralstonia eutropha H16]} {Q7WXA4_RALEH Putative uncharacterized protein OS=Ralstonia eutropha (strain ATCC 17699 / H16 / DSM 428 / Stanier 337) GN=PHG233 PE=4 SV=1}  {NA} 
B8_trim45_op.faGL000955 {NA} {NA} {hypothetical protein PHG263 [Ralstonia eutropha H16]} {Q7WX79_RALEH Putative uncharacterized protein OS=Ralstonia eutropha (strain ATCC 17699 / H16 / DSM 428 / Stanier 337) GN=PHG263 PE=4 SV=1}  {NA} 
"B8_trim45_op.faGL000956 {NA} {NA} {MarR family transcriptional regulator [Burkholderia xenovorans LB400]} {Q145B9_BURXL Transcriptional regulator, MarR family OS=Burkholderia xenovorans (strain LB400) GN=Bxeno_A0532 PE=4 SV=1}  {NA} "
B8_trim45_op.faGL000957 {NA} {NA} {NA} {NA}  {NA} 
B8_trim45_op.faGL000958 {NA} {NA} {universal stress protein [Burkholderia sp. CCGE1003]} {E1TDI1_9BURK UspA domain-containing protein OS=Burkholderia sp. CCGE1003 GN=BC1003_5187 PE=4 SV=1}  {NA} 
B8_trim45_op.faGL000959 {NA} {NA} {NA} {NA}  {NA} 
B8_trim45_op.faGL000960 {NA} {NA} {NA} {NA}  {NA} 
B8_trim45_op.faGL000961 {NA} {NA} {hypothetical protein AXYL_02022 [Achromobacter xylosoxidans A8]} {D4XAE1_9BURK Putative uncharacterized protein OS=Achromobacter piechaudii ATCC 43553 GN=HMPREF0004_2438 PE=4 SV=1}  {NA} 
B8_trim45_op.faGL000962 {NA} {NA} {Tetratricopeptide TPR_2 repeat protein [Burkholderia ambifaria MEX-5]} {B1T678_9BURK Tetratricopeptide TPR_2 repeat protein OS=Burkholderia ambifaria MEX-5 GN=BamMEX5DRAFT_3294 PE=4 SV=1}  {NA} 
B8_trim45_op.faGL000963 {NA} {NA} {NA} {NA}  {NA} 
B8_trim45_op.faGL000964 {NA} {NA} {NA} {NA}  {NA} 
"B8_trim45_op.faGL000965 {COG0840 Methyl-accepting chemotaxis protein NT Cell motility ; Signal transduction mechanisms ;} {K07673 narX two-component system, NarL family, nitrate/nitrite sensor histidine kinase NarX 2.7.13.3 Metabolism; Enzyme Families; Protein kinases [BR:ko01001] Environmental Information Processing; Signal Transduction; Two-component system [PATH:ko02020] Environmental Information Processing; Signal Transduction; Two-component system [BR:ko02022]} {signal transduction histidine kinase, nitrate/nitrite-specific, NarQ [Rhodoferax ferrireducens T118]} {Q21XA7_RHOFD Signal transduction histidine kinase, nitrate/nitrite-specific, NarQ OS=Rhodoferax ferrireducens (strain DSM 15236 / ATCC BAA-621 / T118) GN=Rfer_1870 PE=4 SV=1}  {NA} "
"B8_trim45_op.faGL000966 {COG2197 Response regulator containing a CheY-like receiver domain and an HTH DNA-binding domain TK Signal transduction mechanisms ; Transcription ;} {K07684 narL two-component system, NarL family, nitrate/nitrite response regulator NarL -- Environmental Information Processing; Signal Transduction; Two-component system [PATH:ko02020] Environmental Information Processing; Signal Transduction; Two-component system [BR:ko02022]} {two component LuxR family transcriptional regulator [Burkholderia phymatum STM815]} {B2JWB2_BURP8 Two component transcriptional regulator, LuxR family OS=Burkholderia phymatum (strain DSM 17167 / STM815) GN=Bphy_6192 PE=4 SV=1}  {NARP_ECOLI Nitrate/nitrite response regulator protein narP OS=Escherichia coli (strain K12) GN=narP PE=3 SV=1} "
"B8_trim45_op.faGL000967 {COG2223 Nitrate/nitrite transporter P Inorganic ion transport and metabolism ;} {K02575 narK, narU, nasA MFS transporter, NNP family, nitrate/nitrite transporter -- Environmental Information Processing; Membrane Transport; Transporters [BR:ko02000]} {nitrite transporter [Acidovorax delafieldii 2AN]} {C5T4J2_ACIDE Nitrite transporter OS=Acidovorax delafieldii 2AN GN=AcdelDRAFT_1822 PE=4 SV=1}  {NARK_ECOLI Nitrite extrusion protein 1 OS=Escherichia coli (strain K12) GN=narK PE=1 SV=2} "
"B8_trim45_op.faGL000968 {COG5013 Nitrate reductase alpha subunit C Energy production and conversion ;} {K00370 narG nitrate reductase 1, alpha subunit 1.7.99.4 Metabolism; Energy Metabolism; Nitrogen metabolism [PATH:ko00910] Environmental Information Processing; Signal Transduction; Two-component system [PATH:ko02020]} {respiratory nitrate reductase alpha subunit apoprotein [Acidovorax sp. JS42]} {A1W362_ACISJ Respiratory nitrate reductase alpha subunit apoprotein OS=Acidovorax sp. (strain JS42) GN=Ajs_0436 PE=4 SV=1}  {NARG_ECOLI Respiratory nitrate reductase 1 alpha chain OS=Escherichia coli (strain K12) GN=narG PE=1 SV=4} "
"B8_trim45_op.faGL000969 {COG1140 Nitrate reductase beta subunit C Energy production and conversion ;} {K00371 narH nitrate reductase 1, beta subunit 1.7.99.4 Metabolism; Energy Metabolism; Nitrogen metabolism [PATH:ko00910] Environmental Information Processing; Signal Transduction; Two-component system [PATH:ko02020]} {nitrate reductase, beta subunit [Acidovorax delafieldii 2AN]} {C5T4J4_ACIDE Nitrate reductase, beta subunit OS=Acidovorax delafieldii 2AN GN=AcdelDRAFT_1824 PE=4 SV=1}  {NARY_ECOLI Respiratory nitrate reductase 2 beta chain OS=Escherichia coli (strain K12) GN=narY PE=1 SV=2} "
"B8_trim45_op.faGL000970 {COG2180 Nitrate reductase delta subunit C Energy production and conversion ;} {K00373 narJ nitrate reductase 1, delta subunit 1.7.99.4 Metabolism; Energy Metabolism; Nitrogen metabolism [PATH:ko00910] Environmental Information Processing; Signal Transduction; Two-component system [PATH:ko02020]} {nitrate reductase molybdenum cofactor assembly chaperone [Alicycliphilus denitrificans BC]} {D6VJK8_9BURK Nitrate reductase molybdenum cofactor assembly chaperone OS=Alicycliphilus denitrificans BC GN=AlideDRAFT_2967 PE=4 SV=1}  {NARX_MYCTU Nitrate reductase-like protein narX OS=Mycobacterium tuberculosis GN=narX PE=1 SV=2} "
"B8_trim45_op.faGL000971 {COG2181 Nitrate reductase gamma subunit C Energy production and conversion ;} {K00374 narI nitrate reductase 1, gamma subunit 1.7.99.4 Metabolism; Energy Metabolism; Nitrogen metabolism [PATH:ko00910] Environmental Information Processing; Signal Transduction; Two-component system [PATH:ko02020]} {respiratory nitrate reductase, gamma subunit [Alicycliphilus denitrificans BC]} {D6VJK7_9BURK Respiratory nitrate reductase, gamma subunit OS=Alicycliphilus denitrificans BC GN=AlideDRAFT_2966 PE=4 SV=1}  {NARV_ECOLI Respiratory nitrate reductase 2 gamma chain OS=Escherichia coli (strain K12) GN=narV PE=1 SV=1} "
"B8_trim45_op.faGL000972 {COG0760 Parvulin-like peptidyl-prolyl isomerase O Posttranslational modification, protein turnover, chaperones ;} {K03769 ppiC peptidyl-prolyl cis-trans isomerase C 5.2.1.8 Genetic Information Processing; Folding, Sorting and Degradation; Chaperones and folding catalysts [BR:ko03110]} {PpiC-type peptidyl-prolyl cis-trans isomerase [Rhodoferax ferrireducens T118]} {Q21UP5_RHOFD PpiC-type peptidyl-prolyl cis-trans isomerase OS=Rhodoferax ferrireducens (strain DSM 15236 / ATCC BAA-621 / T118) GN=Rfer_2796 PE=4 SV=1}  {NA} "
B8_trim45_op.faGL000973 {NA} {NA} {NA} {NA}  {NA} 
B8_trim45_op.faGL000974 {COG4314 Predicted lipoprotein involved in nitrous oxide reduction C Energy production and conversion ;} {NA} {putative nosL lipoprotein [Cupriavidus metallidurans CH34]} {Q1LDK2_RALME Putative nosL lipoprotein OS=Ralstonia metallidurans (strain CH34 / ATCC 43123 / DSM 2839) GN=nosL PE=4 SV=1}  {NA} 
"B8_trim45_op.faGL000975 {COG1277 ABC-type transport system involved in multi-copper enzyme maturation, permease component R General function prediction only ;} {K01992 ABC-2.P ABC-2 type transport system permease protein -- Environmental Information Processing; Membrane Transport; Transporters [BR:ko02000]} {ABC transporter transmembrane protein [Cupriavidus metallidurans CH34]} {Q1LDK1_RALME Putative transmembrane component of ABC-type transporter OS=Ralstonia metallidurans (strain CH34 / ATCC 43123 / DSM 2839) GN=nosY PE=4 SV=1}  {NOSY_PSEST Membrane protein nosY OS=Pseudomonas stutzeri PE=4 SV=1} "
"B8_trim45_op.faGL000976 {COG1131 ABC-type multidrug transport system, ATPase component V Defense mechanisms ;} {K01990 ABC-2.A ABC-2 type transport system ATP-binding protein -- Environmental Information Processing; Membrane Transport; Transporters [BR:ko02000]} {copper ABC transporter, ATP-binding protein [Ralstonia sp. 5_7_47FAA]} {C6BMW4_RALP1 ABC transporter related OS=Ralstonia pickettii (strain 12D) GN=Rpic12D_4174 PE=4 SV=1}  {NOSF_PSEST Copper transport ATP-binding protein nosF OS=Pseudomonas stutzeri GN=nosF PE=3 SV=1} "
B8_trim45_op.faGL000977 {COG3420 Nitrous oxidase accessory protein P Inorganic ion transport and metabolism ;} {K07218 nosD nitrous oxidase accessory protein -- Unclassified; Cellular Processes and Signaling; Inorganic ion transport and metabolism} {copper-binding periplasmic protein [Ralstonia sp. 5_7_47FAA]} {C6BMW3_RALP1 Periplasmic copper-binding OS=Ralstonia pickettii (strain 12D) GN=Rpic12D_4173 PE=4 SV=1}  {NOSD_PSEAE Copper-binding periplasmic protein OS=Pseudomonas aeruginosa GN=nosD PE=4 SV=1} 
B8_trim45_op.faGL000978 {COG3420 Nitrous oxidase accessory protein P Inorganic ion transport and metabolism ;} {K07218 nosD nitrous oxidase accessory protein -- Unclassified; Cellular Processes and Signaling; Inorganic ion transport and metabolism} {putative periplasmic copper-binding precursor [Cupriavidus metallidurans CH34]} {Q1LDJ9_RALME Putative periplasmic copper-binding OS=Ralstonia metallidurans (strain CH34 / ATCC 43123 / DSM 2839) GN=nosD PE=4 SV=1}  {NA} 
"B8_trim45_op.faGL000979 {COG3901 Regulator of nitric oxide reductase transcription K Transcription ;} {NA} {nitrous-oxide reductase transcriptional activator NosR [Ralstonia sp. 5_7_47FAA]} {C6BMW2_RALP1 Nitrous oxide expression regulator, NosR OS=Ralstonia pickettii (strain 12D) GN=Rpic12D_4172 PE=4 SV=1}  {NOSR2_PSEAE Regulatory protein nosR (Fragment) OS=Pseudomonas aeruginosa GN=nosR PE=4 SV=1} "
B8_trim45_op.faGL000980 {COG4263 Nitrous oxide reductase C Energy production and conversion ;} {K00376 nosZ nitrous-oxide reductase 1.7.99.6 Metabolism; Energy Metabolism; Nitrogen metabolism [PATH:ko00910]} {Nitrous-oxide reductase [Ralstonia pickettii 12J]} {C6BMW1_RALP1 Nitrous-oxide reductase OS=Ralstonia pickettii (strain 12D) GN=Rpic12D_4171 PE=4 SV=1}  {NOSZ_RALSO Nitrous-oxide reductase OS=Ralstonia solanacearum GN=nosZ PE=3 SV=1} 
B8_trim45_op.faGL000981 {COG3245 Cytochrome c5 C Energy production and conversion ;} {K00406 ccoP cb-type cytochrome c oxidase subunit III 1.9.3.1 Metabolism; Energy Metabolism; Oxidative phosphorylation [PATH:ko00190]} {putative cytochrome c family protein [Cupriavidus metallidurans CH34]} {Q1LDJ6_RALME Putative cytochrome c family protein OS=Ralstonia metallidurans (strain CH34 / ATCC 43123 / DSM 2839) GN=nosC PE=4 SV=1}  {C555_CHLTE Cytochrome c-555 OS=Chlorobium tepidum GN=CT0075 PE=3 SV=1} 
B8_trim45_op.faGL000982 {COG1477 Membrane-associated lipoprotein involved in thiamine biosynthesis H Coenzyme transport and metabolism ;} {K03734 apbE thiamine biosynthesis lipoprotein -- Unclassified; Metabolism; Metabolism of cofactors and vitamins} {putative thiamine biosynthesis lipoprotein apbE precursor [Ralstonia solanacearum]} {D8NEN3_RALSO Putative thiamine biosynthesis lipoprotein apbE OS=Ralstonia solanacearum GN=CMR15_mp30013 PE=4 SV=1}  {NA} 
"B8_trim45_op.faGL000983 {COG0204 1-acyl-sn-glycerol-3-phosphate acyltransferase I Lipid transport and metabolism ;} {K00970 E2.7.7.19, pcnB poly(A) polymerase 2.7.7.19 Genetic Information Processing; Folding, Sorting and Degradation; RNA degradation [PATH:ko03018]} {putative 1-acylglycerol-3-phosphate O-acyltransferase [Ralstonia solanacearum]} {D8NEN2_RALSO Putative 1-acylglycerol-3-phosphate O-acyltransferase OS=Ralstonia solanacearum GN=CMR15_mp30012 PE=4 SV=1}  {YIHG_ECOLI Probable acyltransferase yihG OS=Escherichia coli (strain K12) GN=yihG PE=1 SV=1} "
B8_trim45_op.faGL000984 {COG2259 Predicted membrane protein S Function unknown ;} {NA} {DoxX [Polaromonas sp. JS666]} {Q121X5_POLSJ DoxX OS=Polaromonas sp. (strain JS666 / ATCC BAA-500) GN=Bpro_4788 PE=4 SV=1}  {NA} 
B8_trim45_op.faGL000985 {NA} {NA} {hypothetical protein Bpro_4789 [Polaromonas sp. JS666]} {Q121X4_POLSJ Putative uncharacterized protein OS=Polaromonas sp. (strain JS666 / ATCC BAA-500) GN=Bpro_4789 PE=4 SV=1}  {NA} 
B8_trim45_op.faGL000986 {NA} {NA} {NA} {NA}  {NA} 
B8_trim45_op.faGL000987 {COG5572 Predicted integral membrane protein S Function unknown ;} {NA} {hypothetical protein BoklE_24304 [Burkholderia oklahomensis EO147]} {Q121X2_POLSJ Putative uncharacterized protein OS=Polaromonas sp. (strain JS666 / ATCC BAA-500) GN=Bpro_4791 PE=4 SV=1}  {NA} 
B8_trim45_op.faGL000988 {COG3220 Uncharacterized protein conserved in bacteria S Function unknown ;} {K09930 K09930 hypothetical protein -- Unclassified; Poorly Characterized; Function unknown} {hypothetical protein Bpro_4790 [Polaromonas sp. JS666]} {Q121X3_POLSJ UPF0276 protein Bpro_4790 OS=Polaromonas sp. (strain JS666 / ATCC BAA-500) GN=Bpro_4790 PE=3 SV=1}  {Y3015_VIBPA UPF0276 protein VP3015 OS=Vibrio parahaemolyticus GN=VP3015 PE=3 SV=1} 
"B8_trim45_op.faGL000989 {NA} {K03088 SIG3.2, rpoE RNA polymerase sigma-70 factor, ECF subfamily -- Genetic Information Processing; Transcription; RNA polymerase [PATH:ko03020]} {sigma-24 (FecI-like) [Polaromonas sp. JS666]} {Q121X0_POLSJ Sigma-24 (FecI-like) OS=Polaromonas sp. (strain JS666 / ATCC BAA-500) GN=Bpro_4793 PE=4 SV=1}  {NA} "
B8_trim45_op.faGL000990 {NA} {NA} {hypothetical protein Bpro_4794 [Polaromonas sp. JS666]} {Q121W9_POLSJ Putative uncharacterized protein OS=Polaromonas sp. (strain JS666 / ATCC BAA-500) GN=Bpro_4794 PE=4 SV=1}  {NA} 
B8_trim45_op.faGL000991 {NA} {NA} {NA} {NA}  {NA} 
B8_trim45_op.faGL000992 {NA} {NA} {NA} {NA}  {NA} 
B8_trim45_op.faGL000993 {NA} {NA} {conserved protein of unknown function [Ralstonia solanacearum]} {D8N7N1_RALSO Putative uncharacterized protein OS=Ralstonia solanacearum GN=CMR15_10848 PE=4 SV=1}  {NA} 
B8_trim45_op.faGL000994 {NA} {NA} {major facilitator transporter [Ralstonia eutropha H16]} {Q0K2T3_RALEH Transporter of the major facilitator superfamily(MFS) OS=Ralstonia eutropha (strain ATCC 17699 / H16 / DSM 428 / Stanier 337) GN=H16_B0899 PE=4 SV=1}  {NA} 
"B8_trim45_op.faGL000995 {NA} {K01007 E2.7.9.2, ppsA pyruvate, water dikinase 2.7.9.2 Metabolism; Carbohydrate Metabolism; Pyruvate metabolism [PATH:ko00620] Metabolism; Energy Metabolism; Reductive carboxylate cycle (CO2 fixation) [PATH:ko00720]} {hypothetical protein Bpro_2501 [Polaromonas sp. JS666]} {Q12AM4_POLSJ Putative uncharacterized protein OS=Polaromonas sp. (strain JS666 / ATCC BAA-500) GN=Bpro_2501 PE=4 SV=1}  {NA} "
"B8_trim45_op.faGL000996 {NA} {K04564 E1.15.1.1A, sodA, sodB, SOD2 superoxide dismutase, Fe-Mn family 1.15.1.1 Cellular Processes; Transport and Catabolism; Peroxisome [PATH:ko04146] Human Diseases; Neurodegenerative Diseases; Huntington's disease [PATH:ko05016]} {superoxide dismutase [Cupriavidus metallidurans CH34]} {D1UL58_9BURK Putative uncharacterized protein OS=Burkholderia sp. CCGE1001 GN=BC1001DRAFT_3168 PE=4 SV=1}  {SODM_RALME Superoxide dismutase [Fe] OS=Ralstonia metallidurans (strain CH34 / ATCC 43123 / DSM 2839) GN=chrC PE=1 SV=3} "
B8_trim45_op.faGL000997 {COG2059 Chromate transport protein ChrA P Inorganic ion transport and metabolism ;} {K07240 chrA chromate transporter -- Unclassified; Cellular Processes and Signaling; Other ion-coupled transporters} {chromate transport protein ChrA [Ralstonia eutropha H16]} {Q0K153_RALEH Chromate transport protein ChrA OS=Ralstonia eutropha (strain ATCC 17699 / H16 / DSM 428 / Stanier 337) GN=chrA2 PE=4 SV=1}  {CHRA1_RALME Chromate transport protein OS=Ralstonia metallidurans (strain CH34 / ATCC 43123 / DSM 2839) GN=chrA1 PE=2 SV=1} 
B8_trim45_op.faGL000998 {COG4275 Uncharacterized conserved protein S Function unknown ;} {NA} {chromate resistance protein B [Ralstonia solanacearum]} {D8NH06_RALSO Chromate resistance protein B OS=Ralstonia solanacearum GN=chrB PE=4 SV=1}  {CHRB1_RALME Protein ChrB OS=Ralstonia metallidurans (strain CH34 / ATCC 43123 / DSM 2839) GN=chrB1 PE=2 SV=2} 
B8_trim45_op.faGL000999 {NA} {NA} {NA} {NA}  {NA} 
B8_trim45_op.faGL001000 {NA} {NA} {hypothetical protein Reut_A2917 [Ralstonia eutropha JMP134]} {Q46X56_RALEJ Putative uncharacterized protein OS=Ralstonia eutropha (strain JMP134) GN=Reut_A2917 PE=4 SV=1}  {NA} 
B8_trim45_op.faGL001001 {NA} {NA} {NA} {NA}  {NA} 
B8_trim45_op.faGL001002 {NA} {NA} {hypothetical protein Reut_A2916 [Ralstonia eutropha JMP134]} {Q46X57_RALEJ Putative uncharacterized protein OS=Ralstonia eutropha (strain JMP134) GN=Reut_A2916 PE=4 SV=1}  {NA} 
B8_trim45_op.faGL001003 {NA} {K05993 E3.3.2.1 isochorismatase 3.3.2.1 Metabolism; Metabolism of Terpenoids and Polyketides; Biosynthesis of siderophore group nonribosomal peptides [PATH:ko01053]} {isochorismatase hydrolase [Burkholderia pseudomallei 1655]} {B2H7U1_BURPS Isochorismatase hydrolase OS=Burkholderia pseudomallei 1655 GN=BURPS1655_I0732 PE=4 SV=1}  {NA} 
B8_trim45_op.faGL001004 {NA} {NA} {hypothetical protein H16_A0907 [Ralstonia eutropha H16]} {Q0KD68_RALEH Putative uncharacterized protein h16_A0907 OS=Ralstonia eutropha (strain ATCC 17699 / H16 / DSM 428 / Stanier 337) GN=H16_A0907 PE=4 SV=1}  {NA} 
"B8_trim45_op.faGL001005 {COG2128 Uncharacterized conserved protein S Function unknown ;} {K01607 E4.1.1.44, pcaC 4-carboxymuconolactone decarboxylase 4.1.1.44 Metabolism; Xenobiotics Biodegradation and Metabolism; Benzoate degradation via hydroxylation [PATH:ko00362]} {alkylhydroperoxidase AhpD core [Ralstonia eutropha JMP134]} {Q46Y90_RALEJ Alkylhydroperoxidase AhpD core:Uncharacterised peroxidase-related OS=Ralstonia eutropha (strain JMP134) GN=Reut_A2532 PE=1 SV=1}  {NA} "
"B8_trim45_op.faGL001006 {COG1132 ABC-type multidrug transport system, ATPase and permease components V Defense mechanisms ;} {K11085 msbA ATP-binding cassette, subfamily B, bacterial MsbA 3.6.3.- Environmental Information Processing; Membrane Transport; Transporters [BR:ko02000] Environmental Information Processing; Membrane Transport; ABC transporters [PATH:ko02010]} {Lipid A export ATP-binding/permease protein MsbA [Cupriavidus metallidurans CH34]} {Q0KD71_RALEH ABC-type transporter, ATPase and permease components: LipidE family OS=Ralstonia eutropha (strain ATCC 17699 / H16 / DSM 428 / Stanier 337) GN=H16_A0904 PE=3 SV=1}  {MSBA_RALME Lipid A export ATP-binding/permease protein MsbA OS=Ralstonia metallidurans (strain CH34 / ATCC 43123 / DSM 2839) GN=msbA PE=3 SV=1} "
B8_trim45_op.faGL001007 {NA} {NA} {O-antigen polymerase [Cupriavidus metallidurans CH34]} {Q1LJU1_RALME Putative cell surface polysaccharide polymerase/ligase OS=Ralstonia metallidurans (strain CH34 / ATCC 43123 / DSM 2839) GN=Rmet_2712 PE=4 SV=1}  {NA} 
"B8_trim45_op.faGL001008 {COG0463 Glycosyltransferases involved in cell wall biogenesis M Cell wall/membrane/envelope biogenesis ;} {K12984 waaE, kdtX (heptosyl)LPS beta-1,4-glucosyltransferase 2.4.1.- Metabolism; Glycan Biosynthesis and Metabolism; Glycosyltransferases [BR:ko01003] Metabolism; Glycan Biosynthesis and Metabolism; Lipopolysaccharide biosynthesis proteins [BR:ko01005]} {glycosyl transferase family protein [Cupriavidus metallidurans CH34]} {Q1LQD4_RALME Glycosyltransferase involved in cell wall biogenesis OS=Ralstonia metallidurans (strain CH34 / ATCC 43123 / DSM 2839) GN=Rmet_0756 PE=4 SV=1}  {Y653_HAEIN Uncharacterized glycosyltransferase HI_0653 OS=Haemophilus influenzae GN=HI_0653 PE=3 SV=1} "
"B8_trim45_op.faGL001009 {COG0438 Glycosyltransferase M Cell wall/membrane/envelope biogenesis ;} {NA} {glycosyl transferase, group 1 [Cupriavidus metallidurans CH34]} {Q1LQD5_RALME Putative glycosyl transferase (LPS biosynthesis-related) OS=Ralstonia metallidurans (strain CH34 / ATCC 43123 / DSM 2839) GN=Rmet_0755 PE=4 SV=1}  {NA} "
"B8_trim45_op.faGL001010 {COG0587 DNA polymerase III, alpha subunit L Replication, recombination and repair ;} {K02337 DPO3A1, dnaE DNA polymerase III subunit alpha 2.7.7.7 Metabolism; Nucleotide Metabolism; Purine metabolism [PATH:ko00230] Metabolism; Nucleotide Metabolism; Pyrimidine metabolism [PATH:ko00240] Genetic Information Processing; Replication and Repair; DNA replication [PATH:ko03030] Genetic Information Processing; Replication and Repair; DNA replication proteins [BR:ko03032] Genetic Information Processing; Replication and Repair; Mismatch repair [PATH:ko03430] Genetic Information Processing; Replication and Repair; Homologous recombination [PATH:ko03440] Genetic Information Processing; Replication and Repair; DNA repair and recombination proteins [BR:ko03400]} {DNA polymerase III subunit alpha [Ralstonia eutropha H16]} {Q0KD75_RALEH DNA polymerase III alpha subunit OS=Ralstonia eutropha (strain ATCC 17699 / H16 / DSM 428 / Stanier 337) GN=dnaE1 PE=4 SV=1}  {DPO3A_NEIMB DNA polymerase III subunit alpha OS=Neisseria meningitidis serogroup B GN=dnaE PE=1 SV=1} "
B8_trim45_op.faGL001011 {NA} {NA} {NA} {NA}  {NA} 
B8_trim45_op.faGL001012 {COG1054 Predicted sulfurtransferase R General function prediction only ;} {K07146 K07146 -- -- Unclassified; Poorly Characterized; General function prediction only} {rhodanese superfamily protein [Cupriavidus taiwanensis]} {C6BK44_RALP1 UPF0176 protein Rpic12D_2009 OS=Ralstonia pickettii (strain 12D) GN=Rpic12D_2009 PE=3 SV=1}  {Y810_CUPTR UPF0176 protein RALTA_A0810 OS=Cupriavidus taiwanensis (strain R1 / LMG 19424) GN=RALTA_A0810 PE=3 SV=1} 
"B8_trim45_op.faGL001013 {COG0494 NTP pyrophosphohydrolases including oxidative damage repair enzymes LR Replication, recombination and repair ; General function prediction only ;} {K01529 E3.6.1.- -- -- Unclassified; Metabolism; Others} {NUDIX hydrolase [Ralstonia eutropha JMP134]} {Q46Y86_RALEJ NUDIX hydrolase OS=Ralstonia eutropha (strain JMP134) GN=Reut_A2536 PE=4 SV=1}  {NUDL_CITK8 Uncharacterized Nudix hydrolase nudL OS=Citrobacter koseri (strain ATCC BAA-895 / CDC 4225-83 / SGSC4696) GN=nudL PE=3 SV=1} "
"B8_trim45_op.faGL001014 {COG0335 Ribosomal protein L19 J Translation, ribosomal structure and biogenesis ;} {K02884 RP-L19, rplS large subunit ribosomal protein L19 -- Genetic Information Processing; Translation; Ribosome [PATH:ko03010] Genetic Information Processing; Translation; Ribosome [BR:ko03011]} {LSU ribosomal protein L19P [Ralstonia solanacearum UW551]} {A3RPA2_RALSO 50S ribosomal protein L19 OS=Ralstonia solanacearum UW551 GN=rplS PE=3 SV=1}  {RL19_RALSO 50S ribosomal protein L19 OS=Ralstonia solanacearum GN=rplS PE=3 SV=1} "
"B8_trim45_op.faGL001015 {COG0336 tRNA-(guanine-N1)-methyltransferase J Translation, ribosomal structure and biogenesis ;} {K00554 trmD tRNA (guanine-N1-)-methyltransferase 2.1.1.31 Unclassified; Genetic Information Processing; Translation proteins} {tRNA (guanine-N(1)-)-methyltransferase [Ralstonia eutropha JMP134]} {B5SF17_RALSO tRNA (guanine-N(1)-)-methyltransferase OS=Ralstonia solanacearum IPO1609 GN=trmD PE=3 SV=1}  {TRMD_RALEJ tRNA (guanine-N(1)-)-methyltransferase OS=Ralstonia eutropha (strain JMP134) GN=trmD PE=3 SV=1} "
"B8_trim45_op.faGL001016 {COG0806 RimM protein, required for 16S rRNA processing J Translation, ribosomal structure and biogenesis ;} {K02860 rimM 16S rRNA processing protein RimM -- Unclassified; Genetic Information Processing; Translation proteins} {16S rRNA-processing protein [Ralstonia eutropha JMP134]} {A3RPA4_RALSO RimM OS=Ralstonia solanacearum UW551 GN=rimM PE=3 SV=1}  {RIMM_RALEJ Ribosome maturation factor rimM OS=Ralstonia eutropha (strain JMP134) GN=rimM PE=3 SV=1} "
"B8_trim45_op.faGL001017 {COG0228 Ribosomal protein S16 J Translation, ribosomal structure and biogenesis ;} {K02959 RP-S16, rpsP small subunit ribosomal protein S16 -- Genetic Information Processing; Translation; Ribosome [PATH:ko03010] Genetic Information Processing; Translation; Ribosome [BR:ko03011]} {30S ribosomal protein S16 [Ralstonia eutropha JMP134]} {D8NW91_RALSO 30S ribosomal protein S16 4 OS=Ralstonia solanacearum GN=rpsP PE=3 SV=1}  {RS16_RALEJ 30S ribosomal protein S16 OS=Ralstonia eutropha (strain JMP134) GN=rpsP PE=3 SV=1} "
B8_trim45_op.faGL001018 {COG2133 Glucose/sorbosone dehydrogenases G Carbohydrate transport and metabolism ;} {K00100 E1.1.1.- -- -- Metabolism; Carbohydrate Metabolism; Fructose and mannose metabolism [PATH:ko00051] Metabolism; Carbohydrate Metabolism; Butanoate metabolism [PATH:ko00650] Metabolism; Lipid Metabolism; Linoleic acid metabolism [PATH:ko00591] Metabolism; Xenobiotics Biodegradation and Metabolism; Tetrachloroethene degradation [PATH:ko00625] Metabolism; Xenobiotics Biodegradation and Metabolism; Bisphenol A degradation [PATH:ko00363]} {putative membrane-bound dehydrogenase oxidoreductase protein [Ralstonia eutropha JMP134]} {Q46Y81_RALEJ Putative membrane-bound dehydrogenase oxidoreductase protein OS=Ralstonia eutropha (strain JMP134) GN=Reut_A2541 PE=4 SV=1}  {NA} 
B8_trim45_op.faGL001019 {NA} {NA} {NA} {NA}  {NA} 
B8_trim45_op.faGL001020 {NA} {NA} {NA} {NA}  {NA} 
B8_trim45_op.faGL001021 {NA} {NA} {NA} {NA}  {NA} 
B8_trim45_op.faGL001022 {NA} {NA} {NA} {NA}  {NA} 
B8_trim45_op.faGL001023 {NA} {K13933 mdcE malonate decarboxylase gamma subunit -- Unclassified; Metabolism; Lipid metabolism} {malonate decarboxylase gamma subunit [Polaromonas naphthalenivorans CJ2]} {A1VKT9_POLNA Malonate decarboxylase gamma subunit OS=Polaromonas naphthalenivorans (strain CJ2) GN=Pnap_0950 PE=4 SV=1}  {NA} 
B8_trim45_op.faGL001024 {NA} {NA} {NA} {NA}  {NA} 
"B8_trim45_op.faGL001025 {COG0526 Thiol-disulfide isomerase and thioredoxins OC Posttranslational modification, protein turnover, chaperones ; Energy production and conversion ;} {NA} {cytochrome c biogenesis protein, transmembrane region [Cupriavidus metallidurans CH34]} {Q1LP70_RALME Cytochrome c biogenesis protein, transmembrane region OS=Ralstonia metallidurans (strain CH34 / ATCC 43123 / DSM 2839) GN=Rmet_1170 PE=4 SV=1}  {DIPZ_MYCBO Protein dipZ OS=Mycobacterium bovis GN=dipZ PE=4 SV=1} "
B8_trim45_op.faGL001026 {NA} {NA} {aminotransferase [Polaromonas sp. JS666]} {Q12GF7_POLSJ Aminotransferase OS=Polaromonas sp. (strain JS666 / ATCC BAA-500) GN=Bpro_0421 PE=3 SV=1}  {NA} 
B8_trim45_op.faGL001027 {NA} {NA} {NA} {NA}  {NA} 
B8_trim45_op.faGL001028 {NA} {NA} {NA} {NA}  {NA} 
"B8_trim45_op.faGL001029 {NA} {NA} {putative transcriptional regulator, CopG/Arc/MetJ family [Burkholderia graminis C4D1M]} {B1G6S1_9BURK Putative transcriptional regulator, CopG/Arc/MetJ family OS=Burkholderia graminis C4D1M GN=BgramDRAFT_5067 PE=4 SV=1}  {NA} "
"B8_trim45_op.faGL001030 {NA} {NA} {putative transcriptional regulators, CopG/Arc/MetJ family [Burkholderia phytofirmans PsJN]} {B2T290_BURPP Putative transcriptional regulators, CopG/Arc/MetJ family OS=Burkholderia phytofirmans (strain DSM 17436 / PsJN) GN=Bphyt_1286 PE=4 SV=1}  {NA} "
"B8_trim45_op.faGL001031 {COG0251 Putative translation initiation inhibitor, yjgF family J Translation, ribosomal structure and biogenesis ;} {NA} {Endoribonuclease L-PSP [Acidovorax avenae subsp. avenae ATCC 19860]} {D1SUU1_9BURK Endoribonuclease L-PSP OS=Acidovorax avenae subsp. avenae ATCC 19860 GN=AcavDRAFT_1674 PE=4 SV=1}  {NA} "
B8_trim45_op.faGL001032 {COG2964 Uncharacterized protein conserved in bacteria S Function unknown ;} {NA} {hypothetical protein BDAG_02353 [Burkholderia dolosa AUO158]} {A2WC94_9BURK Putative uncharacterized protein OS=Burkholderia dolosa AUO158 GN=BDAG_02353 PE=4 SV=1}  {NA} 
"B8_trim45_op.faGL001033 {COG4598 ABC-type histidine transport system, ATPase component E Amino acid transport and metabolism ;} {K10017 hisP histidine transport system ATP-binding protein 3.6.3.21 Environmental Information Processing; Membrane Transport; Transporters [BR:ko02000] Environmental Information Processing; Membrane Transport; ABC transporters [PATH:ko02010]} {ABC transporter related [Burkholderia sp. H160]} {D5W4T1_BURSC ABC transporter related protein OS=Burkholderia sp. (strain CCGE1002) GN=BC1002_0800 PE=4 SV=1}  {HISP_ECOLI Histidine transport ATP-binding protein HisP OS=Escherichia coli (strain K12) GN=hisP PE=1 SV=2} "
"B8_trim45_op.faGL001034 {COG4215 ABC-type arginine transport system, permease component E Amino acid transport and metabolism ;} {K10016 hisQ histidine transport system permease protein -- Environmental Information Processing; Membrane Transport; Transporters [BR:ko02000] Environmental Information Processing; Membrane Transport; ABC transporters [PATH:ko02010]} {histidine ABC transporter, permease protein HisQ [Burkholderia oklahomensis EO147]} {Q39I32_BURS3 ABC polar amino acid transporter, inner membrane subunit OS=Burkholderia sp. (strain 383) GN=Bcep18194_A4287 PE=3 SV=1}  {HISQ_SALTY Histidine transport system permease protein hisQ OS=Salmonella typhimurium GN=hisQ PE=1 SV=1} "
"B8_trim45_op.faGL001035 {COG4160 ABC-type arginine/histidine transport system, permease component E Amino acid transport and metabolism ;} {K10015 hisM histidine transport system permease protein -- Environmental Information Processing; Membrane Transport; Transporters [BR:ko02000] Environmental Information Processing; Membrane Transport; ABC transporters [PATH:ko02010]} {polar amino acid ABC transporter, inner membrane subunit [Burkholderia sp. CCGE1002]} {D5W6R1_BURSC Polar amino acid ABC transporter, inner membrane subunit OS=Burkholderia sp. (strain CCGE1002) GN=BC1002_1120 PE=3 SV=1}  {HISM_SHIFL Histidine transport system permease protein hisM OS=Shigella flexneri GN=hisM PE=3 SV=1} "
B8_trim45_op.faGL001036 {COG0665 Glycine/D-amino acid oxidases (deaminating) E Amino acid transport and metabolism ;} {K00285 dadA D-amino-acid dehydrogenase 1.4.99.1 Metabolism; Energy Metabolism; Nitrogen metabolism [PATH:ko00910] Metabolism; Amino Acid Metabolism; Phenylalanine metabolism [PATH:ko00360]} {FAD dependent oxidoreductase [Burkholderia phytofirmans PsJN]} {B2T4G2_BURPP FAD dependent oxidoreductase OS=Burkholderia phytofirmans (strain DSM 17436 / PsJN) GN=Bphyt_2070 PE=4 SV=1}  {NA} 
B8_trim45_op.faGL001037 {NA} {NA} {NA} {NA}  {NA} 
"B8_trim45_op.faGL001038 {COG0834 ABC-type amino acid transport/signal transduction systems, periplasmic component/domain ET Amino acid transport and metabolism ; Signal transduction mechanisms ;} {K10013 ABC.ARG.S, argT lysine/arginine/ornithine transport system substrate-binding protein -- Environmental Information Processing; Membrane Transport; Transporters [BR:ko02000] Environmental Information Processing; Membrane Transport; ABC transporters [PATH:ko02010]} {extracellular solute-binding protein [Burkholderia cenocepacia MC0-3]} {B1JWM5_BURCC Extracellular solute-binding protein family 3 OS=Burkholderia cenocepacia (strain MC0-3) GN=Bcenmc03_0821 PE=3 SV=1}  {HISJ_ECOLI Histidine-binding periplasmic protein OS=Escherichia coli (strain K12) GN=hisJ PE=1 SV=1} "
"B8_trim45_op.faGL001039 {COG4977 Transcriptional regulator containing an amidase domain and an AraC-type DNA-binding HTH domain K Transcription ;} {K02855 rhaS AraC family transcriptional regulator, L-rhamnose operon regulatory protein RhaS -- Genetic Information Processing; Transcription; Transcription factors [BR:ko03000]} {hypothetical protein LHK_01935 [Laribacter hongkongensis HLHK9]} {C1D8X9_LARHH Putative uncharacterized protein OS=Laribacter hongkongensis (strain HLHK9) GN=LHK_01935 PE=4 SV=1}  {RHAS_ESCF3 HTH-type transcriptional activator rhaS OS=Escherichia fergusonii (strain ATCC 35469 / DSM 13698 / CDC 0568-73) GN=rhaS PE=3 SV=1} "
B8_trim45_op.faGL001040 {NA} {K00673 astA arginine N-succinyltransferase 2.3.1.109 Metabolism; Amino Acid Metabolism; Arginine and proline metabolism [PATH:ko00330]} {arginine N-succinyltransferase [Azotobacter vinelandii DJ]} {C1DQG2_AZOVD Arginine N-succinyltransferase OS=Azotobacter vinelandii (strain DJ / ATCC BAA-1303) GN=Avin_34490 PE=4 SV=1}  {NA} 
B8_trim45_op.faGL001041 {COG3138 Arginine/ornithine N-succinyltransferase beta subunit E Amino acid transport and metabolism ;} {K00673 astA arginine N-succinyltransferase 2.3.1.109 Metabolism; Amino Acid Metabolism; Arginine and proline metabolism [PATH:ko00330]} {arginine N-succinyltransferase [Salmonella enterica subsp. enterica serovar Virchow str. SL491]} {B5QDD5_SALVI Arginine N-succinyltransferase OS=Salmonella enterica subsp. enterica serovar Virchow str. SL491 GN=astA PE=4 SV=1}  {ASTA_SALTY Arginine N-succinyltransferase OS=Salmonella typhimurium GN=astA PE=2 SV=1} 
B8_trim45_op.faGL001042 {COG3724 Succinylarginine dihydrolase E Amino acid transport and metabolism ;} {K01484 astB succinylarginine dihydrolase 3.5.3.23 Metabolism; Amino Acid Metabolism; Arginine and proline metabolism [PATH:ko00330]} {succinylarginine dihydrolase [Burkholderia ambifaria MC40-6]} {B1FP95_9BURK N-succinylarginine dihydrolase OS=Burkholderia ambifaria IOP40-10 GN=astB PE=3 SV=1}  {ASTB_BURA4 N-succinylarginine dihydrolase OS=Burkholderia ambifaria (strain MC40-6) GN=astB PE=3 SV=1} 
"B8_trim45_op.faGL001043 {COG0787 Alanine racemase M Cell wall/membrane/envelope biogenesis ;} {K01775 E5.1.1.1, alr alanine racemase 5.1.1.1 Metabolism; Metabolism of Other Amino Acids; D-Alanine metabolism [PATH:ko00473]} {alanine racemase [Aeromonas hydrophila subsp. hydrophila ATCC 7966]} {A0KLG5_AERHH Alanine racemase OS=Aeromonas hydrophila subsp. hydrophila (strain ATCC 7966 / NCIB 9240) GN=alr-3 PE=3 SV=1}  {ALR2_YERPE Alanine racemase 2 OS=Yersinia pestis GN=alr2 PE=3 SV=1} "
"B8_trim45_op.faGL001044 {COG3181 Uncharacterized protein conserved in bacteria S Function unknown ;} {NA} {conserved hypothetical protein, UPF0065; putative exported protein [Cupriavidus taiwanensis]} {B3RD09_CUPTR Putative uncharacterized protein OS=Cupriavidus taiwanensis (strain R1 / LMG 19424) GN=RALTA_B2207 PE=4 SV=1}  {NA} "
B8_trim45_op.faGL001045 {NA} {NA} {NA} {NA}  {NA} 
"B8_trim45_op.faGL001046 {COG1538 Outer membrane protein MU Cell wall/membrane/envelope biogenesis ; Intracellular trafficking, secretion, and vesicular transport ;} {NA} {Outer membrane efflux protein [Ralstonia eutropha JMP134]} {Q46U58_RALEJ Outer membrane efflux protein OS=Ralstonia eutropha (strain JMP134) GN=Reut_B3970 PE=4 SV=1}  {CZCC_RALME Cobalt-zinc-cadmium resistance protein CzcC OS=Ralstonia metallidurans (strain CH34 / ATCC 43123 / DSM 2839) GN=czcC PE=1 SV=4} "
B8_trim45_op.faGL001047 {NA} {NA} {NA} {NA}  {NA} 
B8_trim45_op.faGL001048 {NA} {NA} {NA} {NA}  {NA} 
B8_trim45_op.faGL001049 {COG0329 Dihydrodipicolinate synthase/N-acetylneuraminate lyase EM Amino acid transport and metabolism ; Cell wall/membrane/envelope biogenesis ;} {K01714 dapA dihydrodipicolinate synthase 4.2.1.52 Metabolism; Amino Acid Metabolism; Lysine biosynthesis [PATH:ko00300]} {putative dihydrodipicolinate synthase [Bordetella bronchiseptica RB50]} {Q7WR54_BORBR Putative dihydrodipicolinate synthase OS=Bordetella bronchiseptica GN=BB0102 PE=3 SV=1}  {DAPA_ACIC1 Dihydrodipicolinate synthase OS=Acidothermus cellulolyticus (strain ATCC 43068 / 11B) GN=dapA PE=3 SV=1} 
B8_trim45_op.faGL001050 {COG0329 Dihydrodipicolinate synthase/N-acetylneuraminate lyase EM Amino acid transport and metabolism ; Cell wall/membrane/envelope biogenesis ;} {K01714 dapA dihydrodipicolinate synthase 4.2.1.52 Metabolism; Amino Acid Metabolism; Lysine biosynthesis [PATH:ko00300]} {dihydrodipicolinate synthase [Cupriavidus metallidurans CH34]} {Q1LQM4_RALME Dihydrodipicolinate synthase OS=Ralstonia metallidurans (strain CH34 / ATCC 43123 / DSM 2839) GN=dapA PE=3 SV=1}  {NA} 
"B8_trim45_op.faGL001051 {COG3709 Uncharacterized component of phosphonate metabolism P Inorganic ion transport and metabolism ;} {K05774 phnN ribose 1,5-bisphosphokinase 2.7.4.23 Metabolism; Carbohydrate Metabolism; Pentose phosphate pathway [PATH:ko00030]} {guanylate kinase/L-type calcium channel region [Ralstonia eutropha JMP134]} {Q46TJ9_RALEJ Guanylate kinase/L-type calcium channel region OS=Ralstonia eutropha (strain JMP134) GN=Reut_B4182 PE=4 SV=1}  {PHNN_ECOLI ATP-binding protein phnN OS=Escherichia coli (strain K12) GN=phnN PE=4 SV=1} "
B8_trim45_op.faGL001052 {COG2343 Uncharacterized protein conserved in bacteria S Function unknown ;} {NA} {hypothetical protein Bxe_A1300 [Burkholderia xenovorans LB400]} {Q13W86_BURXL Putative uncharacterized protein OS=Burkholderia xenovorans (strain LB400) GN=Bxeno_A3115 PE=4 SV=1}  {NA} 
B8_trim45_op.faGL001053 {COG0454 Histone acetyltransferase HPA2 and related acetyltransferases KR Transcription ; General function prediction only ;} {K09994 phnO PhnO protein 2.3.1.- Unclassified; Poorly Characterized; General function prediction only} {acetyltransferase [Ralstonia eutropha H16]} {Q0K1P2_RALEH Acetyltransferase (GNAT) family OS=Ralstonia eutropha (strain ATCC 17699 / H16 / DSM 428 / Stanier 337) GN=phnT PE=4 SV=1}  {PHNO_ECOLI Protein phnO OS=Escherichia coli (strain K12) GN=phnO PE=4 SV=1} 
B8_trim45_op.faGL001054 {COG4341 Predicted HD phosphohydrolase R General function prediction only ;} {NA} {HD phosphohydrolase [Ralstonia eutropha H16]} {Q0K1P1_RALEH Predicted HD phosphohydrolase OS=Ralstonia eutropha (strain ATCC 17699 / H16 / DSM 428 / Stanier 337) GN=phnH2 PE=4 SV=1}  {NA} 
"B8_trim45_op.faGL001055 {COG3639 ABC-type phosphate/phosphonate transport system, permease component P Inorganic ion transport and metabolism ;} {K02042 phnE phosphonate transport system permease protein -- Environmental Information Processing; Membrane Transport; Transporters [BR:ko02000] Environmental Information Processing; Membrane Transport; ABC transporters [PATH:ko02010]} {phosphonate ABC superfamily ATP binding cassette transporter, permease protein [Achromobacter piechaudii ATCC 43553]} {D4XHT0_9BURK Phosphonate ABC superfamily ATP binding cassette transporter, permease protein OS=Achromobacter piechaudii ATCC 43553 GN=phnE PE=3 SV=1}  {PHNE_ECOLI Putative phosphonates transport system permease protein phnE OS=Escherichia coli (strain K12) GN=phnE PE=5 SV=2} "
"B8_trim45_op.faGL001056 {COG3221 ABC-type phosphate/phosphonate transport system, periplasmic component P Inorganic ion transport and metabolism ;} {K02044 phnD phosphonate transport system substrate-binding protein -- Environmental Information Processing; Membrane Transport; Transporters [BR:ko02000] Environmental Information Processing; Membrane Transport; ABC transporters [PATH:ko02010]} {phosphonate-binding periplasmic protein [Ralstonia eutropha JMP134]} {Q46TK3_RALEJ Phosphonate-binding periplasmic protein OS=Ralstonia eutropha (strain JMP134) GN=Reut_B4178 PE=4 SV=1}  {PHND_ECOLI Phosphonates-binding periplasmic protein OS=Escherichia coli (strain K12) GN=phnD PE=4 SV=2} "
"B8_trim45_op.faGL001057 {COG3638 ABC-type phosphate/phosphonate transport system, ATPase component P Inorganic ion transport and metabolism ;} {K02041 phnC phosphonate transport system ATP-binding protein -- Environmental Information Processing; Membrane Transport; Transporters [BR:ko02000] Environmental Information Processing; Membrane Transport; ABC transporters [PATH:ko02010]} {ABC transporter ATPase [Ralstonia eutropha H16]} {B3RA75_CUPTR Phosphonate transport protein, ABC superfamily, atp_binding component OS=Cupriavidus taiwanensis (strain R1 / LMG 19424) GN=phnC PE=3 SV=1}  {PHNC2_RALEH Phosphonates import ATP-binding protein PhnC 2 OS=Ralstonia eutropha (strain ATCC 17699 / H16 / DSM 428 / Stanier 337) GN=phnC2 PE=3 SV=1} "
B8_trim45_op.faGL001058 {COG0586 Uncharacterized membrane-associated protein S Function unknown ;} {K03975 dedA membrane-associated protein -- Unclassified; Poorly Characterized; Function unknown} {SNARE associated Golgi protein [Burkholderia phytofirmans PsJN]} {B2TGH1_BURPP SNARE associated Golgi protein OS=Burkholderia phytofirmans (strain DSM 17436 / PsJN) GN=Bphyt_5807 PE=4 SV=1}  {DEDA_ECOLI Protein dedA OS=Escherichia coli (strain K12) GN=dedA PE=1 SV=1} 
B8_trim45_op.faGL001059 {NA} {K07397 yhfA putative redox protein -- Unclassified; Genetic Information Processing; Protein folding and associated processing} {OsmC-like protein [Burkholderia sp. 383]} {Q393F8_BURS3 OsmC-like protein OS=Burkholderia sp. (strain 383) GN=Bcep18194_B2297 PE=4 SV=1}  {NA} 
B8_trim45_op.faGL001060 {NA} {NA} {NA} {NA}  {NA} 
B8_trim45_op.faGL001061 {COG1073 Hydrolases of the alpha/beta superfamily R General function prediction only ;} {K06889 K06889 -- -- Unclassified; Poorly Characterized; General function prediction only} {OsmC family protein [Afipia sp. 1NLS2]} {D6V196_9BRAD OsmC family protein OS=Afipia sp. 1NLS2 GN=AfiDRAFT_1463 PE=4 SV=1}  {NA} 
"B8_trim45_op.faGL001062 {COG0545 FKBP-type peptidyl-prolyl cis-trans isomerases 1 O Posttranslational modification, protein turnover, chaperones ;} {K03772 fkpA FKBP-type peptidyl-prolyl cis-trans isomerase FkpA 5.2.1.8 Genetic Information Processing; Folding, Sorting and Degradation; Chaperones and folding catalysts [BR:ko03110]} {fkbp-type peptidyl-prolyl cis-trans isomerase protein [Ralstonia solanacearum MolK2]} {B5S2U7_RALSO Peptidyl-prolyl cis-trans isomerase OS=Ralstonia solanacearum MolK2 GN=RSMK01507 PE=3 SV=1}  {FKBA_AERHY FKBP-type peptidyl-prolyl cis-trans isomerase fkpA OS=Aeromonas hydrophila GN=fkpA PE=3 SV=1} "
"B8_trim45_op.faGL001063 {COG1923 Uncharacterized host factor I protein R General function prediction only ;} {K03666 hfq host factor-I protein -- Genetic Information Processing; Folding, Sorting and Degradation; RNA degradation [PATH:ko03018] Genetic Information Processing; Replication and Repair; Chromosome [BR:ko03036]} {nucleoprotein, Hfg, host factor I like protein [Burkholderia xenovorans LB400]} {Q140R2_BURXL Conserved nucleoprotein, Hfg, host factor I like protein OS=Burkholderia xenovorans (strain LB400) GN=Bxeno_A1639 PE=3 SV=1}  {HFQ_THIDA Protein hfq OS=Thiobacillus denitrificans (strain ATCC 25259) GN=hfq PE=3 SV=1} "
B8_trim45_op.faGL001064 {COG0665 Glycine/D-amino acid oxidases (deaminating) E Amino acid transport and metabolism ;} {K00285 dadA D-amino-acid dehydrogenase 1.4.99.1 Metabolism; Energy Metabolism; Nitrogen metabolism [PATH:ko00910] Metabolism; Amino Acid Metabolism; Phenylalanine metabolism [PATH:ko00360]} {probable D-amino acid dehydrogenase subunit [Limnobacter sp. MED105]} {A6GPY2_9BURK Probable D-amino acid dehydrogenase subunit OS=Limnobacter sp. MED105 GN=LMED105_08660 PE=4 SV=1}  {DADA_DECAR D-amino acid dehydrogenase small subunit OS=Dechloromonas aromatica (strain RCB) GN=dadA PE=3 SV=1} 
"B8_trim45_op.faGL001065 {COG1733 Predicted transcriptional regulators K Transcription ;} {NA} {helix-turn-helix, HxlR type [Rhodopseudomonas palustris BisB5]} {Q134X1_RHOPS Helix-turn-helix, HxlR type OS=Rhodopseudomonas palustris (strain BisB5) GN=RPD_3142 PE=4 SV=1}  {NA} "
B8_trim45_op.faGL001066 {NA} {NA} {hypothetical protein RPD_3143 [Rhodopseudomonas palustris BisB5]} {Q134X0_RHOPS Putative uncharacterized protein OS=Rhodopseudomonas palustris (strain BisB5) GN=RPD_3143 PE=4 SV=1}  {NA} 
"B8_trim45_op.faGL001067 {COG0318 Acyl-CoA synthetases (AMP-forming)/AMP-acid ligases II IQ Lipid transport and metabolism ; Secondary metabolites biosynthesis, transport and catabolism ;} {K00666 K00666 fatty-acyl-CoA synthase 6.2.1.- Metabolism; Lipid Metabolism; Lipid biosynthesis proteins [BR:ko01004]} {acyl-CoA synthetase [Ralstonia eutropha JMP134]} {Q46T73_RALEJ AMP-dependent synthetase and ligase OS=Ralstonia eutropha (strain JMP134) GN=Reut_B4308 PE=4 SV=1}  {NA} "
"B8_trim45_op.faGL001068 {NA} {K01420 fnr CRP/FNR family transcriptional regulator, anaerobic regulatory protein -- Genetic Information Processing; Transcription; Transcription factors [BR:ko03000]} {cNMP regulatory protein [Ralstonia eutropha H16]} {Q0K236_RALEH cNMP regulatory protein OS=Ralstonia eutropha (strain ATCC 17699 / H16 / DSM 428 / Stanier 337) GN=H16_B1147 PE=4 SV=1}  {NA} "
B8_trim45_op.faGL001069 {COG0730 Predicted permeases R General function prediction only ;} {K07090 K07090 -- -- Unclassified; Poorly Characterized; General function prediction only} {hypothetical protein H16_B2404 [Ralstonia eutropha H16]} {Q0JYI8_RALEH Hypothetical membrane spanning protein OS=Ralstonia eutropha (strain ATCC 17699 / H16 / DSM 428 / Stanier 337) GN=H16_B2404 PE=4 SV=1}  {NA} 
B8_trim45_op.faGL001070 {NA} {NA} {NA} {NA}  {NA} 
"B8_trim45_op.faGL001071 {COG0817 Holliday junction resolvasome, endonuclease subunit L Replication, recombination and repair ;} {K01159 ruvC crossover junction endodeoxyribonuclease RuvC 3.1.22.4 Genetic Information Processing; Replication and Repair; Homologous recombination [PATH:ko03440] Genetic Information Processing; Replication and Repair; DNA repair and recombination proteins [BR:ko03400]} {Holliday junction resolvase [Ralstonia eutropha JMP134]} {D8NPA7_RALSO Crossover junction endodeoxyribonuclease ruvC 4 OS=Ralstonia solanacearum GN=ruvC PE=3 SV=1}  {RUVC_RALEJ Crossover junction endodeoxyribonuclease ruvC OS=Ralstonia eutropha (strain JMP134) GN=ruvC PE=3 SV=1} "
"B8_trim45_op.faGL001072 {COG1116 ABC-type nitrate/sulfonate/bicarbonate transport system, ATPase component P Inorganic ion transport and metabolism ;} {K02049 ABC.SN.A, ssuB, tauB sulfonate/nitrate/taurine transport system ATP-binding protein -- Environmental Information Processing; Membrane Transport; Transporters [BR:ko02000] Environmental Information Processing; Membrane Transport; ABC transporters [PATH:ko02010]} {ABC transporter ATP-binding protein [Pseudomonas fluorescens SBW25]} {C3JXU2_PSEFS ABC transporter ATP-binding protein OS=Pseudomonas fluorescens (strain SBW25) GN=PFLU_3717 PE=4 SV=1}  {SSUB_MYCPA Aliphatic sulfonates import ATP-binding protein SsuB OS=Mycobacterium paratuberculosis GN=ssuB PE=3 SV=1} "
B8_trim45_op.faGL001073 {COG2199 FOG: GGDEF domain T Signal transduction mechanisms ;} {K13590 dgcB diguanylate cyclase -- Cellular Processes; Cell Growth and Death; Cell cycle - Caulobacter [PATH:ko04112]} {GGDEF [Ralstonia eutropha JMP134]} {Q46ZB5_RALEJ GGDEF OS=Ralstonia eutropha (strain JMP134) GN=Reut_A2154 PE=4 SV=1}  {NA} 
B8_trim45_op.faGL001074 {NA} {K06889 K06889 -- -- Unclassified; Poorly Characterized; General function prediction only} {putative alpha/beta superfamily hydrolase [Cupriavidus metallidurans CH34]} {Q1LFM3_RALME Putative hydrolase of the alpha/beta superfamily OS=Ralstonia metallidurans (strain CH34 / ATCC 43123 / DSM 2839) GN=Rmet_4186 PE=4 SV=1}  {NA} 
B8_trim45_op.faGL001075 {NA} {K06889 K06889 -- -- Unclassified; Poorly Characterized; General function prediction only} {putative alpha/beta superfamily hydrolase [Cupriavidus metallidurans CH34]} {Q1LFM3_RALME Putative hydrolase of the alpha/beta superfamily OS=Ralstonia metallidurans (strain CH34 / ATCC 43123 / DSM 2839) GN=Rmet_4186 PE=4 SV=1}  {NA} 
B8_trim45_op.faGL001076 {NA} {NA} {NA} {NA}  {NA} 
B8_trim45_op.faGL001077 {COG0623 Enoyl-[acyl-carrier-protein] reductase (NADH) I Lipid transport and metabolism ;} {K00208 fabI enoyl-[acyl-carrier protein] reductase I 1.3.1.9 Metabolism; Lipid Metabolism; Fatty acid biosynthesis [PATH:ko00061] Metabolism; Lipid Metabolism; Lipid biosynthesis proteins [BR:ko01004]} {enoyl-(acyl carrier protein) reductase [Ralstonia eutropha JMP134]} {Q46ZD9_RALEJ Enoyl-[acyl-carrier-protein] reductase (NADH) OS=Ralstonia eutropha (strain JMP134) GN=Reut_A2130 PE=4 SV=1}  {FABI_NEIMB Enoyl-[acyl-carrier-protein] reductase [NADH] OS=Neisseria meningitidis serogroup B GN=fabI PE=1 SV=1} 
"B8_trim45_op.faGL001078 {COG4166 ABC-type oligopeptide transport system, periplasmic component E Amino acid transport and metabolism ;} {K13893 yejA microcin C transport system substrate-binding protein -- Environmental Information Processing; Membrane Transport; Transporters [BR:ko02000] Environmental Information Processing; Membrane Transport; ABC transporters [PATH:ko02010]} {extracellular solute-binding protein [Ralstonia eutropha JMP134]} {Q46ZE0_RALEJ Extracellular solute-binding protein, family 5 OS=Ralstonia eutropha (strain JMP134) GN=Reut_A2129 PE=4 SV=1}  {NA} "
B8_trim45_op.faGL001079 {NA} {NA} {NA} {NA}  {NA} 
"B8_trim45_op.faGL001080 {COG4174 ABC-type uncharacterized transport system, permease component R General function prediction only ;} {K13894 yejB microcin C transport system permease protein -- Environmental Information Processing; Membrane Transport; Transporters [BR:ko02000] Environmental Information Processing; Membrane Transport; ABC transporters [PATH:ko02010]} {Putative ABC-type transport system, permease component; OppBC subfamily [Cupriavidus taiwanensis]} {B3R1T9_CUPTR Putative ABC-type transport system, permease component; OppBC subfamily OS=Cupriavidus taiwanensis (strain R1 / LMG 19424) GN=RALTA_A1952 PE=3 SV=1}  {YEJB_ECOLI Inner membrane ABC transporter permease protein yejB OS=Escherichia coli (strain K12) GN=yejB PE=1 SV=1} "
"B8_trim45_op.faGL001081 {COG4239 ABC-type uncharacterized transport system, permease component R General function prediction only ;} {K13895 yejE microcin C transport system permease protein -- Environmental Information Processing; Membrane Transport; Transporters [BR:ko02000] Environmental Information Processing; Membrane Transport; ABC transporters [PATH:ko02010]} {binding-protein dependent transport system inner membrane protein [Ralstonia eutropha JMP134]} {Q46ZE2_RALEJ Binding-protein-dependent transport systems inner membrane component OS=Ralstonia eutropha (strain JMP134) GN=Reut_A2127 PE=3 SV=1}  {YEJE_ECOLI Inner membrane ABC transporter permease protein yejE OS=Escherichia coli (strain K12) GN=yejE PE=1 SV=1} "
"B8_trim45_op.faGL001082 {COG4172 ABC-type uncharacterized transport system, duplicated ATPase component R General function prediction only ;} {K13896 yejF microcin C transport system ATP-binding protein -- Environmental Information Processing; Membrane Transport; Transporters [BR:ko02000] Environmental Information Processing; Membrane Transport; ABC transporters [PATH:ko02010]} {putative ABC-type transport system, ATP binding component [Cupriavidus taiwanensis]} {B3R1T7_CUPTR Putative ABC-type transport system, ATP binding component OS=Cupriavidus taiwanensis (strain R1 / LMG 19424) GN=RALTA_A1950 PE=4 SV=1}  {YEJF_ECOLI Uncharacterized ABC transporter ATP-binding protein yejF OS=Escherichia coli (strain K12) GN=yejF PE=3 SV=1} "
B8_trim45_op.faGL001083 {COG0791 Cell wall-associated hydrolases (invasion-associated proteins) M Cell wall/membrane/envelope biogenesis ;} {K01183 E3.2.1.14 chitinase 3.2.1.14 Metabolism; Carbohydrate Metabolism; Amino sugar and nucleotide sugar metabolism [PATH:ko00520]} {NLP/P60 [Ralstonia eutropha JMP134]} {Q46ZE4_RALEJ NLP/P60 OS=Ralstonia eutropha (strain JMP134) GN=Reut_A2125 PE=4 SV=1}  {SPR_SHIFL Lipoprotein spr OS=Shigella flexneri GN=spr PE=3 SV=1} 
B8_trim45_op.faGL001084 {COG1752 Predicted esterase of the alpha-beta hydrolase superfamily R General function prediction only ;} {K07001 K07001 -- -- Unclassified; Poorly Characterized; General function prediction only} {patatin [Ralstonia eutropha JMP134]} {Q46ZE5_RALEJ Patatin OS=Ralstonia eutropha (strain JMP134) GN=Reut_A2124 PE=4 SV=1}  {NA} 
B8_trim45_op.faGL001085 {NA} {NA} {NA} {NA}  {NA} 
"B8_trim45_op.faGL001086 {COG0008 Glutamyl- and glutaminyl-tRNA synthetases J Translation, ribosomal structure and biogenesis ;} {K01885 EARS, gltX glutamyl-tRNA synthetase 6.1.1.17 Metabolism; Metabolism of Cofactors and Vitamins; Porphyrin and chlorophyll metabolism [PATH:ko00860] Genetic Information Processing; Translation; Aminoacyl-tRNA biosynthesis [PATH:ko00970]} {glutamyl-tRNA synthetase [Cupriavidus taiwanensis]} {C6BGA7_RALP1 Glutamyl-tRNA synthetase OS=Ralstonia pickettii (strain 12D) GN=Rpic12D_1114 PE=3 SV=1}  {SYE_CUPTR Glutamyl-tRNA synthetase OS=Cupriavidus taiwanensis (strain R1 / LMG 19424) GN=gltX PE=3 SV=1} "
B8_trim45_op.faGL001087 {NA} {NA} {NA} {NA}  {NA} 
"B8_trim45_op.faGL001088 {COG0534 Na+-driven multidrug efflux pump V Defense mechanisms ;} {K03327 TC.MATE multidrug resistance protein, MATE family -- Unclassified; Cellular Processes and Signaling; Other ion-coupled transporters} {multi anti extrusion protein MatE [Ralstonia eutropha JMP134]} {Q46ZE7_RALEJ Multi antimicrobial extrusion protein MatE OS=Ralstonia eutropha (strain JMP134) GN=Reut_A2122 PE=4 SV=1}  {NORM_AZOSE Probable multidrug resistance protein norM OS=Azoarcus sp. (strain EbN1) GN=norM PE=3 SV=1} "
"B8_trim45_op.faGL001089 {COG1454 Alcohol dehydrogenase, class IV C Energy production and conversion ;} {K00217 E1.3.1.32 maleylacetate reductase 1.3.1.32 Metabolism; Xenobiotics Biodegradation and Metabolism; gamma-Hexachlorocyclohexane degradation [PATH:ko00361] Metabolism; Xenobiotics Biodegradation and Metabolism; 1,4-Dichlorobenzene degradation [PATH:ko00627] Metabolism; Xenobiotics Biodegradation and Metabolism; Benzoate degradation via hydroxylation [PATH:ko00362]} {putative maleylacetate reductase [Pseudomonas sp. NyZ402]} {D2XDF0_9PSED Putative maleylacetate reductase OS=Pseudomonas sp. NyZ402 GN=pnpF PE=4 SV=1}  {TFTE_BURCE Maleylacetate reductase OS=Burkholderia cepacia GN=tftE PE=3 SV=1} "
B8_trim45_op.faGL001090 {NA} {NA} {NA} {NA}  {NA} 
B8_trim45_op.faGL001091 {NA} {NA} {NA} {NA}  {NA} 
"B8_trim45_op.faGL001092 {COG3210 Large exoproteins involved in heme utilization or adhesion U Intracellular trafficking, secretion, and vesicular transport ;} {NA} {haemagglutinin-like protein [Rhodopseudomonas palustris HaA2]} {Q2J2W7_RHOP2 Haemagglutinin-like protein OS=Rhodopseudomonas palustris (strain HaA2) GN=RPB_0482 PE=4 SV=1}  {NA} "
B8_trim45_op.faGL001093 {NA} {NA} {NA} {NA}  {NA} 
"B8_trim45_op.faGL001094 {COG0500 SAM-dependent methyltransferases QR Secondary metabolites biosynthesis, transport and catabolism ; General function prediction only ;} {NA} {conserved hypothetical protein, putative methyltransferase [Cupriavidus taiwanensis]} {B3R1Y1_CUPTR Putative uncharacterized protein OS=Cupriavidus taiwanensis (strain R1 / LMG 19424) GN=RALTA_A1996 PE=4 SV=1}  {NA} "
"B8_trim45_op.faGL001095 {COG0328 Ribonuclease HI L Replication, recombination and repair ;} {K03469 E3.1.26.4A, RNASEH1, rnhA ribonuclease HI 3.1.26.4 Genetic Information Processing; Replication and Repair; DNA replication [PATH:ko03030] Genetic Information Processing; Replication and Repair; DNA replication proteins [BR:ko03032]} {ribonuclease H [Ralstonia eutropha JMP134]} {B3R1Y2_CUPTR Ribonuclease H (RNase H) OS=Cupriavidus taiwanensis (strain R1 / LMG 19424) GN=rnhA PE=3 SV=1}  {RNH_RALEJ Ribonuclease H OS=Ralstonia eutropha (strain JMP134) GN=rnhA PE=3 SV=1} "
"B8_trim45_op.faGL001096 {COG0847 DNA polymerase III, epsilon subunit and related 3'-5' exonucleases L Replication, recombination and repair ;} {K02342 DPO3E, dnaQ DNA polymerase III subunit epsilon 2.7.7.7 Metabolism; Nucleotide Metabolism; Purine metabolism [PATH:ko00230] Metabolism; Nucleotide Metabolism; Pyrimidine metabolism [PATH:ko00240] Genetic Information Processing; Replication and Repair; DNA replication [PATH:ko03030] Genetic Information Processing; Replication and Repair; DNA replication proteins [BR:ko03032] Genetic Information Processing; Replication and Repair; Mismatch repair [PATH:ko03430] Genetic Information Processing; Replication and Repair; Homologous recombination [PATH:ko03440] Genetic Information Processing; Replication and Repair; DNA repair and recombination proteins [BR:ko03400]} {DNA polymerase III subunit epsilon [Ralstonia eutropha JMP134]} {Q46Z80_RALEJ DNA polymerase III, epsilon subunit OS=Ralstonia eutropha (strain JMP134) GN=Reut_A2190 PE=4 SV=1}  {DPO3E_PASMU DNA polymerase III subunit epsilon OS=Pasteurella multocida GN=dnaQ PE=3 SV=1} "
B8_trim45_op.faGL001097 {NA} {NA} {NA} {NA}  {NA} 
"B8_trim45_op.faGL001098 {COG1414 Transcriptional regulator K Transcription ;} {K02624 pcaR IclR family transcriptional regulator, pca regulon regulatory protein -- Genetic Information Processing; Transcription; Transcription factors [BR:ko03000]} {Putative transcriptional regulator, IclR family [Cupriavidus taiwanensis]} {B3R8T6_CUPTR Putative transcriptional regulator, IclR family OS=Cupriavidus taiwanensis (strain R1 / LMG 19424) GN=RALTA_B0584 PE=4 SV=1}  {NA} "
B8_trim45_op.faGL001099 {NA} {NA} {carbon monoxide dehydrogenase subunit G [Ralstonia eutropha JMP134]} {Q46V79_RALEJ Carbon monoxide dehydrogenase subunit G OS=Ralstonia eutropha (strain JMP134) GN=Reut_B3597 PE=4 SV=1}  {NA} 
"B8_trim45_op.faGL001100 {NA} {NA} {putative CARBON MONOXIDE DEHYDROGENASE SUBUNIT G, COG3427 [Cupriavidus taiwanensis]} {B3R8T5_CUPTR Putative CARBON MONOXIDE DEHYDROGENASE SUBUNIT G, COG3427 OS=Cupriavidus taiwanensis (strain R1 / LMG 19424) GN=RALTA_B0583 PE=4 SV=1}  {NA} "
"B8_trim45_op.faGL001101 {COG2080 Aerobic-type carbon monoxide dehydrogenase, small subunit CoxS/CutS homologs C Energy production and conversion ;} {K03518 E1.2.99.2S, coxS carbon-monoxide dehydrogenase small subunit 1.2.99.2 Metabolism; Energy Metabolism; Methane metabolism [PATH:ko00680] Metabolism; Xenobiotics Biodegradation and Metabolism; Trinitrotoluene degradation [PATH:ko00633]} {ferredoxin:(2Fe-2S)-binding [Ralstonia eutropha JMP134]} {Q46V80_RALEJ Ferredoxin:(2Fe-2S)-binding OS=Ralstonia eutropha (strain JMP134) GN=Reut_B3596 PE=4 SV=1}  {DCMS_OLICO Carbon monoxide dehydrogenase small chain OS=Oligotropha carboxidovorans (strain ATCC 49405 / DSM 1227 / OM5) GN=coxS PE=1 SV=2} "
"B8_trim45_op.faGL001102 {NA} {K03519 E1.2.99.2M, cutM, coxM carbon-monoxide dehydrogenase medium subunit 1.2.99.2 Metabolism; Energy Metabolism; Methane metabolism [PATH:ko00680] Metabolism; Xenobiotics Biodegradation and Metabolism; Trinitrotoluene degradation [PATH:ko00633]} {4-hydroxybenzoyl-CoA reductase FAD-binding subunit B [Ralstonia eutropha H16]} {Q0K383_RALEH 4-Hydroxybenzoyl-CoA reductase, FAD-binding subunit B OS=Ralstonia eutropha (strain ATCC 17699 / H16 / DSM 428 / Stanier 337) GN=hcrB PE=4 SV=1}  {NA} "
"B8_trim45_op.faGL001103 {COG1529 Aerobic-type carbon monoxide dehydrogenase, large subunit CoxL/CutL homologs C Energy production and conversion ;} {K00087 ygeS, xdhA xanthine dehydrogenase molybdenum-binding subunit 1.17.1.4 Metabolism; Nucleotide Metabolism; Purine metabolism [PATH:ko00230]} {xanthine dehydrogenase, molybdenum binding subunit apoprotein [Ralstonia eutropha JMP134]} {Q46V82_RALEJ Xanthine dehydrogenase, molybdenum binding subunit apoprotein OS=Ralstonia eutropha (strain JMP134) GN=Reut_B3594 PE=4 SV=1}  {NA} "
B8_trim45_op.faGL001104 {NA} {NA} {hypothetical protein Reut_B3593 [Ralstonia eutropha JMP134]} {Q46V83_RALEJ Uncharacterized protein UPF0065 OS=Ralstonia eutropha (strain JMP134) GN=Reut_B3593 PE=4 SV=1}  {NA} 
"B8_trim45_op.faGL001105 {NA} {NA} {MarR family transcriptional regulator [Ralstonia eutropha H16]} {Q0K386_RALEH Transcriptional regulator, MarR-family OS=Ralstonia eutropha (strain ATCC 17699 / H16 / DSM 428 / Stanier 337) GN=H16_B0741 PE=4 SV=1}  {NA} "
"B8_trim45_op.faGL001106 {NA} {K08369 ydjE MFS transporter, putative metabolite:H+ symporter -- Environmental Information Processing; Membrane Transport; Transporters [BR:ko02000]} {hypothetical protein Reut_B3580 [Ralstonia eutropha JMP134]} {Q46V96_RALEJ Putative uncharacterized protein OS=Ralstonia eutropha (strain JMP134) GN=Reut_B3580 PE=4 SV=1}  {NA} "
B8_trim45_op.faGL001107 {NA} {NA} {NA} {NA}  {NA} 
"B8_trim45_op.faGL001108 {COG1018 Flavodoxin reductases (ferredoxin-NADPH reductases) family 1 C Energy production and conversion ;} {K03863 E1.14.13.82B, vanB vanillate monooxygenase 1.14.13.82 Metabolism; Xenobiotics Biodegradation and Metabolism; 2,4-Dichlorobenzoate degradation [PATH:ko00623]} {ferredoxin:oxidoreductase FAD/NAD(P)-binding:oxidoreductase FAD-binding region [Ralstonia eutropha JMP134]} {Q46V97_RALEJ Ferredoxin:Oxidoreductase FAD/NAD(P)-binding:Oxidoreductase FAD-binding region OS=Ralstonia eutropha (strain JMP134) GN=Reut_B3579 PE=4 SV=1}  {POBB_PSEPS Phenoxybenzoate dioxygenase subunit beta OS=Pseudomonas pseudoalcaligenes GN=pobB PE=2 SV=1} "
B8_trim45_op.faGL001109 {NA} {NA} {NA} {NA}  {NA} 
B8_trim45_op.faGL001110 {NA} {NA} {NA} {NA}  {NA} 
B8_trim45_op.faGL001111 {NA} {NA} {NA} {NA}  {NA} 
B8_trim45_op.faGL001112 {NA} {NA} {NA} {NA}  {NA} 
B8_trim45_op.faGL001113 {NA} {NA} {NA} {NA}  {NA} 
"B8_trim45_op.faGL001114 {COG0475 Kef-type K+ transport systems, membrane components P Inorganic ion transport and metabolism ;} {K03455 TC.KEF monovalent cation:H+ antiporter-2, CPA2 family -- Unclassified; Cellular Processes and Signaling; Other ion-coupled transporters} {sodium/hydrogen exchanger [Cupriavidus metallidurans CH34]} {Q1LRN2_RALME Probable glutathione-regulated potassium-efflux system k+/h+ antiporter transmembrane protein; Kef-type K+ transport system OS=Ralstonia metallidurans (strain CH34 / ATCC 43123 / DSM 2839) GN=Rmet_0308 PE=4 SV=1}  {KEA2_ARATH K(+) efflux antiporter 2, chloroplastic OS=Arabidopsis thaliana GN=KEA2 PE=1 SV=2} "
B8_trim45_op.faGL001115 {COG0794 Predicted sugar phosphate isomerase involved in capsule formation M Cell wall/membrane/envelope biogenesis ;} {K06041 E5.3.1.13 arabinose-5-phosphate isomerase 5.3.1.13 Unclassified; Cellular Processes and Signaling; Membrane and intracellular structural molecules} {Arabinose-5-phosphate isomerase [Cupriavidus taiwanensis]} {B2AGV5_CUPTR Arabinose-5-phosphate isomerase OS=Cupriavidus taiwanensis (strain R1 / LMG 19424) GN=kdsD PE=4 SV=1}  {Y1678_HAEIN Probable phosphosugar isomerase HI_1678 OS=Haemophilus influenzae GN=HI_1678 PE=3 SV=1} 
B8_trim45_op.faGL001116 {COG0517 FOG: CBS domain R General function prediction only ;} {K06041 E5.3.1.13 arabinose-5-phosphate isomerase 5.3.1.13 Unclassified; Cellular Processes and Signaling; Membrane and intracellular structural molecules} {Arabinose-5-phosphate isomerase [Cupriavidus taiwanensis]} {B2AGV5_CUPTR Arabinose-5-phosphate isomerase OS=Cupriavidus taiwanensis (strain R1 / LMG 19424) GN=kdsD PE=4 SV=1}  {KDSD_SALTI Arabinose 5-phosphate isomerase OS=Salmonella typhi GN=kdsD PE=3 SV=1} 
"B8_trim45_op.faGL001117 {COG3117 Uncharacterized protein conserved in bacteria S Function unknown ;} {K11719 lptC lipopolysaccharide export system protein LptC -- Unclassified; Cellular Processes and Signaling; Pores ion channels} {conserved hypothetical protein, DUF1239; putative TRANSMEMBRANE PROTEIN [Cupriavidus taiwanensis]} {B2AGV4_CUPTR Putative uncharacterized protein OS=Cupriavidus taiwanensis (strain R1 / LMG 19424) GN=RALTA_A0334 PE=4 SV=1}  {NA} "
B8_trim45_op.faGL001118 {COG1934 Uncharacterized protein conserved in bacteria S Function unknown ;} {K09774 lptA lipopolysaccharide export system protein LptA -- Unclassified; Cellular Processes and Signaling; Pores ion channels} {OstA-like protein [Ralstonia eutropha JMP134]} {Q476E4_RALEJ OstA-like protein OS=Ralstonia eutropha (strain JMP134) GN=Reut_A0357 PE=4 SV=1}  {NA} 
B8_trim45_op.faGL001119 {NA} {NA} {NA} {NA}  {NA} 
"B8_trim45_op.faGL001120 {COG1137 ABC-type (unclassified) transport system, ATPase component R General function prediction only ;} {K06861 lptB lipopolysaccharide export system ATP-binding protein 3.6.3.- Environmental Information Processing; Membrane Transport; Transporters [BR:ko02000] Environmental Information Processing; Membrane Transport; ABC transporters [PATH:ko02010]} {ABC transporter related [Ralstonia eutropha JMP134]} {Q476E5_RALEJ ABC transporter related OS=Ralstonia eutropha (strain JMP134) GN=Reut_A0356 PE=4 SV=1}  {Y3926_AZOC5 Probable ABC transporter ATP-binding protein AZC_3926 OS=Azorhizobium caulinodans (strain ATCC 43989 / DSM 5975 / ORS 571) GN=AZC_3926 PE=3 SV=1} "
[truncated: 2,888,689 more chars]
